# Supplementary material for: Synthesis, characterization, crystal structure and Hirshfeld surface analysis of isobutyl 4-[4-(di­fluoro­meth­oxy)phen­yl]-2,6,6-trimethyl-5-oxo-1,4,5,6,7,8-hexa­hydro­quinoline-3-carboxyl­ate
Source: Acta Crystallogr E Crystallogr Commun. 2023 Nov 10;79(Pt 12):1132–6. doi: 10.1107/S2056989023009623 (PMC10833413; doi:10.1107/S2056989023009623)
Supplement: Supplementary file 1 [file e-79-01132-sup1.cif]

##############################################################################
#                                                                            #
# This CIF contains the data in a paper accepted for publication in          #
# Acta Crystallographica Section E. It conforms to the requirements of       #
# Notes for Authors for Acta Crystallographica Section E, and has been       #
# peer reviewed under the auspices of the IUCr Commission on Journals.       #
#                                                                            #
# Full details of the Crystallographic Information File format               #
# are given in the paper "The Crystallographic Information File (CIF):       #
# a New Standard Archive File for Crystallography" by S. R. Hall, F. H.      #
# Allen and I. D. Brown [Acta Cryst. (1991), A47, 655-685].                  #
#                                                                            #
# The current version of the core CIF dictionary is obtainable from          #
# ftp://ftp.iucr.org/pub/cif_core.dic.                                       #
#                                                                            #
# Software is freely available for graphical display of the structure(s)     #
# in this CIF. For information consult the CIF software page                 #
# http://www.iucr.org/resources/cif/software.                                #
#                                                                            #
# This file may be used for bona fide research purposes within the           #
# scientific community so long as proper attribution is given to the journal # 
# article from which it was obtained.                                        #
#                                                                            #
##############################################################################
data_I
_audit_creation_method     'SHELXL-2018/3'
_journal_date_recd_electronic     2023-10-02
_journal_date_accepted     2023-11-03
_journal_name_full     'Acta Crystallographica, Section E'
_journal_year     2023
_journal_volume     79
_journal_issue     12
_journal_page_first     0
_journal_page_last     0
_journal_paper_category     GO
_journal_paper_doi     10.1107/S2056989023009623
_journal_coeditor_code     EV2001
_publ_contact_author_name     'Ajaya Bhattarai'
_publ_contact_author_address
;
Department of Chemistry,
M.M.A.M.C (Tribhuvan University)
Biratnagar,
Nepal
;
_publ_contact_author_email     'ajaya.bhattarai@mmamc.tu.edu.np'
_publ_contact_author_fax     ?
_publ_contact_author_phone     ?
_publ_section_title
;\
Synthesis, characterization, crystal structure and Hirshfeld surface analysis of
isobutyl
4-[4-(difluoromethoxy)phenyl]-2,6,6-trimethyl-5-oxo-1,4,5,6,7,8-\
hexahydroquinoline-3-carboxylate
;
loop_
    _publ_author_name
    _publ_author_address
    'Sema \"Ozt\"urk Y\?ild\?ir\?im'
;
Department of Physics,
Faculty of Science,
Eskisehir Technical University,
Yunus Emre Campus 26470 Eskisehir
Turkey
Department of Physics,
Faculty of Science,
Erciyes University,
38039 Kayseri
Turkey
;
    'Akkurt, Mehmet'
;
Department of Physics,
Faculty of Sciences,
Erciyes University,
38039 Kayseri,
Turkey
;
    'G\"okalp \,Cetin'
;
Department of Pharmaceutical Chemistry,
Faculty of Pharmacy,
Erzincan Binali Y\?ild\?ir\?im University,
24100  Erzincan, Turkey
;
    'Rahime \,Sim\,sek'
;
Department of Pharmaceutical Chemistry,
Faculty of Pharmacy, Hacettepe University,
06100 S\?ihhiye-Ankara, Turkey
;
    'Ray J. Butcher'
;
Department of Chemistry,
Howard University,
Washington DC 20059, USA
;
    'Ajaya Bhattarai'
;
Department of Chemistry,
M.M.A.M.C (Tribhuvan University)
Biratnagar,
Nepal
;
_publ_section_synopsis
;
In the crystal, the molecules are linked by N---H...O and C---H...O
interactions, forming supramolecular chains parallel to the <i>a</i> axis.
These chains pack with C---H...\p interactions between them, forming layers
parallel to the (010) plane.
;
_chemical_name_systematic
;\
Isobutyl 4-[4-(difluoromethoxy)phenyl]-2,6,6-trimethyl-5-oxo-1,4,5,6,7,8-\
hexahydroquinoline-3-carboxylate
;
_chemical_name_common     ?
_chemical_formula_moiety     'C24 H29 F2 N O4'
_chemical_formula_sum     'C24 H29 F2 N O4'
_chemical_formula_iupac     'C24 H29 F2 N O4'
_chemical_formula_weight     433.48
_chemical_melting_point     ?
_chemical_absolute_configuration     ?
_space_group_crystal_system     orthorhombic
_space_group_name_H-M_alt     'P c a 21'
_space_group_name_Hall     'P 2c -2ac'
loop_
    _space_group_symop_operation_xyz
    'x, y, z'
    '-x, -y, z+1/2'
    'x+1/2, -y, z'
    '-x+1/2, y, z+1/2'
_cell_length_a     11.9879(7)
_cell_length_b     12.1807(7)
_cell_length_c     15.4518(9)
_cell_angle_alpha     90
_cell_angle_beta     90
_cell_angle_gamma     90
_cell_volume     2256.3(2)
_cell_formula_units_Z     4
_cell_measurement_reflns_used     9859
_cell_measurement_theta_min     2.38
_cell_measurement_theta_max     32.68
_cell_measurement_temperature     100(2)
_exptl_crystal_description     chunk
_exptl_crystal_colour     'light yellow'
_exptl_crystal_size_max     0.27
_exptl_crystal_size_mid     0.24
_exptl_crystal_size_min     0.16
_exptl_crystal_density_diffrn     1.276
_exptl_crystal_density_meas     ?
_exptl_crystal_density_method     ?
_exptl_crystal_F_000     920
_exptl_absorpt_coefficient_mu     0.097
_exptl_absorpt_correction_type     multi-scan
_exptl_absorpt_process_details
;
(SADABS; Krause <i>et al.</i>,  2015)
;
_exptl_absorpt_correction_T_min     0.7183
_exptl_absorpt_correction_T_max     0.7444
_diffrn_ambient_temperature     100(2)
_diffrn_source     ?
_diffrn_radiation_type     MoK\a
_diffrn_radiation_wavelength     0.71073
_diffrn_measurement_device_type     'Bruker Quest D8 with Photon 2 detector'
_diffrn_measurement_method     '\f and \w scans'
_diffrn_detector_area_resol_mean     ?
_diffrn_reflns_number     103269
_diffrn_reflns_av_R_equivalents     0.0803
_diffrn_reflns_av_unetI/netI     0.0605
_diffrn_reflns_theta_min     2.384
_diffrn_reflns_theta_max     35.955
_diffrn_reflns_theta_full     25.242
_diffrn_measured_fraction_theta_max     0.961
_diffrn_measured_fraction_theta_full     0.999
_diffrn_reflns_limit_h_min     -18
_diffrn_reflns_limit_h_max     19
_diffrn_reflns_limit_k_min     -20
_diffrn_reflns_limit_k_max     19
_diffrn_reflns_limit_l_min     -25
_diffrn_reflns_limit_l_max     21
_diffrn_standards_number     0
_diffrn_standards_interval_count     0
_diffrn_standards_interval_time     0
_diffrn_standards_decay_%     0
_refine_special_details     ?
_reflns_number_total     9491
_reflns_number_gt     7264
_reflns_threshold_expression     'I > 2\s(I)'
_refine_ls_structure_factor_coef     Fsqd
_refine_ls_matrix_type     full
_refine_ls_R_factor_all     0.0838
_refine_ls_R_factor_gt     0.0453
_refine_ls_wR_factor_gt     0.0947
_refine_ls_wR_factor_ref     0.1074
_refine_ls_goodness_of_fit_ref     1.027
_refine_ls_restrained_S_all     1.027
_refine_ls_number_reflns     9491
_refine_ls_number_parameters     289
_refine_ls_number_restraints     1
_refine_ls_hydrogen_treatment     mixed
_refine_ls_weighting_scheme     calc
_refine_ls_weighting_details
              'w=1/[\s^2^(Fo^2^)+(0.0508P)^2^+0.3823P] where P=(Fo^2^+2Fc^2^)/3'
_atom_sites_solution_hydrogens     mixed
_atom_sites_solution_primary     ?
_atom_sites_solution_secondary     ?
_refine_ls_shift/su_max     0.000
_refine_ls_shift/su_mean     0.000
_refine_diff_density_max     0.320
_refine_diff_density_min     -0.287
_refine_ls_extinction_method     none
_refine_ls_extinction_coef     .
_refine_ls_abs_structure_details
;
Flack <i>x</i> determined using 2721 quotients
[(<i>I</i>^+^)-(<i>I</i>^-^)]/[(<i>I</i>^+^)+(<i>I</i>^-^)]
(Parsons <i>et al.</i>,  2013)
;
_refine_ls_abs_structure_Flack     0.0(2)
loop_
    _atom_type_symbol
    _atom_type_description
    _atom_type_scat_dispersion_real
    _atom_type_scat_dispersion_imag
    _atom_type_scat_source
    'C' 'C' 0.0033 0.0016
                         'International Tables Vol C Tables 4.2.6.8 and 6.1.1.4'
    'H' 'H' 0.0000 0.0000
                         'International Tables Vol C Tables 4.2.6.8 and 6.1.1.4'
    'F' 'F' 0.0171 0.0103
                         'International Tables Vol C Tables 4.2.6.8 and 6.1.1.4'
    'N' 'N' 0.0061 0.0033
                         'International Tables Vol C Tables 4.2.6.8 and 6.1.1.4'
    'O' 'O' 0.0106 0.0060
                         'International Tables Vol C Tables 4.2.6.8 and 6.1.1.4'
_computing_data_collection
;
<i>APEX2</i> (Bruker, 2018)
;
_computing_cell_refinement
;
<i>SAINT</i> (Bruker, 2018)
;
_computing_data_reduction
;
<i>SAINT</i> (Bruker, 2018)
;
_computing_structure_solution
;
<i>SHELXT</i> (Sheldrick, 2015a)
;
_computing_structure_refinement
;
SHELXL (Sheldrick, 2015b)
;
_computing_molecular_graphics
;
ORTEP-3 for Windows (Farrugia, 2012)
;
_computing_publication_material
;
PLATON (Spek, 2020)
;
loop_
    _atom_site_type_symbol
    _atom_site_label
    _atom_site_fract_x
    _atom_site_fract_y
    _atom_site_fract_z
    _atom_site_U_iso_or_equiv
    _atom_site_adp_type
    _atom_site_calc_flag
    _atom_site_occupancy
    _atom_site_disorder_assembly
    _atom_site_disorder_group
    F F1 0.49509(14) 0.92511(11) 0.20621(10) 0.0455(4) Uani d 1 . .
    F F2 0.36176(12) 0.80630(13) 0.21602(10) 0.0467(4) Uani d 1 . .
    O O1 0.65307(10) 0.66738(10) 0.65205(8) 0.0198(2) Uani d 1 . .
    O O2 0.72200(10) 0.33422(10) 0.48402(9) 0.0239(3) Uani d 1 . .
    O O3 0.60039(10) 0.19451(9) 0.48360(8) 0.0184(2) Uani d 1 . .
    O O4 0.53670(11) 0.76006(11) 0.24983(8) 0.0236(3) Uani d 1 . .
    N N1 0.36644(10) 0.41080(11) 0.60065(9) 0.0143(2) Uani d 1 . .
    H H1N 0.299(2) 0.3886(19) 0.6122(14) 0.019(5) Uiso d 1 . .
    C C1 0.40589(12) 0.50413(12) 0.63969(10) 0.0128(3) Uani d 1 . .
    C C2 0.32686(12) 0.56285(13) 0.69932(10) 0.0149(3) Uani d 1 . .
    H H2A 0.279873 0.508580 0.730076 0.018 Uiso calc 1 . .
    H H2B 0.277189 0.611193 0.665143 0.018 Uiso calc 1 . .
    C C3 0.39163(14) 0.63141(13) 0.76504(11) 0.0171(3) Uani d 1 . .
    H H3A 0.429018 0.581636 0.806558 0.021 Uiso calc 1 . .
    H H3B 0.338594 0.677625 0.797973 0.021 Uiso calc 1 . .
    C C4 0.47947(13) 0.70546(13) 0.72264(11) 0.0165(3) Uani d 1 . .
    C C5 0.55598(12) 0.63711(12) 0.66451(10) 0.0142(3) Uani d 1 . .
    C C6 0.51077(12) 0.54097(12) 0.62178(10) 0.0134(3) Uani d 1 . .
    C C7 0.57801(12) 0.48870(12) 0.54998(10) 0.0129(2) Uani d 1 . .
    H H7A 0.658250 0.488219 0.567679 0.015 Uiso calc 1 . .
    C C8 0.54078(12) 0.37018(12) 0.53589(10) 0.0135(3) Uani d 1 . .
    C C9 0.43551(13) 0.33826(12) 0.55678(10) 0.0142(3) Uani d 1 . .
    C C10 0.54927(15) 0.76147(18) 0.79303(13) 0.0285(4) Uani d 1 . .
    H H10A 0.584192 0.705497 0.829657 0.043 Uiso calc 1 . .
    H H10B 0.500970 0.808215 0.828535 0.043 Uiso calc 1 . .
    H H10C 0.607286 0.806523 0.765913 0.043 Uiso calc 1 . .
    C C11 0.42455(16) 0.79274(14) 0.66419(14) 0.0246(4) Uani d 1 . .
    H H11A 0.482159 0.841376 0.640633 0.037 Uiso calc 1 . .
    H H11B 0.371361 0.835939 0.698245 0.037 Uiso calc 1 . .
    H H11C 0.385240 0.756348 0.616550 0.037 Uiso calc 1 . .
    C C12 0.37972(13) 0.22972(13) 0.53973(11) 0.0186(3) Uani d 1 . .
    H H12A 0.400712 0.203315 0.482072 0.028 Uiso calc 1 . .
    H H12B 0.298580 0.238862 0.542595 0.028 Uiso calc 1 . .
    H H12C 0.403522 0.176294 0.583404 0.028 Uiso calc 1 . .
    C C13 0.62870(13) 0.30006(12) 0.49936(10) 0.0150(3) Uani d 1 . .
    C C14 0.68925(15) 0.12977(14) 0.44523(12) 0.0208(3) Uani d 1 . .
    H H14A 0.751816 0.122384 0.486642 0.025 Uiso calc 1 . .
    H H14B 0.717478 0.166562 0.392459 0.025 Uiso calc 1 . .
    C C15 0.64362(16) 0.01733(14) 0.42246(14) 0.0260(4) Uani d 1 . .
    H H15A 0.576642 0.027434 0.384717 0.031 Uiso calc 1 . .
    C C16 0.6088(3) -0.04712(19) 0.5015(2) 0.0529(8) Uani d 1 . .
    H H16A 0.544199 -0.011657 0.528503 0.079 Uiso calc 1 . .
    H H16B 0.670705 -0.049424 0.542902 0.079 Uiso calc 1 . .
    H H16C 0.588934 -0.122088 0.484414 0.079 Uiso calc 1 . .
    C C17 0.7331(2) -0.04286(16) 0.37018(15) 0.0330(4) Uani d 1 . .
    H H17A 0.747606 -0.002683 0.316403 0.050 Uiso calc 1 . .
    H H17B 0.706990 -0.117084 0.356413 0.050 Uiso calc 1 . .
    H H17C 0.801872 -0.047357 0.404232 0.050 Uiso calc 1 . .
    C C18 0.56699(12) 0.55695(12) 0.46724(10) 0.0137(3) Uani d 1 . .
    C C19 0.46204(13) 0.59010(14) 0.43930(11) 0.0184(3) Uani d 1 . .
    H H19A 0.398046 0.567489 0.470878 0.022 Uiso calc 1 . .
    C C20 0.44827(14) 0.65559(15) 0.36621(12) 0.0208(3) Uani d 1 . .
    H H20A 0.375930 0.676416 0.347231 0.025 Uiso calc 1 . .
    C C21 0.54288(14) 0.68982(13) 0.32165(11) 0.0183(3) Uani d 1 . .
    C C22 0.64869(13) 0.65619(13) 0.34636(11) 0.0175(3) Uani d 1 . .
    H H22A 0.712375 0.678221 0.314155 0.021 Uiso calc 1 . .
    C C23 0.66020(13) 0.58949(13) 0.41925(11) 0.0159(3) Uani d 1 . .
    H H23A 0.732370 0.565862 0.436503 0.019 Uiso calc 1 . .
    C C24 0.45780(18) 0.84020(16) 0.25354(14) 0.0294(4) Uani d 1 . .
    H H24A 0.444326 0.863192 0.314777 0.035 Uiso calc 1 . .
loop_
    _atom_site_aniso_label
    _atom_site_aniso_U_11
    _atom_site_aniso_U_22
    _atom_site_aniso_U_33
    _atom_site_aniso_U_12
    _atom_site_aniso_U_13
    _atom_site_aniso_U_23
    F1 0.0608(9) 0.0302(6) 0.0454(8) 0.0086(6) 0.0104(7) 0.0181(6)
    F2 0.0317(7) 0.0612(9) 0.0474(8) 0.0089(6) -0.0074(6) 0.0154(7)
    O1 0.0120(5) 0.0199(5) 0.0276(6) -0.0016(4) 0.0042(4) -0.0068(5)
    O2 0.0134(5) 0.0212(5) 0.0371(7) -0.0005(4) 0.0070(5) -0.0075(5)
    O3 0.0158(5) 0.0142(5) 0.0252(6) 0.0018(4) 0.0030(4) -0.0036(4)
    O4 0.0262(6) 0.0255(6) 0.0191(6) 0.0043(5) 0.0044(5) 0.0068(5)
    N1 0.0093(5) 0.0162(6) 0.0173(6) -0.0009(4) 0.0014(5) -0.0004(5)
    C1 0.0110(6) 0.0149(6) 0.0124(6) 0.0015(5) 0.0006(5) 0.0011(5)
    C2 0.0116(6) 0.0179(6) 0.0153(7) 0.0009(5) 0.0033(5) -0.0012(5)
    C3 0.0151(7) 0.0203(7) 0.0158(7) -0.0002(6) 0.0034(5) -0.0026(6)
    C4 0.0129(6) 0.0187(7) 0.0177(7) -0.0003(5) 0.0031(5) -0.0051(5)
    C5 0.0122(7) 0.0156(6) 0.0148(6) 0.0015(5) 0.0004(5) -0.0007(5)
    C6 0.0113(6) 0.0143(6) 0.0145(6) 0.0004(5) 0.0005(5) -0.0005(5)
    C7 0.0095(6) 0.0147(6) 0.0145(6) 0.0001(5) 0.0017(5) -0.0013(5)
    C8 0.0110(6) 0.0141(6) 0.0154(6) 0.0006(5) 0.0009(5) -0.0011(5)
    C9 0.0130(6) 0.0151(6) 0.0146(7) 0.0004(5) -0.0001(5) 0.0012(5)
    C10 0.0201(8) 0.0368(10) 0.0285(9) -0.0063(7) 0.0049(7) -0.0175(8)
    C11 0.0202(8) 0.0184(7) 0.0353(10) 0.0029(6) 0.0080(7) 0.0023(7)
    C12 0.0159(7) 0.0172(7) 0.0229(8) -0.0034(5) 0.0021(6) -0.0016(6)
    C13 0.0141(6) 0.0153(6) 0.0156(7) 0.0010(5) -0.0002(5) -0.0020(5)
    C14 0.0185(7) 0.0177(7) 0.0261(8) 0.0051(6) 0.0032(6) -0.0039(6)
    C15 0.0286(9) 0.0163(7) 0.0331(10) 0.0030(6) 0.0065(7) -0.0029(7)
    C16 0.0751(19) 0.0233(10) 0.0603(17) 0.0074(11) 0.0366(15) 0.0097(10)
    C17 0.0388(11) 0.0202(8) 0.0401(11) 0.0047(7) 0.0097(9) -0.0055(8)
    C18 0.0115(6) 0.0139(6) 0.0157(7) -0.0003(5) 0.0021(5) -0.0013(5)
    C19 0.0124(6) 0.0234(7) 0.0195(7) 0.0007(6) 0.0024(5) 0.0035(6)
    C20 0.0144(7) 0.0279(8) 0.0201(8) 0.0024(6) 0.0000(6) 0.0044(7)
    C21 0.0202(7) 0.0183(7) 0.0164(7) 0.0010(6) 0.0036(6) 0.0019(6)
    C22 0.0160(7) 0.0176(7) 0.0190(7) -0.0020(5) 0.0049(6) -0.0007(6)
    C23 0.0118(6) 0.0160(6) 0.0200(7) -0.0013(5) 0.0023(5) -0.0015(5)
    C24 0.0336(10) 0.0265(9) 0.0280(10) 0.0059(7) 0.0031(8) 0.0076(7)
_geom_special_details
;
 All esds (except the esd in the dihedral angle between two l.s. planes)
 are estimated using the full covariance matrix.  The cell esds are taken
 into account individually in the estimation of esds in distances, angles
 and torsion angles; correlations between esds in cell parameters are only
 used when they are defined by crystal symmetry.  An approximate (isotropic)
 treatment of cell esds is used for estimating esds involving l.s. planes.
;
loop_
    _geom_bond_atom_site_label_1
    _geom_bond_atom_site_label_2
    _geom_bond_site_symmetry_2
    _geom_bond_distance
    _geom_bond_publ_flag
    F1 C24 . 1.343(2) ?
    F2 C24 . 1.354(3) ?
    O1 C5 . 1.2361(19) ?
    O2 C13 . 1.2166(19) ?
    O3 C13 . 1.3518(18) ?
    O3 C14 . 1.4520(19) ?
    O4 C24 . 1.360(2) ?
    O4 C21 . 1.403(2) ?
    N1 C1 . 1.371(2) ?
    N1 C9 . 1.388(2) ?
    N1 H1N . 0.87(2) ?
    C1 C6 . 1.363(2) ?
    C1 C2 . 1.503(2) ?
    C2 C3 . 1.527(2) ?
    C2 H2A . 0.9900 ?
    C2 H2B . 0.9900 ?
    C3 C4 . 1.533(2) ?
    C3 H3A . 0.9900 ?
    C3 H3B . 0.9900 ?
    C4 C5 . 1.530(2) ?
    C4 C10 . 1.532(2) ?
    C4 C11 . 1.543(2) ?
    C5 C6 . 1.449(2) ?
    C6 C7 . 1.512(2) ?
    C7 C8 . 1.527(2) ?
    C7 C18 . 1.531(2) ?
    C7 H7A . 1.0000 ?
    C8 C9 . 1.359(2) ?
    C8 C13 . 1.469(2) ?
    C9 C12 . 1.505(2) ?
    C10 H10A . 0.9800 ?
    C10 H10B . 0.9800 ?
    C10 H10C . 0.9800 ?
    C11 H11A . 0.9800 ?
    C11 H11B . 0.9800 ?
    C11 H11C . 0.9800 ?
    C12 H12A . 0.9800 ?
    C12 H12B . 0.9800 ?
    C12 H12C . 0.9800 ?
    C14 C15 . 1.516(2) ?
    C14 H14A . 0.9900 ?
    C14 H14B . 0.9900 ?
    C15 C16 . 1.511(3) ?
    C15 C17 . 1.530(3) ?
    C15 H15A . 1.0000 ?
    C16 H16A . 0.9800 ?
    C16 H16B . 0.9800 ?
    C16 H16C . 0.9800 ?
    C17 H17A . 0.9800 ?
    C17 H17B . 0.9800 ?
    C17 H17C . 0.9800 ?
    C18 C19 . 1.390(2) ?
    C18 C23 . 1.398(2) ?
    C19 C20 . 1.392(2) ?
    C19 H19A . 0.9500 ?
    C20 C21 . 1.391(2) ?
    C20 H20A . 0.9500 ?
    C21 C22 . 1.386(2) ?
    C22 C23 . 1.396(2) ?
    C22 H22A . 0.9500 ?
    C23 H23A . 0.9500 ?
    C24 H24A . 1.0000 ?
loop_
    _geom_angle_atom_site_label_1
    _geom_angle_atom_site_label_2
    _geom_angle_atom_site_label_3
    _geom_angle_site_symmetry_1
    _geom_angle_site_symmetry_3
    _geom_angle
    _geom_angle_publ_flag
    C13 O3 C14 . . 113.95(12) ?
    C24 O4 C21 . . 116.16(14) ?
    C1 N1 C9 . . 122.48(13) ?
    C1 N1 H1N . . 119.2(15) ?
    C9 N1 H1N . . 117.1(15) ?
    C6 C1 N1 . . 120.11(14) ?
    C6 C1 C2 . . 123.32(14) ?
    N1 C1 C2 . . 116.55(13) ?
    C1 C2 C3 . . 110.33(12) ?
    C1 C2 H2A . . 109.6 ?
    C3 C2 H2A . . 109.6 ?
    C1 C2 H2B . . 109.6 ?
    C3 C2 H2B . . 109.6 ?
    H2A C2 H2B . . 108.1 ?
    C2 C3 C4 . . 112.76(13) ?
    C2 C3 H3A . . 109.0 ?
    C4 C3 H3A . . 109.0 ?
    C2 C3 H3B . . 109.0 ?
    C4 C3 H3B . . 109.0 ?
    H3A C3 H3B . . 107.8 ?
    C5 C4 C10 . . 109.37(13) ?
    C5 C4 C3 . . 110.02(13) ?
    C10 C4 C3 . . 109.49(14) ?
    C5 C4 C11 . . 106.68(13) ?
    C10 C4 C11 . . 109.99(15) ?
    C3 C4 C11 . . 111.25(13) ?
    O1 C5 C6 . . 121.47(14) ?
    O1 C5 C4 . . 119.58(14) ?
    C6 C5 C4 . . 118.88(13) ?
    C1 C6 C5 . . 121.21(14) ?
    C1 C6 C7 . . 120.13(14) ?
    C5 C6 C7 . . 118.37(13) ?
    C6 C7 C8 . . 110.30(12) ?
    C6 C7 C18 . . 109.76(12) ?
    C8 C7 C18 . . 111.67(12) ?
    C6 C7 H7A . . 108.3 ?
    C8 C7 H7A . . 108.3 ?
    C18 C7 H7A . . 108.3 ?
    C9 C8 C13 . . 126.22(14) ?
    C9 C8 C7 . . 120.53(13) ?
    C13 C8 C7 . . 113.25(12) ?
    C8 C9 N1 . . 119.20(14) ?
    C8 C9 C12 . . 128.48(14) ?
    N1 C9 C12 . . 112.32(13) ?
    C4 C10 H10A . . 109.5 ?
    C4 C10 H10B . . 109.5 ?
    H10A C10 H10B . . 109.5 ?
    C4 C10 H10C . . 109.5 ?
    H10A C10 H10C . . 109.5 ?
    H10B C10 H10C . . 109.5 ?
    C4 C11 H11A . . 109.5 ?
    C4 C11 H11B . . 109.5 ?
    H11A C11 H11B . . 109.5 ?
    C4 C11 H11C . . 109.5 ?
    H11A C11 H11C . . 109.5 ?
    H11B C11 H11C . . 109.5 ?
    C9 C12 H12A . . 109.5 ?
    C9 C12 H12B . . 109.5 ?
    H12A C12 H12B . . 109.5 ?
    C9 C12 H12C . . 109.5 ?
    H12A C12 H12C . . 109.5 ?
    H12B C12 H12C . . 109.5 ?
    O2 C13 O3 . . 121.40(14) ?
    O2 C13 C8 . . 122.38(14) ?
    O3 C13 C8 . . 116.23(13) ?
    O3 C14 C15 . . 108.70(14) ?
    O3 C14 H14A . . 109.9 ?
    C15 C14 H14A . . 109.9 ?
    O3 C14 H14B . . 109.9 ?
    C15 C14 H14B . . 109.9 ?
    H14A C14 H14B . . 108.3 ?
    C16 C15 C14 . . 112.43(19) ?
    C16 C15 C17 . . 111.82(17) ?
    C14 C15 C17 . . 107.61(16) ?
    C16 C15 H15A . . 108.3 ?
    C14 C15 H15A . . 108.3 ?
    C17 C15 H15A . . 108.3 ?
    C15 C16 H16A . . 109.5 ?
    C15 C16 H16B . . 109.5 ?
    H16A C16 H16B . . 109.5 ?
    C15 C16 H16C . . 109.5 ?
    H16A C16 H16C . . 109.5 ?
    H16B C16 H16C . . 109.5 ?
    C15 C17 H17A . . 109.5 ?
    C15 C17 H17B . . 109.5 ?
    H17A C17 H17B . . 109.5 ?
    C15 C17 H17C . . 109.5 ?
    H17A C17 H17C . . 109.5 ?
    H17B C17 H17C . . 109.5 ?
    C19 C18 C23 . . 118.43(15) ?
    C19 C18 C7 . . 119.69(13) ?
    C23 C18 C7 . . 121.86(13) ?
    C18 C19 C20 . . 121.71(15) ?
    C18 C19 H19A . . 119.1 ?
    C20 C19 H19A . . 119.1 ?
    C21 C20 C19 . . 118.47(15) ?
    C21 C20 H20A . . 120.8 ?
    C19 C20 H20A . . 120.8 ?
    C22 C21 C20 . . 121.41(15) ?
    C22 C21 O4 . . 116.50(14) ?
    C20 C21 O4 . . 122.09(15) ?
    C21 C22 C23 . . 118.99(15) ?
    C21 C22 H22A . . 120.5 ?
    C23 C22 H22A . . 120.5 ?
    C22 C23 C18 . . 120.93(15) ?
    C22 C23 H23A . . 119.5 ?
    C18 C23 H23A . . 119.5 ?
    F1 C24 F2 . . 106.55(17) ?
    F1 C24 O4 . . 107.35(17) ?
    F2 C24 O4 . . 110.76(17) ?
    F1 C24 H24A . . 110.7 ?
    F2 C24 H24A . . 110.7 ?
    O4 C24 H24A . . 110.7 ?
loop_
    _geom_torsion_atom_site_label_1
    _geom_torsion_atom_site_label_2
    _geom_torsion_atom_site_label_3
    _geom_torsion_atom_site_label_4
    _geom_torsion_site_symmetry_1
    _geom_torsion_site_symmetry_2
    _geom_torsion_site_symmetry_3
    _geom_torsion_site_symmetry_4
    _geom_torsion
    _geom_torsion_publ_flag
    C9 N1 C1 C6 . . . . 13.6(2) ?
    C9 N1 C1 C2 . . . . -168.22(14) ?
    C6 C1 C2 C3 . . . . -25.9(2) ?
    N1 C1 C2 C3 . . . . 155.98(14) ?
    C1 C2 C3 C4 . . . . 50.56(18) ?
    C2 C3 C4 C5 . . . . -53.48(18) ?
    C2 C3 C4 C10 . . . . -173.70(14) ?
    C2 C3 C4 C11 . . . . 64.52(17) ?
    C10 C4 C5 O1 . . . . -31.4(2) ?
    C3 C4 C5 O1 . . . . -151.72(15) ?
    C11 C4 C5 O1 . . . . 87.49(18) ?
    C10 C4 C5 C6 . . . . 151.64(15) ?
    C3 C4 C5 C6 . . . . 31.3(2) ?
    C11 C4 C5 C6 . . . . -89.44(17) ?
    N1 C1 C6 C5 . . . . -177.73(14) ?
    C2 C1 C6 C5 . . . . 4.2(2) ?
    N1 C1 C6 C7 . . . . 8.5(2) ?
    C2 C1 C6 C7 . . . . -169.55(14) ?
    O1 C5 C6 C1 . . . . 176.01(15) ?
    C4 C5 C6 C1 . . . . -7.1(2) ?
    O1 C5 C6 C7 . . . . -10.1(2) ?
    C4 C5 C6 C7 . . . . 166.76(14) ?
    C1 C6 C7 C8 . . . . -26.47(19) ?
    C5 C6 C7 C8 . . . . 159.58(13) ?
    C1 C6 C7 C18 . . . . 96.98(16) ?
    C5 C6 C7 C18 . . . . -76.97(17) ?
    C6 C7 C8 C9 . . . . 26.2(2) ?
    C18 C7 C8 C9 . . . . -96.17(17) ?
    C6 C7 C8 C13 . . . . -153.64(13) ?
    C18 C7 C8 C13 . . . . 84.02(15) ?
    C13 C8 C9 N1 . . . . 172.06(15) ?
    C7 C8 C9 N1 . . . . -7.7(2) ?
    C13 C8 C9 C12 . . . . -7.0(3) ?
    C7 C8 C9 C12 . . . . 173.21(15) ?
    C1 N1 C9 C8 . . . . -13.9(2) ?
    C1 N1 C9 C12 . . . . 165.30(14) ?
    C14 O3 C13 O2 . . . . -1.8(2) ?
    C14 O3 C13 C8 . . . . 178.30(14) ?
    C9 C8 C13 O2 . . . . -178.39(17) ?
    C7 C8 C13 O2 . . . . 1.4(2) ?
    C9 C8 C13 O3 . . . . 1.5(2) ?
    C7 C8 C13 O3 . . . . -178.68(13) ?
    C13 O3 C14 C15 . . . . -174.28(15) ?
    O3 C14 C15 C16 . . . . -64.8(2) ?
    O3 C14 C15 C17 . . . . 171.65(16) ?
    C6 C7 C18 C19 . . . . -48.25(19) ?
    C8 C7 C18 C19 . . . . 74.40(18) ?
    C6 C7 C18 C23 . . . . 130.33(15) ?
    C8 C7 C18 C23 . . . . -107.02(16) ?
    C23 C18 C19 C20 . . . . -1.0(2) ?
    C7 C18 C19 C20 . . . . 177.62(15) ?
    C18 C19 C20 C21 . . . . -1.3(3) ?
    C19 C20 C21 C22 . . . . 2.8(3) ?
    C19 C20 C21 O4 . . . . -176.98(16) ?
    C24 O4 C21 C22 . . . . -142.79(17) ?
    C24 O4 C21 C20 . . . . 37.0(2) ?
    C20 C21 C22 C23 . . . . -2.1(3) ?
    O4 C21 C22 C23 . . . . 177.71(14) ?
    C21 C22 C23 C18 . . . . -0.2(2) ?
    C19 C18 C23 C22 . . . . 1.8(2) ?
    C7 C18 C23 C22 . . . . -176.84(14) ?
    C21 O4 C24 F1 . . . . 151.23(16) ?
    C21 O4 C24 F2 . . . . -92.82(19) ?
loop_
    _geom_hbond_atom_site_label_D
    _geom_hbond_atom_site_label_H
    _geom_hbond_atom_site_label_A
    _geom_hbond_site_symmetry_A
    _geom_hbond_distance_DH
    _geom_hbond_distance_HA
    _geom_hbond_distance_DA
    _geom_hbond_angle_DHA
    _geom_hbond_publ_flag
    N1 H1N O1 3_465 0.87(2) 1.98(2) 2.8426(17) 173(2) yes
    C12 H12A O3 . 0.98 2.40 2.817(2) 105.00 no
    C19 H19A O2 3_465 0.95 2.43 3.100(2) 127.00 yes
    C3 H3A Cg3 2_665 0.99 2.84 3.7345(18) 151 yes
_shelx_space_group_comment
;
The symmetry employed for this shelxl refinement is uniquely defined
by the following loop, which should always be used as a source of
symmetry information in preference to the above space-group names.
They are only intended as comments.
;
_shelx_estimated_absorpt_T_min     ?
_shelx_estimated_absorpt_T_max     ?
_shelx_hkl_file
;
   1   0   0    0.04    0.03
  -1   0   0    0.01    0.02
  -1   0   0    0.00    0.01
  -1   0   0    0.02    0.03
  -2   0   0  902.08   40.85
   2   0   0  936.52   41.08
  -3   0   0    0.00    0.05
  -3   0   0    0.05    0.08
   3   0   0    0.02    0.06
   3   0   0    0.04    0.05
   3   0   0    0.09    0.04
   3   0   0    0.00    0.07
  -3   0   0    0.11    0.05
  -3   0   0    0.09    0.11
  -3   0   0    0.16    0.09
  -4   0   0  125.73    4.66
  -4   0   0  129.11    4.92
  -4   0   0  129.85    4.96
   4   0   0  133.68    4.94
   4   0   0  138.91    4.79
   4   0   0  131.75    4.64
   4   0   0  130.17    5.08
  -4   0   0  132.52    4.80
  -4   0   0  128.35    5.07
   5   0   0    0.54    0.21
   5   0   0    0.78    0.22
   5   0   0    0.72    0.16
  -5   0   0    0.69    0.24
  -5   0   0    0.86    0.24
  -5   0   0    0.87    0.20
  -5   0   0    0.79    0.12
   5   0   0    0.69    0.10
   6   0   0    1.96    0.30
  -6   0   0    3.23    0.34
   6   0   0    3.29    0.53
  -6   0   0    3.41    0.58
   6   0   0    2.73    0.21
   7   0   0    1.27    0.42
  -7   0   0    1.60    0.38
  -7   0   0    1.13    0.23
  -7   0   0    1.37    0.34
   7   0   0    0.83    0.13
  -7   0   0    1.24    0.35
   7   0   0    1.50    0.33
   7   0   0    0.56    0.17
   8   0   0    0.79    0.34
   8   0   0    1.50    0.36
  -8   0   0    1.72    0.42
  -8   0   0    1.43    0.48
  -8   0   0    1.36    0.39
   8   0   0    1.91    0.37
   8   0   0    1.19    0.30
  -8   0   0    1.30    0.31
   9   0   0    0.02    0.17
   9   0   0   -0.09    0.27
  -9   0   0    0.05    0.17
  -9   0   0    0.17    0.29
   9   0   0   -0.10    0.27
  -9   0   0    0.35    0.35
  -9   0   0   -0.19    0.23
   9   0   0    0.19    0.17
 -10   0   0   59.25    3.26
  10   0   0   58.25    3.24
  10   0   0   59.70    2.90
 -10   0   0   57.76    2.67
 -10   0   0   61.31    3.06
  10   0   0   56.00    2.58
 -10   0   0   60.62    3.00
  10   0   0   59.19    2.76
 -11   0   0    0.16    0.21
 -11   0   0    0.34    0.49
  11   0   0    0.45    0.24
  11   0   0    0.38    0.46
 -11   0   0    0.47    0.37
 -11   0   0    0.30    0.36
  11   0   0   -0.12    0.34
  12   0   0   12.29    1.25
 -12   0   0   13.44    1.32
 -12   0   0   12.31    1.33
 -12   0   0    9.87    0.95
  12   0   0   11.98    0.93
  12   0   0   13.74    1.78
 -12   0   0   14.92    1.85
  12   0   0   12.63    1.07
  13   0   0    0.45    0.54
 -13   0   0    0.37    0.36
  13   0   0   -0.15    0.23
 -13   0   0    0.56    0.54
  13   0   0   -0.16    0.36
  13   0   0    0.41    0.58
 -13   0   0    0.29    0.53
 -13   0   0   -0.17    0.71
  14   0   0    0.33    0.65
 -14   0   0   -0.26    0.56
 -14   0   0    0.33    0.40
  14   0   0    0.09    0.30
 -14   0   0    1.71    0.68
  14   0   0    0.42    0.46
 -15   0   0    0.08    0.79
 -15   0   0   -0.26    0.49
  15   0   0    0.51    0.52
  15   0   0   -0.18    0.70
 -15   0   0   -0.35    0.64
  15   0   0   -0.07    0.37
 -16   0   0    1.02    0.84
  16   0   0    0.04    0.64
 -16   0   0    0.99    1.10
  16   0   0    2.18    0.61
  16   0   0    2.83    1.07
 -16   0   0    1.33    0.70
  17   0   0    0.37    1.15
  17   0   0   -0.45    0.55
 -17   0   0   -0.40    1.27
 -17   0   0   -0.39    1.01
 -17   0   0    1.18    0.84
  17   0   0    0.00    0.87
  18   0   0    0.17    0.72
 -18   0   0    4.07    1.25
  -1  -1   0   26.44    1.08
   1  -1   0   26.40    1.07
   1   1   0   27.06    1.08
  -1   1   0   26.95    1.08
   1   1   0   27.94    1.05
  -1   1   0   29.65    1.06
  -1   1   0   27.15    1.00
  -2   1   0  100.11    3.56
   2   1   0   97.89    3.57
  -2  -1   0  105.76    3.66
  -2  -1   0   96.15    3.42
  -2   1   0   96.66    3.58
  -2   1   0   98.83    3.64
   2  -1   0   92.83    3.61
   2   1   0   97.32    3.65
  -2  -1   0   96.40    3.49
   2   1   0   91.63    3.48
  -2  -1   0   97.03    3.56
  -2   1   0   97.05    3.55
   2  -1   0   97.16    3.59
   2  -1   0   98.24    3.55
  -2  -1   0   97.75    3.58
   2   1   0   95.20    3.44
  -3   1   0    1.96    0.27
  -3  -1   0    2.51    0.32
   3  -1   0    1.26    0.23
   3   1   0    2.14    0.18
  -3   1   0    1.98    0.33
  -3   1   0    2.04    0.27
  -3   1   0    2.42    0.31
   3  -1   0    1.64    0.29
  -3  -1   0    1.97    0.16
   3   1   0    2.02    0.15
   3   1   0    1.43    0.24
   3   1   0    1.57    0.28
  -3  -1   0    1.90    0.30
  -3  -1   0    1.66    0.17
  -4   1   0   30.09    1.47
   4   1   0   28.50    1.55
  -4  -1   0   32.39    1.28
  -4  -1   0   30.22    1.43
  -4  -1   0   31.54    1.57
   4   1   0   30.11    1.43
  -4  -1   0   30.31    1.47
  -4   1   0   30.50    1.44
   4  -1   0   33.55    1.40
  -4  -1   0   32.73    1.29
  -4   1   0   31.48    1.40
   4  -1   0   30.13    1.54
   4   1   0   34.00    1.28
   4  -1   0   31.71    1.48
   4   1   0   32.13    1.27
  -4   1   0   31.84    1.58
  -5  -1   0    1.78    0.34
   5  -1   0    2.06    0.42
   5   1   0    2.47    0.51
  -5  -1   0    1.82    0.24
   5   1   0    1.74    0.19
   5   1   0    2.29    0.35
  -5   1   0    1.55    0.31
  -5   1   0    1.92    0.36
   5  -1   0    1.50    0.25
  -5   1   0    1.18    0.33
  -5  -1   0    1.83    0.42
  -5  -1   0    1.96    0.21
   5   1   0    1.98    0.25
  -5   1   0    1.89    0.32
  -5  -1   0    1.67    0.31
   5  -1   0    1.49    0.34
   6   1   0    2.18    0.23
  -6  -1   0    2.97    0.54
  -6  -1   0    2.69    0.29
  -6  -1   0    2.91    0.51
   6  -1   0    2.42    0.36
  -6  -1   0    2.68    0.26
  -6   1   0    2.09    0.37
  -6   1   0    1.78    0.43
   6  -1   0    2.10    0.40
   6   1   0    2.12    0.38
   6   1   0    2.62    0.28
   6   1   0    2.08    0.48
  -6   1   0    2.52    0.45
  -6  -1   0    2.66    0.42
  -6   1   0    2.47    0.45
   6  -1   0    2.40    0.54
   7   1   0   27.21    1.25
  -7  -1   0   27.73    1.22
  -7   1   0   30.85    1.62
   7  -1   0   26.61    1.36
   7   1   0   27.57    1.49
  -7  -1   0   27.90    1.53
  -7  -1   0   26.82    1.29
   7   1   0   24.24    1.41
   7  -1   0   29.40    1.73
   7  -1   0   26.64    1.52
  -7   1   0   25.81    1.40
  -7  -1   0   28.06    1.71
  -7   1   0   24.75    1.65
   7   1   0   26.45    1.70
  -7   1   0   24.37    1.49
   7   1   0   27.31    1.17
   8   1   0   26.31    1.26
   8  -1   0   27.27    1.58
  -8  -1   0   23.84    1.56
   8   1   0   27.72    1.16
  -8  -1   0   26.03    1.72
   8  -1   0   25.01    1.36
  -8   1   0   27.10    1.61
  -8   1   0   27.42    1.45
  -8   1   0   21.53    1.50
  -8  -1   0   25.98    1.31
   8  -1   0   23.57    1.69
   8   1   0   25.97    1.46
   8   1   0   24.84    1.76
   8   1   0   25.67    1.51
  -8  -1   0   26.35    1.56
  -8  -1   0   28.59    1.24
  -8   1   0   28.87    1.82
  -9   1   0    4.61    0.61
  -9  -1   0    4.24    0.47
  -9   1   0    3.72    0.68
  -9  -1   0    5.89    0.99
  -9   1   0    5.54    0.81
   9  -1   0    4.98    0.65
   9   1   0    5.00    0.73
  -9   1   0    3.18    0.72
   9   1   0    4.21    0.35
   9   1   0    4.20    0.60
  -9  -1   0    4.64    0.41
  -9  -1   0    3.95    0.69
   9   1   0    4.04    0.44
   9   1   0    3.62    0.82
   9  -1   0    5.79    0.83
   9  -1   0    3.88    0.65
  -9  -1   0    3.96    0.67
   9  -1   0    3.13    0.67
  10   1   0   18.45    0.90
  10  -1   0   19.99    1.60
 -10   1   0   17.90    1.39
  10   1   0   17.93    1.33
  10  -1   0   18.63    1.22
  10  -1   0   19.32    1.20
  10  -1   0   18.67    1.40
 -10  -1   0   18.28    1.40
 -10  -1   0   17.69    1.53
 -10   1   0   17.35    1.56
 -10  -1   0   18.70    1.48
 -10   1   0   17.61    1.42
  10   1   0   19.47    1.30
  10   1   0   19.07    1.08
 -10   1   0   18.31    1.24
 -10  -1   0   19.74    1.00
  10   1   0   18.29    1.58
 -10  -1   0   19.44    1.14
  11   1   0   26.83    1.38
  11  -1   0   26.11    1.49
 -11   1   0   24.22    1.98
  11   1   0   24.25    1.53
 -11   1   0   24.96    1.56
 -11   1   0   27.28    1.82
 -11  -1   0   23.94    1.38
 -11   1   0   24.18    1.74
  11   1   0   23.75    1.64
  11  -1   0   21.87    1.86
  11  -1   0   24.51    1.70
 -11  -1   0   25.21    1.74
 -11  -1   0   22.86    1.74
  11   1   0   24.23    1.94
  11  -1   0   25.23    1.50
 -11  -1   0   22.50    1.89
 -12   1   0    0.29    0.35
  12  -1   0    0.07    0.22
 -12   1   0    0.49    0.57
 -12  -1   0    0.06    0.37
  12   1   0    0.27    0.26
  12   1   0   -0.14    0.30
 -12  -1   0    0.31    0.27
 -12  -1   0    0.14    0.36
 -12  -1   0   -0.33    0.54
  12   1   0   -0.06    0.45
 -12   1   0    0.44    0.41
  12  -1   0    0.36    0.45
  12  -1   0    0.69    0.37
  12   1   0    0.09    0.41
 -12   1   0    0.06    0.42
  12  -1   0    0.33    0.42
 -13  -1   0    7.35    1.21
 -13   1   0    7.02    1.16
 -13   1   0    5.52    1.22
  13   1   0    6.37    1.05
 -13  -1   0    4.28    1.11
 -13  -1   0    5.91    0.77
  13  -1   0    6.51    1.05
  13  -1   0    5.71    0.82
 -13   1   0    5.85    1.09
  13  -1   0    6.28    0.85
 -13   1   0    5.36    0.79
  13   1   0    6.54    1.34
 -13  -1   0    6.20    1.12
  13   1   0    5.03    0.79
  13  -1   0    7.92    1.35
  13   1   0    5.12    0.70
  14   1   0    1.55    0.42
 -14   1   0    1.12    0.69
 -14  -1   0    2.20    0.55
 -14  -1   0    0.31    0.60
  14  -1   0    1.64    0.54
  14  -1   0    0.70    0.42
  14   1   0    0.81    0.50
 -14  -1   0    1.38    0.65
 -14   1   0    0.31    0.70
  14  -1   0    1.26    0.71
 -14   1   0    1.22    0.52
  14   1   0    1.12    0.79
 -15  -1   0   -0.76    0.65
  15   1   0    0.13    0.35
  15  -1   0    0.08    0.49
 -15   1   0   -0.58    0.54
 -15  -1   0    0.39    0.67
  15  -1   0    0.33    0.41
  15   1   0    0.12    0.72
  15  -1   0   -0.29    0.65
 -15   1   0   -0.94    0.68
  15   1   0   -0.04    0.53
 -15   1   0    0.54    0.55
 -15  -1   0    0.33    0.45
  16  -1   0    0.17    0.98
 -16  -1   0    0.13    0.58
  16   1   0    0.23    0.99
  16  -1   0    1.32    0.58
 -16   1   0    1.16    0.74
  16  -1   0    0.49    0.63
 -16  -1   0   -0.24    0.85
 -16   1   0    2.04    0.88
 -16   1   0    1.01    0.94
  16   1   0    1.47    0.55
 -16  -1   0    0.62    1.02
  16   1   0    0.13    0.61
  17   1   0   -0.14    0.83
  17   1   0   -0.63    0.51
 -17  -1   0    0.32    0.95
  17  -1   0    0.18    0.57
  17  -1   0    0.54    0.86
  17   1   0    0.50    1.12
 -17   1   0    1.41    1.34
 -17  -1   0    0.12    1.15
 -17  -1   0    0.44    0.75
  17  -1   0    0.12    0.98
 -17   1   0    1.25    0.92
 -17   1   0   -1.46    0.88
  18   1   0    0.05    0.69
 -18   1   0    1.69    1.27
 -18  -1   0    1.75    1.45
  18  -1   0    2.32    0.92
  19  -1   0   -1.58    1.08
   0  -2   0  121.81    4.49
   0  -2   0  122.62    4.44
   0   2   0  124.13    4.53
   0   2   0  130.25    4.53
   0   2   0  131.05    4.50
   0  -2   0  127.11    4.56
   0   2   0  124.14    4.54
   0  -2   0  127.07    4.53
   0   2   0  127.90    4.45
  -1  -2   0   70.68    2.62
  -1   2   0   69.98    2.60
   1  -2   0   70.92    2.57
   1   2   0   69.88    2.62
  -1  -2   0   63.72    2.57
  -1   2   0   71.22    2.63
  -1   2   0   65.23    2.56
  -1  -2   0   68.47    2.61
  -1  -2   0   70.46    2.51
   1   2   0   74.72    2.67
   1   2   0   71.39    2.61
  -1   2   0   73.52    2.62
   1  -2   0   70.99    2.62
   1  -2   0   71.84    2.63
  -1  -2   0   72.38    2.68
   1   2   0   71.56    2.51
  -2   2   0   77.88    2.96
  -2   2   0   78.35    2.80
  -2  -2   0   74.36    2.96
   2   2   0   79.20    3.00
   2  -2   0   76.98    2.89
  -2   2   0   76.73    2.90
  -2  -2   0   78.22    2.96
   2   2   0   79.00    2.97
   2  -2   0   81.00    2.80
  -2   2   0   80.29    2.93
  -2  -2   0   77.63    2.90
   2   2   0   75.74    2.89
  -2  -2   0   81.49    2.93
   2  -2   0   71.30    2.92
   2  -2   0   79.00    2.95
   2  -2   0   74.19    2.91
  -3   2   0   96.66    3.75
   3   2   0   97.34    3.58
   3  -2   0  100.99    3.62
   3  -2   0  100.99    3.44
   3  -2   0   96.54    3.66
   3   2   0   98.78    3.69
  -3  -2   0   97.76    3.70
   3  -2   0   97.48    3.72
  -3  -2   0  100.09    3.60
   3  -2   0   97.84    3.71
  -3  -2   0   94.27    3.74
  -3  -2   0   90.89    3.63
  -3   2   0   93.99    3.66
  -3   2   0   92.21    3.63
  -3   2   0   93.34    3.66
   4  -2   0   17.94    0.98
   4  -2   0   16.23    0.99
   4   2   0   18.33    1.08
   4  -2   0   18.29    0.93
  -4  -2   0   15.68    1.00
  -4   2   0   16.62    0.93
  -4  -2   0   18.38    0.99
  -4  -2   0   16.98    0.70
  -4  -2   0   16.24    0.83
  -4   2   0   16.40    1.02
  -4   2   0   17.23    0.93
   4  -2   0   17.43    0.88
  -4  -2   0   16.49    0.92
   4   2   0   16.84    0.70
   4   2   0   17.75    0.83
  -4   2   0   17.36    0.96
   5   2   0   88.89    3.76
   5   2   0   88.60    3.34
  -5  -2   0   86.45    3.36
   5  -2   0   90.90    3.70
   5  -2   0   93.79    3.48
  -5  -2   0   84.70    3.23
  -5   2   0   80.57    3.52
  -5   2   0   91.71    3.75
  -5  -2   0   86.92    3.70
  -5   2   0   89.88    3.60
  -5   2   0   89.97    3.53
   5  -2   0   90.39    3.50
   5   2   0   89.14    3.55
  -5  -2   0   85.71    3.52
   5   2   0   91.57    3.23
   5  -2   0   88.43    3.61
  -5  -2   0   87.56    3.61
   6  -2   0    0.97    0.25
  -6   2   0    0.94    0.25
   6   2   0    1.27    0.23
   6   2   0    0.78    0.26
   6  -2   0    1.15    0.31
  -6  -2   0    1.22    0.34
   6   2   0    1.31    0.39
   6  -2   0    0.68    0.26
   6  -2   0    1.24    0.29
  -6  -2   0    1.24    0.24
  -6   2   0    0.73    0.26
  -6  -2   0    0.94    0.32
  -6  -2   0    1.34    0.30
  -6  -2   0    1.15    0.19
   6   2   0    1.23    0.21
  -6   2   0    1.29    0.32
   6   2   0    0.54    0.20
  -6   2   0    1.42    0.37
  -7   2   0   13.30    0.93
  -7  -2   0   13.80    0.78
  -7  -2   0   13.04    1.02
   7   2   0   13.04    0.93
  -7   2   0   13.46    1.00
  -7   2   0   11.34    0.94
  -7   2   0   15.23    1.16
   7  -2   0   14.55    1.05
   7   2   0   14.84    0.99
   7   2   0   13.80    1.16
  -7  -2   0   12.89    1.09
  -7  -2   0   12.69    0.70
  -7  -2   0   12.31    0.93
   7   2   0   13.36    0.74
   7   2   0   13.38    0.69
   7  -2   0   13.83    0.90
   7  -2   0   11.57    1.04
   8   2   0    0.15    0.13
   8   2   0   -0.02    0.18
  -8   2   0   -0.18    0.22
   8   2   0    0.12    0.22
  -8  -2   0   -0.06    0.16
  -8   2   0    0.04    0.18
   8  -2   0   -0.27    0.21
  -8  -2   0    0.11    0.25
   8  -2   0    0.32    0.28
   8   2   0    0.07    0.10
  -8   2   0    0.32    0.33
  -8  -2   0    0.11    0.19
  -8   2   0   -0.09    0.15
   8  -2   0   -0.06    0.16
   8   2   0   -0.20    0.21
  -8  -2   0   -0.07    0.10
  -8  -2   0    0.01    0.10
   9  -2   0    1.75    0.50
   9   2   0    1.55    0.52
  -9  -2   0    1.15    0.43
   9  -2   0    1.19    0.42
   9   2   0    1.61    0.28
   9   2   0    1.84    0.48
  -9   2   0    1.85    0.47
  -9  -2   0    1.84    0.48
   9   2   0    1.72    0.42
  -9   2   0    1.40    0.51
  -9  -2   0    2.70    0.63
   9  -2   0    1.29    0.33
  -9   2   0    1.20    0.44
   9   2   0    1.82    0.30
  -9  -2   0    1.71    0.33
  -9   2   0    1.22    0.42
  -9  -2   0    1.61    0.30
 -10  -2   0   15.73    0.93
 -10   2   0   15.26    1.26
  10   2   0   16.56    1.23
  10   2   0   16.01    1.47
 -10  -2   0   15.75    1.25
  10   2   0   14.81    0.88
  10   2   0   15.23    0.85
 -10   2   0   15.41    1.16
 -10   2   0   14.73    1.28
  10  -2   0   17.05    1.33
 -10  -2   0   13.92    1.28
 -10  -2   0   16.28    1.48
 -10  -2   0   14.80    0.92
 -10   2   0   16.06    1.49
  10  -2   0   16.42    1.40
  10  -2   0   15.18    1.09
  10   2   0   14.02    1.14
  11   2   0   30.26    1.93
 -11  -2   0   31.87    2.29
  11  -2   0   31.30    1.76
  11   2   0   33.73    1.91
 -11   2   0   28.44    2.21
 -11  -2   0   34.31    1.63
 -11   2   0   36.03    1.95
  11  -2   0   30.28    1.78
  11  -2   0   29.30    1.98
  11   2   0   37.49    2.46
 -11  -2   0   31.14    1.57
  11   2   0   32.98    1.48
  11  -2   0   34.19    2.27
 -11  -2   0   32.14    2.11
 -11   2   0   30.19    2.04
  11   2   0   32.89    1.55
 -11  -2   0   29.43    1.94
 -11   2   0   33.64    2.10
 -12  -2   0   46.93    2.98
 -12  -2   0   49.02    2.18
  12  -2   0   43.18    2.33
  12   2   0   48.27    2.10
  12   2   0   45.58    1.95
 -12  -2   0   46.63    2.08
 -12  -2   0   44.07    2.59
 -12   2   0   47.58    3.05
  12  -2   0   45.93    2.66
 -12   2   0   46.31    2.50
 -12  -2   0   48.65    2.83
  12   2   0   45.48    2.44
 -12   2   0   44.62    2.72
 -12   2   0   44.86    2.67
  12   2   0   40.26    2.87
  12  -2   0   45.42    2.90
  12   2   0   46.08    2.59
  12  -2   0   46.30    2.35
  13   2   0    2.98    0.77
 -13   2   0    3.29    0.93
 -13   2   0    3.73    0.75
  13  -2   0    4.81    0.91
 -13  -2   0    3.87    0.84
  13  -2   0    3.68    0.66
  13  -2   0    4.19    1.04
 -13  -2   0    3.41    0.85
 -13  -2   0    4.45    0.62
  13   2   0    3.64    0.70
 -13   2   0    3.05    1.01
  13  -2   0    3.81    0.72
 -13   2   0    4.01    0.88
  13   2   0    4.07    1.04
 -13  -2   0    3.76    1.08
  13   2   0    4.31    0.58
 -14  -2   0    1.74    0.48
  14  -2   0    2.30    0.63
  14   2   0    1.74    0.83
  14  -2   0    3.02    0.96
 -14  -2   0    2.33    0.86
 -14  -2   0    2.15    0.77
 -14   2   0    0.84    0.54
 -14   2   0    2.48    0.86
  14   2   0    2.60    0.47
 -14   2   0    3.15    0.85
  14  -2   0    2.37    0.63
  15  -2   0    5.59    0.89
 -15  -2   0    5.86    1.16
  15   2   0    4.69    1.31
  15  -2   0    4.52    1.16
 -15   2   0    6.96    1.12
 -15   2   0    5.16    1.09
 -15  -2   0    6.47    1.28
 -15   2   0    8.38    1.42
  15   2   0    5.98    0.74
 -15  -2   0    5.78    0.76
 -16   2   0   -0.09    0.74
 -16  -2   0    1.40    1.03
  16   2   0   -0.08    0.97
 -16  -2   0    0.57    0.49
  16  -2   0   -0.47    0.82
 -16  -2   0    0.46    0.72
 -16   2   0   -0.09    1.11
 -16   2   0    1.52    0.83
  16  -2   0    0.75    0.71
  16   2   0    0.27    0.74
  16   2   0   -0.33    0.40
  16  -2   0   -0.21    0.48
  17  -2   0    8.28    1.61
 -17  -2   0    5.83    0.88
 -17   2   0    7.76    1.50
 -17  -2   0    6.71    1.50
  17   2   0    5.39    1.60
  17  -2   0    7.56    1.14
 -17   2   0    7.85    1.70
 -17  -2   0   10.41    1.76
 -18  -2   0   -1.36    1.06
 -18   2   0   -0.39    1.16
  18  -2   0    0.76    0.78
  19  -2   0    0.68    1.13
   0   3   0  130.83    5.32
   0  -3   0  162.57    5.35
   0   3   0  148.55    5.34
   0   3   0  140.05    5.31
   0  -3   0  143.77    5.28
   0   3   0  151.59    5.29
   0   3   0  144.34    5.21
   0  -3   0  143.87    5.32
   0  -3   0  148.43    5.21
   0  -3   0  157.08    5.40
   1  -3   0   19.63    0.90
  -1  -3   0   19.83    0.93
  -1  -3   0   20.17    0.82
  -1   3   0   20.91    0.94
   1   3   0   20.24    0.93
  -1  -3   0   20.16    1.00
  -1   3   0   17.37    0.86
   1   3   0   20.55    0.89
  -1   3   0   19.78    0.91
   1  -3   0   19.92    0.94
  -1   3   0   19.50    0.91
  -1  -3   0   19.79    0.93
  -1  -3   0   20.75    0.85
   1   3   0   19.64    0.92
   1  -3   0   19.78    0.92
   1  -3   0   19.50    0.89
   1   3   0   19.01    0.95
  -1   3   0   19.99    0.82
   2  -3   0   22.65    1.14
   2   3   0   27.56    1.22
  -2   3   0   25.32    1.15
   2  -3   0   26.86    1.17
  -2  -3   0   26.73    1.18
  -2  -3   0   25.49    0.98
  -2   3   0   24.52    1.07
  -2   3   0   25.48    1.16
   2   3   0   25.02    1.15
  -2   3   0   25.96    1.20
   2   3   0   26.14    1.23
   2  -3   0   26.46    1.09
   2   3   0   28.64    1.30
   2  -3   0   26.02    1.19
   2   3   0   25.78    0.98
  -2   3   0   25.48    1.14
  -2  -3   0   25.55    1.15
  -2  -3   0   28.05    1.19
  -3   3   0    1.73    0.27
  -3   3   0    2.03    0.34
  -3   3   0    1.35    0.24
   3   3   0    1.45    0.30
  -3   3   0    1.69    0.26
  -3  -3   0    1.34    0.23
   3  -3   0    1.65    0.26
  -3   3   0    1.65    0.16
   3  -3   0    1.75    0.29
   3  -3   0    1.74    0.17
  -3  -3   0    0.92    0.20
   3  -3   0    1.52    0.28
  -3  -3   0    1.86    0.31
  -3  -3   0    1.20    0.24
   3   3   0    1.94    0.29
   3   3   0    1.36    0.28
   4  -3   0   21.27    0.87
  -4  -3   0   21.15    1.04
  -4   3   0   21.00    1.10
  -4   3   0   21.06    1.10
   4   3   0   20.31    1.02
  -4   3   0   21.42    1.13
   4   3   0   18.27    1.09
   4  -3   0   20.23    1.09
  -4   3   0   22.32    1.21
  -4  -3   0   20.81    1.17
   4  -3   0   20.42    1.04
   4   3   0   20.80    1.22
  -4  -3   0   20.72    1.08
   4  -3   0   20.83    1.13
   4  -3   0   21.29    1.15
  -4  -3   0   22.66    1.17
   5   3   0   74.87    3.11
  -5  -3   0   75.63    3.15
  -5  -3   0   71.24    3.19
  -5   3   0   76.59    3.12
  -5   3   0   73.80    3.24
  -5   3   0   74.08    3.09
   5  -3   0   76.36    3.18
   5   3   0   74.97    3.30
   5  -3   0   79.96    3.02
   5  -3   0   73.41    3.15
  -5  -3   0   72.89    3.05
  -5   3   0   76.63    3.11
   5  -3   0   72.32    3.05
  -5  -3   0   72.54    2.95
   5   3   0   71.22    2.92
  -6  -3   0   22.67    1.15
  -6  -3   0   21.02    1.31
  -6   3   0   21.83    1.26
   6  -3   0   22.26    1.36
   6   3   0   21.32    1.27
  -6   3   0   22.61    1.42
   6  -3   0   20.88    1.21
  -6   3   0   23.38    1.31
   6  -3   0   22.37    1.18
  -6  -3   0   22.17    1.40
   6  -3   0   23.11    1.35
  -6  -3   0   23.13    1.26
   6   3   0   23.00    1.47
  -6   3   0   20.80    1.28
   6   3   0   19.79    1.08
   7  -3   0   73.23    2.96
   7   3   0   69.15    3.36
  -7  -3   0   69.33    2.87
  -7   3   0   77.29    3.18
   7  -3   0   69.94    3.17
  -7  -3   0   67.18    3.17
  -7   3   0   69.83    3.14
  -7   3   0   72.60    3.34
   7  -3   0   66.27    3.20
  -7  -3   0   65.74    2.60
   7  -3   0   68.29    3.00
   7   3   0   73.00    2.61
  -7   3   0   72.21    3.09
   7   3   0   70.61    2.82
   7   3   0   67.16    3.04
  -7  -3   0   66.70    3.24
   7   3   0   68.71    3.08
  -7  -3   0   68.77    3.06
   8  -3   0    1.15    0.41
  -8   3   0    1.16    0.37
   8   3   0    1.84    0.25
   8  -3   0    1.57    0.39
  -8  -3   0    2.10    0.28
   8   3   0    1.98    0.34
  -8  -3   0    1.71    0.51
  -8   3   0    1.71    0.54
   8  -3   0    1.67    0.44
   8  -3   0    1.47    0.34
  -8  -3   0    1.93    0.35
  -8  -3   0    1.72    0.43
  -8   3   0    1.24    0.38
  -8  -3   0    1.80    0.48
  -8   3   0    1.82    0.46
   8   3   0    2.47    0.48
   8   3   0    1.27    0.39
   8   3   0    1.46    0.46
   9   3   0   -0.37    0.25
   9   3   0    0.06    0.22
   9  -3   0   -0.05    0.14
  -9  -3   0   -0.05    0.19
   9  -3   0    0.10    0.28
   9   3   0    0.05    0.09
  -9   3   0    0.02    0.23
  -9   3   0    0.14    0.20
  -9  -3   0   -0.10    0.11
  -9   3   0    0.46    0.41
   9   3   0   -0.03    0.14
  -9  -3   0    0.17    0.15
  -9  -3   0    0.14    0.34
  -9   3   0    0.08    0.29
   9   3   0   -0.15    0.32
   9  -3   0    0.20    0.34
  -9  -3   0   -0.10    0.22
 -10  -3   0   67.18    2.66
 -10  -3   0   65.57    3.36
  10  -3   0   65.66    3.43
  10  -3   0   71.14    3.10
 -10  -3   0   68.80    2.87
  10   3   0   69.13    3.22
 -10  -3   0   60.90    3.41
 -10   3   0   64.24    3.14
 -10   3   0   71.56    3.64
  10   3   0   63.77    3.56
 -10   3   0   69.58    3.30
  10   3   0   66.15    2.75
 -10  -3   0   65.19    3.20
 -10   3   0   60.75    3.27
  10   3   0   66.88    3.14
  10  -3   0   64.28    3.27
  10   3   0   66.82    2.62
  11   3   0    8.36    0.60
 -11   3   0    7.61    1.09
  11   3   0    9.03    1.12
 -11  -3   0    8.73    0.73
 -11  -3   0    8.59    1.35
  11   3   0    9.65    0.70
  11  -3   0    6.86    1.20
 -11  -3   0    6.09    0.91
  11  -3   0    6.94    1.03
 -11   3   0    9.10    1.25
 -11   3   0    9.98    1.45
 -11   3   0    8.51    1.07
 -11  -3   0    8.77    1.23
 -11  -3   0    9.58    0.65
  11  -3   0    8.16    0.85
  11   3   0    8.08    1.34
  11   3   0    8.49    0.90
 -12  -3   0   17.01    1.14
 -12   3   0   17.56    1.57
  12  -3   0   15.83    1.60
 -12  -3   0   16.51    1.01
  12   3   0   18.84    1.42
 -12   3   0   20.25    1.95
  12   3   0   16.40    1.44
  12   3   0   17.99    1.05
  12  -3   0   20.04    1.35
  12  -3   0   18.36    1.60
 -12  -3   0   19.59    1.66
 -12   3   0   19.03    1.57
  12   3   0   18.44    0.99
 -12   3   0   18.21    1.45
 -12  -3   0   17.05    2.02
  12   3   0   18.70    1.73
  12  -3   0   19.09    1.36
 -12  -3   0   18.61    1.54
 -13   3   0    2.06    0.66
  13  -3   0    0.91    0.72
  13   3   0    1.61    0.36
  13   3   0    2.07    0.74
  13   3   0    1.62    0.36
  13   3   0    3.25    0.94
  13  -3   0    0.99    0.42
  13  -3   0    0.59    0.48
 -13  -3   0    1.24    0.37
 -13  -3   0    1.54    0.67
 -13   3   0    3.55    1.19
 -13  -3   0    0.67    0.51
 -13   3   0    1.73    0.59
  13  -3   0    0.96    0.57
 -13  -3   0    2.31    0.39
 -13  -3   0    0.74    0.73
  13   3   0    0.63    0.48
 -13   3   0    0.67    0.66
  14   3   0    1.60    0.38
 -14  -3   0    2.12    0.50
  14   3   0    2.62    0.74
 -14  -3   0    2.68    0.80
  14   3   0    2.09    0.42
  14   3   0    2.82    1.14
 -14   3   0    0.47    0.79
 -14   3   0    2.54    0.80
 -14   3   0    2.29    0.71
  14  -3   0    1.83    0.73
  14  -3   0    1.74    0.54
 -14  -3   0    0.90    0.73
 -14  -3   0    1.41    0.38
  14  -3   0    2.15    0.57
 -15  -3   0   16.82    1.12
 -15  -3   0   18.08    2.18
 -15   3   0   18.96    1.71
  15  -3   0   17.93    1.49
 -15   3   0   17.14    1.69
 -15   3   0   16.68    2.08
  15   3   0   16.52    2.19
  15  -3   0   14.93    1.92
 -15  -3   0   18.70    1.76
  15   3   0   18.32    1.09
  16   3   0    0.03    0.72
  16   3   0    1.84    1.13
 -16  -3   0    1.02    0.92
 -16   3   0    0.55    0.78
  16  -3   0    1.46    0.57
 -16   3   0    1.53    1.29
  16  -3   0   -0.03    0.64
  16  -3   0    0.29    0.81
  16   3   0   -0.01    0.35
 -16  -3   0    0.73    0.45
 -17  -3   0   12.66    2.02
 -17  -3   0   15.11    3.08
 -17   3   0   14.96    2.09
  17   3   0   11.07    2.01
  17  -3   0   10.80    1.81
  17  -3   0   12.08    1.41
  18  -3   0    5.19    1.18
 -18   3   0    4.99    1.39
  19  -3   0    1.00    1.18
   0  -4   0   17.33    0.88
   0   4   0   18.62    0.91
   0   4   0   16.88    0.89
   0   4   0   17.52    0.85
   0   4   0   16.92    0.87
   0  -4   0   16.35    0.83
   0  -4   0   18.11    0.95
   0   4   0   18.01    0.77
   0  -4   0   16.90    0.88
   0  -4   0   17.33    0.76
   1  -4   0   68.97    2.73
   1   4   0   66.41    2.63
  -1  -4   0   74.70    2.80
   1  -4   0   71.87    2.76
  -1   4   0   71.33    2.78
  -1  -4   0   74.27    2.79
   1  -4   0   67.27    2.72
  -1   4   0   69.73    2.72
  -1  -4   0   69.85    2.62
  -1   4   0   69.46    2.61
   1   4   0   73.86    2.82
  -1   4   0   69.24    2.75
   1  -4   0   77.11    2.84
   1   4   0   65.43    2.66
   1   4   0   70.62    2.77
  -1   4   0   70.58    2.76
  -1  -4   0   66.06    2.62
  -1  -4   0   70.91    2.88
  -2  -4   0   18.33    0.79
   2  -4   0   19.55    0.91
  -2  -4   0   18.96    0.99
  -2   4   0   21.20    0.99
   2  -4   0   18.30    0.95
   2   4   0   18.26    0.96
  -2   4   0   19.16    0.95
   2   4   0   18.88    0.97
   2  -4   0   18.72    0.98
   2   4   0   17.01    0.78
  -2   4   0   19.76    0.90
  -2  -4   0   19.81    0.92
  -2  -4   0   19.55    1.07
   2   4   0   18.61    0.97
  -2   4   0   17.04    0.97
   2  -4   0   19.50    0.99
   2   4   0   18.99    1.02
  -2  -4   0   18.81    0.98
  -3   4   0   54.63    2.22
  -3   4   0   54.93    2.26
  -3   4   0   53.51    2.08
   3  -4   0   52.30    2.26
  -3  -4   0   52.60    2.22
   3   4   0   52.42    2.24
  -3  -4   0   48.19    2.20
   3   4   0   55.28    2.33
   3   4   0   56.69    2.34
  -3   4   0   53.55    2.19
   3  -4   0   54.82    2.26
   3   4   0   50.05    2.19
  -3  -4   0   51.84    2.32
  -3  -4   0   47.54    2.19
   3  -4   0   56.17    2.09
  -3   4   0   54.51    2.29
   3  -4   0   51.00    2.21
   4  -4   0    8.16    0.58
  -4  -4   0    8.30    0.67
   4  -4   0    7.56    0.45
  -4   4   0    7.51    0.58
   4  -4   0    6.36    0.58
  -4  -4   0    8.22    0.65
   4   4   0    6.66    0.54
  -4  -4   0    7.94    0.60
   4  -4   0    7.40    0.61
  -4   4   0    7.54    0.45
   4   4   0    7.43    0.64
  -4   4   0    6.46    0.61
  -4   4   0    7.67    0.59
   4   4   0    7.99    0.70
  -4  -4   0    7.84    0.58
   5  -4   0    1.27    0.29
   5  -4   0    1.73    0.22
  -5  -4   0    1.52    0.35
  -5  -4   0    1.68    0.37
   5   4   0    0.92    0.32
   5  -4   0    1.73    0.36
  -5  -4   0    2.14    0.37
  -5   4   0    1.62    0.37
   5   4   0    1.42    0.35
   5   4   0    1.34    0.26
  -5   4   0    1.95    0.36
   5  -4   0    1.12    0.29
   5  -4   0    1.27    0.32
  -5   4   0    1.70    0.40
  -5  -4   0    1.19    0.27
  -6   4   0   20.61    1.26
   6   4   0   20.60    1.12
   6  -4   0   22.43    1.20
   6   4   0   19.95    1.41
  -6   4   0   21.27    1.27
  -6  -4   0   21.62    1.35
  -6  -4   0   20.49    1.22
   6   4   0   20.38    1.27
  -6   4   0   23.73    1.44
  -6  -4   0   20.83    1.31
   6  -4   0   19.21    1.25
   6  -4   0   20.21    1.31
  -6   4   0   19.32    1.21
   6  -4   0   20.97    1.24
  -6  -4   0   20.73    1.15
   7   4   0    0.00    0.22
  -7   4   0    0.19    0.27
  -7   4   0    0.04    0.17
  -7  -4   0   -0.01    0.12
  -7  -4   0   -0.21    0.16
   7   4   0   -0.27    0.17
  -7  -4   0    0.10    0.18
   7   4   0    0.05    0.14
  -7   4   0    0.25    0.18
   7   4   0    0.46    0.29
  -7   4   0    0.11    0.21
   7  -4   0   -0.30    0.18
   7  -4   0    0.06    0.15
  -7  -4   0    0.23    0.27
   7  -4   0    0.13    0.16
   7  -4   0    0.00    0.17
   8   4   0   10.57    0.74
  -8  -4   0   10.97    1.06
  -8  -4   0   10.09    0.78
   8  -4   0   11.56    0.91
   8  -4   0   10.33    0.99
   8   4   0   10.91    1.13
   8   4   0   10.31    0.91
  -8   4   0   11.85    1.12
   8   4   0    9.55    0.90
  -8  -4   0   11.56    0.92
   8  -4   0   12.39    1.08
  -8   4   0    8.88    0.89
  -8   4   0    9.79    0.93
  -8   4   0    9.79    0.90
  -8  -4   0   11.11    0.99
   8  -4   0   10.02    0.81
   9   4   0    7.95    0.81
   9  -4   0    5.70    0.73
   9  -4   0    8.05    0.78
  -9  -4   0    6.63    0.99
   9  -4   0    6.93    1.00
  -9   4   0    6.10    0.84
  -9  -4   0    6.31    0.64
   9   4   0    5.88    0.57
  -9   4   0    6.36    0.97
  -9   4   0    5.67    0.83
  -9   4   0    6.67    1.04
   9   4   0    6.94    1.07
   9  -4   0    6.58    0.94
   9   4   0    7.87    0.84
  -9  -4   0    6.88    1.01
  -9  -4   0    7.51    0.78
 -10  -4   0   13.94    1.28
 -10   4   0   15.55    1.47
  10  -4   0   13.63    1.27
  10   4   0   13.50    0.91
  10  -4   0   14.00    1.28
  10   4   0   13.70    1.18
 -10  -4   0   12.55    1.35
 -10  -4   0   12.88    1.16
 -10  -4   0   11.89    0.92
 -10   4   0    9.53    1.25
 -10   4   0   13.10    1.16
  10   4   0   12.79    1.39
  10   4   0   14.58    1.17
  10  -4   0   13.75    1.06
  10  -4   0   14.91    1.13
 -10   4   0   14.52    1.20
 -11  -4   0   13.69    1.02
 -11  -4   0   15.32    1.38
 -11  -4   0   15.21    1.32
 -11   4   0   17.61    1.52
 -11  -4   0   14.08    1.49
  11   4   0   12.60    1.13
  11   4   0   12.04    1.62
 -11   4   0   14.84    1.26
  11  -4   0   14.94    1.41
  11   4   0   14.54    0.97
 -11   4   0   15.15    1.32
  11   4   0   16.51    1.36
 -11   4   0   14.34    1.75
  11  -4   0   13.21    1.34
  11  -4   0   13.71    1.17
  12  -4   0    5.39    0.89
 -12  -4   0    5.35    0.73
  12  -4   0    4.68    0.96
  12  -4   0    5.31    0.77
  12   4   0    6.24    0.98
 -12   4   0    7.23    1.24
 -12  -4   0    6.23    1.12
  12  -4   0    6.23    1.09
  12   4   0    6.84    1.05
  12   4   0    7.09    1.25
 -12   4   0    7.76    1.12
 -12   4   0    5.84    1.01
 -12  -4   0    4.99    1.01
 -12  -4   0    7.57    1.07
  12   4   0    6.08    0.64
 -12   4   0    5.18    1.15
 -13  -4   0    2.87    0.96
  13   4   0    2.30    0.76
 -13   4   0    2.11    0.67
 -13   4   0    1.67    0.85
  13   4   0    1.95    0.44
  13  -4   0    2.09    0.59
  13  -4   0    3.96    0.93
  13  -4   0    1.43    0.69
  13   4   0    1.12    0.63
  13   4   0    1.68    0.59
 -13  -4   0    0.49    0.55
 -13  -4   0    0.88    0.61
 -13   4   0    1.83    0.76
 -13  -4   0    2.10    0.52
 -13   4   0    2.26    0.67
  13  -4   0    1.24    0.47
  14  -4   0    0.09    0.64
 -14  -4   0    0.24    0.41
 -14   4   0    0.99    0.83
  14  -4   0    1.04    0.56
  14   4   0    1.35    0.66
  14  -4   0    1.11    0.50
  14   4   0    0.34    0.38
 -14  -4   0    0.44    0.68
 -14  -4   0    0.00    0.61
  14   4   0   -0.44    0.65
 -14   4   0   -0.12    0.59
 -14   4   0   -0.26    0.48
  15  -4   0    0.80    0.51
  15   4   0   -0.11    0.60
 -15   4   0   -1.47    0.95
 -15  -4   0    0.42    0.43
  15  -4   0    1.08    0.74
  15   4   0    0.92    0.80
 -15   4   0    1.87    0.73
 -15  -4   0    0.90    0.84
  15   4   0    0.84    0.40
  15  -4   0    0.00    0.53
 -15  -4   0    0.48    0.74
  16  -4   0    0.96    0.79
 -16  -4   0    0.41    0.97
  16   4   0   -0.65    1.04
  16   4   0   -0.86    0.80
 -16   4   0    0.87    0.79
  16  -4   0   -0.42    0.79
 -16  -4   0    1.40    1.04
 -16   4   0    0.21    1.30
  16  -4   0    1.06    0.60
 -17  -4   0    7.43    1.60
 -17   4   0    6.63    1.40
  17  -4   0    7.78    1.65
  17   4   0    5.38    1.62
  17  -4   0    6.29    1.22
  18  -4   0    3.07    1.06
  19  -4   0    6.25    1.47
   0  -5   0   66.63    2.88
   0   5   0   67.86    2.77
   0  -5   0   69.49    2.78
   0   5   0   67.10    2.79
   0  -5   0   68.31    2.79
   0  -5   0   71.63    2.73
   0  -5   0   70.97    2.61
   0   5   0   70.84    2.81
   0   5   0   67.69    2.60
   0   5   0   70.11    2.74
   1  -5   0   74.34    3.07
  -1   5   0   82.31    3.14
   1   5   0   80.14    3.17
  -1  -5   0   77.80    2.97
   1  -5   0   77.02    3.08
   1   5   0   76.00    3.12
  -1  -5   0   84.00    3.30
   1   5   0   80.33    3.00
  -1  -5   0   71.33    3.11
   1   5   0   80.38    3.01
  -1   5   0   79.79    3.12
  -1  -5   0   73.95    2.93
   1  -5   0   84.32    3.22
  -1   5   0   77.57    3.12
   1  -5   0   73.28    3.06
  -1  -5   0   79.53    3.14
  -1   5   0   82.37    3.10
  -1   5   0   77.72    2.93
   1   5   0   78.17    3.12
  -2  -5   0    0.59    0.20
   2   5   0    0.28    0.14
   2  -5   0    0.52    0.19
  -2   5   0    0.32    0.13
  -2  -5   0    0.63    0.21
   2   5   0    0.76    0.23
  -2   5   0    0.33    0.12
  -2   5   0    0.17    0.13
  -2  -5   0    0.43    0.14
   2  -5   0    0.25    0.12
  -2  -5   0    0.40    0.19
   2   5   0    0.42    0.11
   2  -5   0    0.39    0.17
   2   5   0    0.19    0.13
  -2   5   0    0.40    0.16
  -2   5   0    0.33    0.15
   2   5   0    0.59    0.18
  -2  -5   0    0.35    0.12
   2  -5   0    0.57    0.18
  -3  -5   0    4.53    0.41
  -3   5   0    5.10    0.49
  -3  -5   0    3.81    0.56
  -3   5   0    4.58    0.44
  -3   5   0    4.35    0.38
   3  -5   0    4.97    0.40
   3  -5   0    5.07    0.48
   3   5   0    4.75    0.46
  -3   5   0    4.20    0.42
   3   5   0    4.20    0.54
  -3  -5   0    4.32    0.45
   3   5   0    3.88    0.52
   3  -5   0    4.04    0.44
  -3   5   0    4.36    0.44
   3   5   0    4.33    0.44
   3  -5   0    3.52    0.48
  -3  -5   0    5.34    0.49
  -3  -5   0    4.48    0.28
   4  -5   0  121.58    4.87
   4   5   0  125.63    4.83
  -4  -5   0  123.45    4.96
   4  -5   0  130.32    4.62
   4   5   0  122.12    4.78
   4  -5   0  122.84    4.81
   4   5   0  124.39    4.92
  -4   5   0  123.80    4.60
   4  -5   0  119.62    4.84
  -4   5   0  118.35    4.85
  -4   5   0  124.94    4.91
  -4  -5   0  130.47    4.84
  -4  -5   0  127.43    4.82
  -4   5   0  127.97    4.79
   4   5   0  122.25    4.95
  -4   5   0  117.44    4.79
  -5   5   0  110.99    4.11
  -5   5   0  106.44    4.46
   5   5   0  110.63    4.49
  -5   5   0  110.19    4.36
   5  -5   0  108.99    4.09
   5  -5   0  107.71    4.34
   5   5   0  113.99    4.63
   5   5   0  109.58    4.32
  -5  -5   0  109.73    4.53
  -5   5   0  108.85    4.51
   5  -5   0  111.88    4.50
   5  -5   0  113.24    4.45
  -5   5   0  108.67    4.39
  -5  -5   0  107.61    4.36
  -5  -5   0  111.44    4.45
   6   5   0    2.32    0.38
  -6  -5   0    1.59    0.33
   6   5   0    2.68    0.57
  -6   5   0    2.37    0.44
   6  -5   0    2.25    0.48
  -6   5   0    2.79    0.49
   6  -5   0    2.92    0.49
  -6  -5   0    2.19    0.39
   6  -5   0    2.61    0.26
   6   5   0    3.15    0.54
  -6  -5   0    3.23    0.53
  -6   5   0    2.14    0.38
   6  -5   0    2.60    0.44
  -6   5   0    1.85    0.46
  -6  -5   0    3.57    0.62
   7   5   0    1.32    0.30
  -7  -5   0    0.82    0.34
   7  -5   0    0.44    0.21
  -7   5   0    0.57    0.24
   7   5   0    0.90    0.37
   7  -5   0    1.00    0.18
   7  -5   0    1.26    0.39
  -7   5   0    1.88    0.49
  -7   5   0    0.86    0.30
   7   5   0    0.92    0.40
  -7  -5   0    1.70    0.40
  -7   5   0    0.86    0.40
  -7  -5   0    1.20    0.33
   7  -5   0    1.03    0.29
   7   5   0    0.64    0.39
  -7  -5   0    1.58    0.47
  -8   5   0    1.41    0.42
   8  -5   0    0.31    0.30
   8   5   0    0.32    0.39
   8  -5   0    0.80    0.29
   8  -5   0    1.43    0.47
  -8  -5   0    0.29    0.33
   8   5   0    0.90    0.31
  -8  -5   0    1.03    0.33
   8   5   0    0.76    0.34
  -8  -5   0    1.07    0.37
  -8  -5   0    1.04    0.36
  -8   5   0    0.82    0.29
   8   5   0    0.51    0.29
  -8   5   0    0.57    0.33
   8  -5   0    1.68    0.47
  -8   5   0    1.00    0.51
  -9  -5   0    4.57    0.65
  -9   5   0    5.29    0.88
  -9  -5   0    5.33    0.84
  -9  -5   0    4.68    0.75
   9  -5   0    4.29    0.82
   9   5   0    4.87    0.77
  -9   5   0    5.00    0.78
   9  -5   0    6.24    0.90
   9   5   0    4.79    0.79
  -9   5   0    4.74    0.83
   9   5   0    4.23    0.96
  -9   5   0    4.54    0.86
  -9  -5   0    3.23    0.72
   9  -5   0    7.27    0.97
   9  -5   0    4.32    0.63
   9   5   0    3.95    0.56
  10  -5   0   13.43    1.29
 -10   5   0   12.62    1.38
 -10  -5   0   13.40    1.36
  10  -5   0   12.35    1.13
  10   5   0   14.11    0.99
 -10  -5   0   15.95    1.10
  10  -5   0   14.91    1.11
  10   5   0   14.88    1.22
  10   5   0   15.07    1.26
  10   5   0   16.46    1.55
 -10  -5   0   16.59    1.44
 -10   5   0   15.00    1.34
 -10   5   0   12.26    1.12
 -10   5   0   16.97    1.33
  10  -5   0   15.15    1.33
 -10  -5   0   14.66    1.23
  11  -5   0   38.97    2.36
 -11   5   0   32.59    2.29
 -11  -5   0   34.07    2.39
 -11  -5   0   35.11    1.94
  11  -5   0   32.59    2.29
 -11  -5   0   35.44    2.33
 -11   5   0   36.93    2.19
  11  -5   0   34.89    2.11
 -11  -5   0   36.62    2.19
  11   5   0   38.99    2.62
  11   5   0   36.72    2.21
 -11   5   0   32.13    2.44
  11  -5   0   37.62    2.03
  11   5   0   36.87    2.16
  11   5   0   37.92    1.87
 -11   5   0   34.88    2.20
 -12   5   0    7.06    1.16
  12  -5   0    4.95    0.94
 -12  -5   0    6.02    1.06
  12  -5   0    5.15    0.89
 -12  -5   0    5.35    1.09
 -12  -5   0    5.89    0.81
 -12   5   0    6.80    1.24
  12   5   0    5.39    1.14
  12  -5   0    5.25    1.01
 -12  -5   0    6.03    0.98
  12   5   0    6.94    1.09
  12   5   0    5.74    0.93
 -12   5   0    8.73    1.48
 -12   5   0    4.68    0.85
  12   5   0    7.21    0.83
  13   5   0    0.62    0.53
 -13   5   0    0.80    0.50
  13   5   0    0.05    0.55
  13  -5   0    0.64    0.47
 -13   5   0    0.95    0.84
  13   5   0    0.30    0.35
 -13   5   0   -1.16    0.84
 -13  -5   0    0.79    0.42
  13  -5   0    0.50    0.40
 -13  -5   0   -0.10    0.50
 -13  -5   0    1.07    0.59
 -13   5   0    0.08    0.52
  13  -5   0    1.43    0.67
  14  -5   0    2.91    0.66
  14   5   0    3.99    0.87
 -14   5   0    3.40    1.05
  14   5   0    2.45    0.57
 -14   5   0    2.04    0.73
 -14  -5   0    1.06    0.73
 -14   5   0    3.38    1.06
 -14  -5   0    2.34    0.59
  14  -5   0    2.07    0.69
  14   5   0    2.46    0.93
 -14  -5   0    0.89    0.79
  14  -5   0    1.51    0.63
 -15  -5   0    7.37    1.37
  15   5   0    5.26    1.44
 -15  -5   0    5.46    0.86
  15  -5   0    7.26    1.40
 -15  -5   0    6.24    1.23
 -15   5   0    8.71    1.35
  15  -5   0    6.03    1.00
  15   5   0    6.52    0.82
 -15   5   0    9.28    1.59
  16   5   0   -0.74    0.90
 -16   5   0    0.29    0.83
 -16  -5   0   -0.90    1.06
 -16   5   0   -2.31    1.15
 -16  -5   0    0.37    0.83
 -16  -5   0    0.02    0.56
  16  -5   0   -0.42    0.59
  16   5   0   -1.30    0.91
  16  -5   0   -1.62    0.79
 -17   5   0    0.62    1.02
  17  -5   0    0.58    0.85
 -17  -5   0    1.64    1.31
  18  -5   0    0.09    0.91
   0  -6   0   99.92    4.06
   0   6   0  108.88    4.11
   0   6   0  108.09    3.85
   0  -6   0  104.40    4.05
   0   6   0  103.03    4.05
   0   6   0  103.21    3.99
   0  -6   0   96.18    4.17
   0  -6   0  101.67    3.83
   0  -6   0  107.57    3.99
   0   6   0   99.50    4.06
  -1  -6   0   14.33    0.78
  -1   6   0   16.32    0.96
  -1  -6   0   14.80    1.04
  -1   6   0   15.78    0.94
   1   6   0   16.22    0.86
  -1  -6   0   15.46    0.97
   1  -6   0   16.62    0.95
   1   6   0   16.43    0.86
   1   6   0   17.72    1.02
   1  -6   0   15.76    0.92
   1   6   0   18.29    1.02
   1  -6   0   15.61    0.93
  -1  -6   0   16.70    0.86
  -1   6   0   15.11    0.96
   1   6   0   15.87    0.96
  -1   6   0   16.57    0.94
  -1  -6   0   17.76    1.00
  -1   6   0   16.19    0.79
   1  -6   0   16.16    1.03
   2   6   0   14.25    0.74
  -2   6   0   12.88    0.89
  -2   6   0   14.38    0.88
  -2   6   0   14.59    0.74
   2  -6   0   13.83    0.89
  -2  -6   0   15.03    1.03
  -2  -6   0   13.40    0.72
  -2  -6   0   14.17    0.76
  -2  -6   0   14.37    0.91
   2  -6   0   13.48    0.86
   2   6   0   13.51    0.91
   2  -6   0   16.00    0.88
  -2   6   0   12.93    0.86
   2   6   0   13.75    0.90
   2  -6   0   12.81    0.90
   2   6   0   12.90    0.88
  -2   6   0   14.93    0.86
   2   6   0   15.48    0.88
  -2  -6   0   13.28    0.89
   3   6   0   30.34    1.57
  -3   6   0   31.95    1.39
  -3  -6   0   29.91    1.57
   3  -6   0   33.21    1.60
  -3   6   0   32.41    1.54
  -3  -6   0   29.49    1.28
   3  -6   0   33.08    1.64
  -3   6   0   34.94    1.50
  -3   6   0   29.92    1.55
   3  -6   0   30.64    1.47
   3   6   0   29.57    1.57
   3   6   0   31.72    1.30
  -3   6   0   32.05    1.56
   3   6   0   32.26    1.62
   3  -6   0   33.68    1.63
  -3  -6   0   31.36    1.45
  -3  -6   0   32.89    1.75
  -3   6   0   28.88    1.60
   3   6   0   30.74    1.63
   4   6   0   33.61    1.74
   4  -6   0   33.87    1.52
  -4   6   0   35.29    1.69
  -4  -6   0   34.65    1.70
   4  -6   0   32.39    1.69
  -4   6   0   32.85    1.74
  -4  -6   0   34.16    1.83
   4   6   0   30.13    1.63
  -4   6   0   30.75    1.65
   4   6   0   33.05    1.65
  -4  -6   0   31.56    1.66
   4   6   0   32.95    1.76
   4  -6   0   31.41    1.69
  -4  -6   0   33.77    1.61
  -4   6   0   31.83    1.49
  -4   6   0   32.85    1.63
   4  -6   0   34.04    1.70
   5  -6   0    4.47    0.66
  -5   6   0    4.94    0.43
   5   6   0    5.73    0.72
  -5   6   0    3.85    0.54
   5   6   0    4.20    0.68
   5   6   0    5.28    0.54
   5   6   0    4.65    0.65
  -5  -6   0    4.62    0.69
  -5  -6   0    5.16    0.66
  -5   6   0    5.57    0.73
   5  -6   0    4.71    0.61
   5  -6   0    3.27    0.50
   5  -6   0    4.60    0.41
  -5  -6   0    4.93    0.54
  -5  -6   0    5.20    0.55
  -5   6   0    4.72    0.62
   6  -6   0   36.90    1.89
  -6   6   0   36.02    1.93
   6  -6   0   35.94    1.59
  -6  -6   0   37.79    1.91
  -6   6   0   38.11    2.07
  -6   6   0   38.24    2.03
   6  -6   0   38.07    2.04
   6   6   0   37.34    2.13
  -6  -6   0   34.36    2.01
   6  -6   0   35.62    1.92
   6   6   0   37.24    1.85
  -6   6   0   39.31    1.90
   6   6   0   36.21    1.99
  -6  -6   0   36.95    1.92
  -6  -6   0   37.32    1.95
   7   6   0    3.24    0.69
  -7  -6   0    3.93    0.70
  -7  -6   0    3.12    0.56
   7   6   0    3.53    0.62
  -7   6   0    4.08    0.60
   7  -6   0    3.43    0.57
  -7   6   0    3.28    0.62
  -7  -6   0    3.76    0.61
   7  -6   0    2.62    0.60
   7   6   0    3.31    0.51
   7  -6   0    2.62    0.52
  -7  -6   0    2.48    0.49
  -7   6   0    3.38    0.62
  -7   6   0    2.99    0.64
   7  -6   0    3.32    0.32
   8  -6   0    2.49    0.64
  -8  -6   0    3.50    0.62
  -8   6   0    2.39    0.57
  -8  -6   0    2.83    0.68
  -8  -6   0    3.00    0.62
  -8   6   0    2.02    0.49
   8  -6   0    3.39    0.61
  -8  -6   0    4.04    0.67
   8   6   0    3.10    0.65
  -8   6   0    3.54    0.80
   8   6   0    3.09    0.57
   8   6   0    2.61    0.56
   8   6   0    4.51    0.90
  -8   6   0    2.67    0.54
   8  -6   0    2.84    0.51
   9   6   0    1.08    0.41
   9   6   0    0.36    0.21
   9  -6   0    1.01    0.46
   9  -6   0   -0.08    0.23
   9  -6   0    0.63    0.29
  -9   6   0    0.47    0.33
   9   6   0    0.53    0.38
  -9  -6   0    0.04    0.35
  -9   6   0    0.70    0.44
   9   6   0    0.41    0.37
  -9   6   0    0.81    0.39
  -9  -6   0    0.72    0.36
  -9  -6   0    0.13    0.20
  -9   6   0    0.40    0.46
  -9  -6   0    0.86    0.37
  10   6   0    1.35    0.40
 -10   6   0    0.76    0.53
  10  -6   0    2.10    0.68
 -10  -6   0    1.59    0.61
  10   6   0    1.64    0.54
 -10   6   0    0.62    0.43
 -10  -6   0    2.42    0.69
 -10   6   0    1.38    0.48
 -10   6   0    1.30    0.54
  10   6   0    2.64    0.71
 -10  -6   0    1.38    0.42
 -10  -6   0    1.42    0.47
  10   6   0    1.62    0.46
  10  -6   0    1.00    0.40
  10  -6   0    0.55    0.30
 -11  -6   0   -0.20    0.40
  11   6   0    0.22    0.47
 -11   6   0    0.21    0.42
 -11   6   0    0.61    0.64
 -11   6   0   -0.48    0.51
 -11   6   0    0.31    0.35
 -11  -6   0   -0.01    0.35
  11  -6   0   -0.34    0.27
  11   6   0   -0.31    0.25
 -11  -6   0   -0.21    0.28
  11   6   0    0.84    0.51
  11   6   0    0.45    0.42
 -11  -6   0   -0.11    0.49
  11  -6   0    0.27    0.34
  11  -6   0   -0.08    0.53
  12  -6   0    0.61    0.44
  12   6   0    1.55    0.73
  12   6   0    1.06    0.62
  12   6   0    0.18    0.31
 -12   6   0    0.51    0.78
  12  -6   0    0.34    0.33
 -12  -6   0    0.05    0.62
 -12   6   0    0.43    0.36
  12  -6   0    0.42    0.69
  12   6   0    0.73    0.51
 -12   6   0    0.23    0.58
 -12  -6   0    0.58    0.58
 -12   6   0    0.87    0.57
 -12  -6   0    0.20    0.31
 -12  -6   0    1.27    0.55
  13  -6   0   -0.56    0.36
 -13  -6   0   -0.22    0.50
  13   6   0   -0.13    0.38
 -13  -6   0    0.35    0.38
  13   6   0   -0.12    0.65
 -13   6   0   -0.56    0.39
 -13   6   0    0.11    0.65
 -13   6   0    0.07    0.68
 -13   6   0    0.90    0.96
  13   6   0    0.55    0.57
 -13  -6   0    0.18    0.51
  14   6   0    9.08    1.69
  14   6   0    8.58    1.02
 -14  -6   0    8.15    1.13
 -14  -6   0    8.24    1.47
 -14  -6   0    9.15    1.33
  14  -6   0    6.25    0.97
 -14   6   0    9.40    1.55
 -14   6   0    8.97    1.27
  15   6   0    1.63    0.90
 -15  -6   0    1.40    0.83
  15  -6   0    0.91    0.60
 -15  -6   0    3.32    1.04
 -15  -6   0    1.09    0.56
  15   6   0    0.29    0.61
  15  -6   0   -1.12    0.67
 -15   6   0    2.34    1.25
  15   6   0   -0.26    0.88
 -15   6   0    1.43    0.80
 -16  -6   0    2.81    0.78
 -16   6   0    3.55    0.98
  16   6   0    0.53    1.09
  16   6   0    4.11    1.29
 -16  -6   0    3.29    1.27
  16  -6   0   -0.47    1.02
 -16   6   0   -0.80    1.29
  16  -6   0    3.04    0.85
 -16  -6   0    2.95    1.25
  17  -6   0    2.61    0.94
 -17  -6   0    2.24    0.83
 -17   6   0    1.23    1.09
 -17  -6   0    2.07    1.39
   0  -7   0  130.96    5.12
   0   7   0  119.76    4.87
   0  -7   0  126.82    4.63
   0  -7   0  121.69    4.78
   0  -7   0  122.77    4.86
   0  -7   0  128.66    4.93
   0   7   0  121.08    4.89
   0   7   0  126.27    4.83
   0   7   0  127.01    4.65
   0   7   0  125.82    4.94
   1   7   0   17.47    0.98
   1   7   0   19.66    1.16
   1  -7   0   18.94    1.09
  -1   7   0   18.66    1.13
  -1   7   0   19.55    0.92
  -1  -7   0   18.06    0.98
  -1   7   0   19.44    1.12
  -1  -7   0   18.99    1.26
   1  -7   0   21.05    1.15
   1  -7   0   16.94    1.05
  -1   7   0   17.56    1.09
   1   7   0   17.73    1.10
  -1  -7   0   19.79    1.14
   1   7   0   18.74    1.13
  -1  -7   0   18.39    0.93
  -1   7   0   17.99    1.08
   1  -7   0   20.70    1.25
  -1  -7   0   20.13    1.17
   1   7   0   17.34    1.00
  -2   7   0   40.69    1.87
   2   7   0   42.62    1.98
  -2   7   0   38.51    1.68
   2  -7   0   41.51    1.90
  -2  -7   0   38.43    2.09
  -2  -7   0   41.30    1.72
  -2   7   0   42.51    1.94
   2   7   0   40.27    1.86
   2   7   0   35.74    1.91
  -2   7   0   39.93    1.96
  -2  -7   0   40.32    1.97
   2  -7   0   40.55    2.03
  -2   7   0   40.87    1.95
   2   7   0   38.51    1.72
  -2  -7   0   41.12    1.95
  -2  -7   0   41.34    1.72
   2  -7   0   38.32    1.86
   2   7   0   38.66    1.92
  -3  -7   0   14.77    1.10
  -3   7   0   14.90    0.78
  -3   7   0   13.36    0.86
   3   7   0   11.84    0.93
  -3  -7   0   13.63    0.79
  -3  -7   0   13.30    0.94
  -3  -7   0   14.03    0.98
  -3   7   0   13.98    0.93
  -3   7   0   14.37    0.87
  -3   7   0   14.02    0.99
   3   7   0   14.30    0.96
   3  -7   0   12.91    0.85
   3  -7   0   13.33    0.94
  -3  -7   0   12.78    0.69
   3   7   0   12.23    0.70
   3  -7   0   13.19    0.97
   3   7   0   12.17    0.90
   3   7   0   12.80    0.94
   3  -7   0   13.06    0.90
  -3   7   0   11.78    0.88
  -4   7   0    4.14    0.58
  -4  -7   0    4.84    0.47
  -4   7   0    4.68    0.44
  -4  -7   0    4.25    0.32
   4   7   0    4.82    0.53
   4  -7   0    4.61    0.67
   4  -7   0    4.32    0.59
  -4   7   0    5.07    0.65
  -4   7   0    4.04    0.44
   4   7   0    4.53    0.62
  -4  -7   0    3.77    0.66
   4   7   0    4.86    0.32
  -4  -7   0    3.38    0.56
  -4   7   0    4.64    0.62
   4   7   0    5.36    0.71
   4   7   0    4.23    0.63
   4  -7   0    4.65    0.63
   4  -7   0    5.30    0.49
  -4  -7   0    3.68    0.55
  -4   7   0    5.24    0.72
   5   7   0    4.66    0.59
  -5  -7   0    4.02    0.59
  -5   7   0    5.42    0.72
  -5  -7   0    4.15    0.62
  -5   7   0    5.18    0.74
   5  -7   0    6.14    0.81
   5  -7   0    5.17    0.48
  -5   7   0    5.56    0.77
   5  -7   0    6.23    0.77
  -5  -7   0    5.79    0.58
   5   7   0    3.43    0.62
  -5  -7   0    5.18    0.81
   5  -7   0    3.93    0.57
  -5   7   0    4.73    0.62
   5   7   0    6.08    0.80
   5   7   0    5.11    0.69
  -5   7   0    5.02    0.48
   6  -7   0   48.33    2.45
   6   7   0   49.15    2.50
  -6   7   0   52.02    2.40
  -6  -7   0   53.65    2.43
  -6  -7   0   47.59    2.57
  -6  -7   0   47.81    2.41
   6  -7   0   48.38    2.52
  -6   7   0   47.51    2.51
  -6   7   0   49.06    2.54
   6   7   0   50.19    2.38
  -6  -7   0   51.93    2.47
   6   7   0   49.07    2.62
   6  -7   0   50.00    2.43
   6  -7   0   48.86    2.12
  -6   7   0   48.79    2.45
  -6   7   0   49.71    2.15
  -7   7   0    3.31    0.58
  -7  -7   0    3.39    0.60
  -7  -7   0    4.02    0.71
   7  -7   0    3.60    0.44
  -7   7   0    2.36    0.53
   7  -7   0    3.74    0.64
  -7  -7   0    2.72    0.61
   7  -7   0    2.47    0.59
   7   7   0    2.75    0.50
  -7   7   0    3.26    0.74
  -7   7   0    3.31    0.69
  -7  -7   0    3.94    0.64
   7   7   0    3.53    0.76
   7   7   0    3.68    0.68
   7  -7   0    2.06    0.44
   8   7   0   -0.09    0.34
  -8   7   0   -0.27    0.38
   8   7   0   -0.25    0.31
   8  -7   0    0.07    0.26
  -8  -7   0    0.07    0.27
   8   7   0   -0.07    0.23
  -8  -7   0   -0.32    0.26
   8  -7   0   -0.09    0.18
   8  -7   0   -0.05    0.36
  -8   7   0   -0.25    0.27
  -8  -7   0   -0.30    0.25
  -8   7   0   -0.15    0.30
  -8  -7   0    0.09    0.20
   8  -7   0   -0.13    0.12
   8   7   0   -0.10    0.29
  -8   7   0   -0.26    0.20
  -9  -7   0    1.29    0.45
   9  -7   0    0.94    0.41
  -9   7   0    1.66    0.57
  -9  -7   0    0.47    0.39
   9   7   0    1.60    0.45
   9  -7   0    1.13    0.55
  -9   7   0    0.88    0.56
  -9   7   0    0.04    0.36
   9   7   0    0.22    0.39
  -9  -7   0    0.79    0.46
   9   7   0    0.50    0.39
   9   7   0    0.39    0.44
   9  -7   0    1.47    0.49
  -9   7   0    0.34    0.34
  -9  -7   0    1.53    0.45
 -10  -7   0    0.62    0.46
  10   7   0    1.07    0.38
  10   7   0    0.63    0.58
  10  -7   0    0.83    0.58
 -10   7   0    1.61    0.71
  10  -7   0    0.67    0.34
  10   7   0   -0.40    0.42
 -10   7   0    0.59    0.49
  10   7   0    1.04    0.51
 -10   7   0    0.81    0.37
  10  -7   0    0.90    0.37
 -10  -7   0    0.82    0.39
 -10  -7   0    1.09    0.56
 -10   7   0    1.44    0.57
 -10  -7   0    1.55    0.52
  11   7   0    0.98    0.40
 -11   7   0    0.90    0.64
 -11  -7   0    0.91    0.55
  11   7   0    0.90    0.58
  11   7   0    0.53    0.54
 -11  -7   0    1.71    0.54
  11  -7   0    0.50    0.39
 -11  -7   0    0.54    0.32
 -11   7   0    0.63    0.53
  11  -7   0    0.63    0.59
 -11  -7   0    0.88    0.54
 -11   7   0    1.00    0.51
  11   7   0    0.36    0.64
  11  -7   0    0.97    0.42
 -11   7   0    1.14    0.73
 -12  -7   0    0.06    0.61
  12  -7   0    0.29    0.49
  12   7   0    0.51    0.40
 -12   7   0   -0.63    0.78
 -12   7   0    0.18    0.41
  12   7   0   -0.23    0.57
 -12  -7   0    0.14    0.37
 -12   7   0    0.16    0.61
 -12   7   0    1.10    0.65
  12  -7   0   -0.22    0.31
  12   7   0   -0.19    0.58
  12  -7   0    1.23    0.80
 -12  -7   0    0.61    0.55
 -12  -7   0    0.60    0.71
  13   7   0    1.03    0.95
  13  -7   0    2.78    0.72
  13   7   0    1.58    0.75
 -13  -7   0    3.24    0.89
 -13  -7   0    2.74    0.65
 -13   7   0    3.55    1.03
 -13  -7   0    4.65    1.16
 -13   7   0    1.72    0.65
  13   7   0    1.63    0.62
 -14  -7   0    0.06    0.76
  14  -7   0    0.28    0.68
  14   7   0    0.46    0.85
 -14   7   0    2.33    1.02
  14  -7   0    0.37    0.48
  14   7   0    1.35    0.60
 -14  -7   0    0.69    0.58
 -14   7   0    0.73    0.60
 -14  -7   0    2.53    0.85
  14   7   0    0.69    0.77
  15   7   0    0.58    1.07
 -15  -7   0   -1.95    0.86
 -15   7   0    1.53    1.18
 -15  -7   0    0.78    0.66
  15  -7   0   -0.13    0.59
  15   7   0    0.02    0.71
  15   7   0   -0.55    0.95
  15  -7   0    0.10    0.79
 -15  -7   0   -0.90    1.03
 -15   7   0   -0.15    0.71
 -16  -7   0    2.02    1.23
  16   7   0    5.32    1.67
 -16   7   0    2.35    1.07
 -16  -7   0    4.17    0.98
  16  -7   0    2.26    0.88
  16   7   0    2.69    1.14
 -17  -7   0   -0.73    0.84
  17  -7   0    0.94    0.99
 -17   7   0   -0.35    1.05
   0   8   0   47.74    2.25
   0  -8   0   50.11    2.49
   0   8   0   52.52    2.35
   0   8   0   46.16    2.01
   0  -8   0   47.21    2.15
   0   8   0   46.15    2.18
   0  -8   0   48.74    2.25
   0  -8   0   52.62    2.33
   0  -8   0   45.08    1.97
   0   8   0   46.29    2.25
  -1  -8   0    2.39    0.43
  -1  -8   0    2.13    0.36
   1   8   0    1.99    0.33
  -1   8   0    1.73    0.39
  -1   8   0    1.76    0.37
  -1   8   0    1.80    0.42
   1  -8   0    1.86    0.39
  -1  -8   0    2.50    0.44
   1   8   0    1.76    0.33
  -1  -8   0    2.42    0.55
  -1  -8   0    2.00    0.30
   1   8   0    1.21    0.32
   1  -8   0    2.52    0.51
   1   8   0    1.43    0.35
   1  -8   0    2.00    0.39
   1  -8   0    2.33    0.43
  -1   8   0    2.54    0.47
   1   8   0    1.33    0.38
  -1   8   0    2.40    0.33
  -2   8   0    0.28    0.22
   2   8   0    0.02    0.15
  -2   8   0    0.07    0.15
   2   8   0    0.12    0.19
   2  -8   0    0.05    0.13
   2  -8   0    0.13    0.24
  -2  -8   0   -0.05    0.14
  -2  -8   0    0.02    0.25
   2  -8   0    0.17    0.16
  -2   8   0    0.17    0.19
   2   8   0    0.18    0.22
  -2  -8   0    0.10    0.12
   2   8   0    0.00    0.14
  -2  -8   0   -0.02    0.11
  -2   8   0    0.03    0.18
  -2   8   0    0.17    0.13
  -2  -8   0    0.21    0.20
   2   8   0    0.06    0.16
   2  -8   0    0.06    0.14
  -3   8   0   18.69    1.14
   3  -8   0   16.02    1.09
   3   8   0   16.90    1.14
   3   8   0   15.39    0.86
  -3   8   0   14.48    1.12
   3  -8   0   16.99    1.20
   3  -8   0   18.50    1.08
  -3  -8   0   16.29    1.15
  -3  -8   0   18.28    1.16
   3  -8   0   15.53    1.10
   3   8   0   14.11    1.07
  -3   8   0   16.61    1.03
  -3  -8   0   16.77    0.93
  -3  -8   0   17.43    1.28
   3   8   0   15.30    1.11
  -3   8   0   16.35    1.11
  -3   8   0   17.07    0.91
  -3   8   0   16.84    1.04
  -3  -8   0   16.77    0.87
   3   8   0   16.52    1.12
  -4  -8   0    0.70    0.37
  -4  -8   0    1.04    0.31
   4  -8   0    0.89    0.27
  -4   8   0    1.03    0.33
   4   8   0    0.48    0.24
   4   8   0    0.70    0.18
  -4   8   0    1.01    0.29
  -4   8   0    0.68    0.21
  -4  -8   0    1.17    0.31
   4   8   0    0.79    0.31
  -4  -8   0    0.71    0.16
   4   8   0    0.73    0.27
   4  -8   0    0.68    0.33
  -4   8   0    0.91    0.31
   4   8   0    0.75    0.34
   4  -8   0    0.78    0.29
  -4  -8   0    0.72    0.29
  -4   8   0    1.76    0.47
  -4   8   0    0.68    0.30
   4  -8   0    1.18    0.35
  -5   8   0    0.05    0.17
  -5   8   0    0.08    0.23
   5   8   0    0.10    0.20
  -5   8   0   -0.07    0.21
  -5  -8   0    0.15    0.24
  -5  -8   0    0.11    0.19
   5   8   0    0.06    0.20
   5   8   0    0.38    0.30
   5  -8   0    0.00    0.16
   5  -8   0   -0.07    0.23
   5  -8   0    0.16    0.25
   5  -8   0    0.23    0.22
  -5   8   0    0.00    0.19
  -5  -8   0    0.14    0.21
   5   8   0    0.14    0.23
  -5  -8   0    0.29    0.33
  -5   8   0   -0.09    0.18
  -5   8   0   -0.05    0.13
   6   8   0    9.04    0.90
   6  -8   0    9.10    0.87
   6  -8   0    9.25    1.12
  -6   8   0    8.43    1.04
   6  -8   0    7.38    0.83
  -6   8   0    7.76    0.78
  -6  -8   0    9.03    0.90
  -6  -8   0    9.17    0.79
   6  -8   0    9.06    0.68
  -6   8   0    9.87    0.73
   6   8   0   10.21    1.23
   6   8   0    9.39    0.94
  -6   8   0    9.61    0.89
  -6  -8   0    8.12    1.07
   6   8   0    9.39    0.86
  -6  -8   0    8.61    0.85
  -7  -8   0   32.07    1.81
  -7  -8   0   35.65    2.11
   7  -8   0   31.97    1.54
  -7   8   0   28.99    1.75
  -7  -8   0   33.40    1.92
   7  -8   0   29.37    1.87
  -7   8   0   33.99    2.04
  -7  -8   0   33.13    1.89
   7  -8   0   34.04    1.91
  -7   8   0   33.48    2.03
   7   8   0   26.31    1.96
   7   8   0   32.33    1.83
   7  -8   0   30.50    1.99
   7   8   0   30.02    1.88
   8   8   0   12.06    1.32
  -8  -8   0   15.52    1.25
   8  -8   0   15.50    1.27
   8  -8   0   13.96    0.85
   8   8   0   13.11    1.22
   8  -8   0   14.14    1.19
   8   8   0   13.58    1.12
  -8  -8   0   16.34    1.25
  -8   8   0   15.09    1.34
  -8   8   0   15.42    1.36
   8   8   0   13.93    1.19
  -8   8   0   14.61    1.18
  -8  -8   0   13.89    1.28
  -8  -8   0   12.26    1.12
   8  -8   0   18.83    1.46
  -8   8   0   14.00    1.36
  -9   8   0   12.81    1.34
   9  -8   0   16.07    1.49
   9   8   0   15.18    1.35
   9   8   0   16.27    1.21
   9   8   0   14.47    1.30
  -9  -8   0   15.01    1.38
  -9   8   0   13.79    1.17
   9  -8   0   14.87    1.30
   9   8   0   12.11    1.58
  -9   8   0   12.62    1.29
  -9  -8   0   12.84    1.16
  -9  -8   0   15.88    1.28
  -9  -8   0   16.84    1.36
   9  -8   0   15.26    0.83
   9  -8   0   14.12    1.25
  -9   8   0   14.81    1.49
 -10  -8   0   -0.49    0.41
 -10   8   0    0.80    0.55
  10  -8   0    0.07    0.35
  10  -8   0    0.19    0.38
 -10  -8   0   -0.09    0.47
 -10   8   0   -0.37    0.65
  10   8   0   -0.05    0.54
  10   8   0    0.09    0.36
  10   8   0    0.62    0.49
 -10  -8   0    0.09    0.30
 -10   8   0    0.39    0.47
 -10   8   0    0.27    0.40
 -10  -8   0   -0.50    0.41
  10  -8   0    0.57    0.55
  10   8   0    0.57    0.51
 -11   8   0   -0.37    0.63
  11  -8   0    0.89    0.56
 -11   8   0    0.30    0.62
 -11  -8   0    1.14    0.75
  11   8   0    1.26    0.66
 -11  -8   0    0.34    0.38
 -11  -8   0    0.66    0.57
  11  -8   0    0.54    0.74
 -11   8   0   -0.86    0.70
 -11  -8   0    0.21    0.49
 -11   8   0    0.56    0.42
  11   8   0   -0.01    0.41
  11   8   0    0.00    0.58
  11  -8   0    0.35    0.45
  11   8   0    0.44    0.51
  12  -8   0    4.39    0.95
 -12   8   0    4.59    1.12
  12  -8   0    3.41    0.74
 -12  -8   0    5.08    0.81
 -12   8   0    3.90    0.80
  12   8   0    5.37    1.19
 -12  -8   0    2.73    0.83
  12   8   0    4.77    0.83
 -12  -8   0    4.12    0.90
  12   8   0    3.56    0.95
 -12   8   0    4.62    1.32
 -13   8   0    0.60    0.56
  13   8   0    0.71    0.58
  13   8   0    0.68    0.76
  13  -8   0    1.40    0.54
 -13  -8   0    0.15    0.48
 -13  -8   0    2.03    0.88
 -13  -8   0    2.29    0.74
  13   8   0    0.59    0.65
 -13   8   0    1.57    0.95
  13  -8   0    0.09    0.58
 -14  -8   0    6.78    1.36
  14   8   0    5.28    1.04
  14   8   0    6.72    1.54
 -14  -8   0    6.25    1.24
 -14  -8   0    3.39    0.82
 -14   8   0    7.08    1.56
  14  -8   0    5.82    1.16
 -14   8   0    6.04    1.13
 -15   8   0    1.32    0.76
  15  -8   0   -0.66    1.55
 -15  -8   0    1.47    0.71
 -15  -8   0    0.66    1.10
  15   8   0   -1.51    1.04
 -15  -8   0    0.22    1.11
  15  -8   0   -0.11    0.66
 -15   8   0   -1.90    1.40
  15   8   0    0.16    1.06
  15   8   0    1.29    0.96
 -16   8   0    1.97    0.94
 -16  -8   0    0.66    1.11
  16  -8   0    1.35    0.84
 -16  -8   0   -1.43    0.81
  16   8   0    1.37    1.37
 -17  -8   0    3.67    1.26
   0  -9   0   30.94    1.49
   0   9   0   32.07    1.82
   0  -9   0   32.69    2.00
   0   9   0   35.26    1.59
   0   9   0   34.87    1.84
   0  -9   0   33.40    1.78
   0   9   0   31.70    1.76
   0  -9   0   36.22    1.73
   0  -9   0   35.43    1.86
   0   9   0   33.47    1.74
  -1  -9   0    2.51    0.35
  -1   9   0    2.28    0.50
   1  -9   0    1.72    0.43
  -1   9   0    2.03    0.33
  -1  -9   0    1.91    0.35
   1  -9   0    1.50    0.32
   1   9   0    1.88    0.34
   1  -9   0    1.85    0.46
  -1  -9   0    2.11    0.56
   1  -9   0    1.84    0.39
   1   9   0    1.64    0.33
  -1   9   0    3.11    0.53
   1   9   0    2.21    0.45
  -1  -9   0    2.96    0.55
   1   9   0    1.25    0.36
   1   9   0    2.58    0.50
  -1  -9   0    2.40    0.53
  -1   9   0    2.39    0.51
  -1   9   0    2.37    0.48
   2   9   0    5.24    0.74
   2  -9   0    5.75    0.62
  -2  -9   0    5.55    0.80
   2   9   0    5.54    0.57
   2  -9   0    4.83    0.69
   2   9   0    4.27    0.65
  -2  -9   0    4.83    0.79
  -2  -9   0    5.80    0.78
   2  -9   0    4.49    0.75
   2  -9   0    4.22    0.57
  -2   9   0    4.43    0.70
  -2  -9   0    4.31    0.45
  -2   9   0    4.56    0.43
  -2  -9   0    5.40    0.49
   2   9   0    5.33    0.50
   2   9   0    4.92    0.63
  -2   9   0    4.94    0.75
  -2   9   0    4.28    0.61
   3   9   0    9.32    0.88
  -3   9   0   10.06    0.91
  -3  -9   0   10.21    0.67
   3  -9   0   11.22    0.88
  -3   9   0    9.66    0.82
  -3   9   0    9.32    0.89
  -3   9   0   11.42    0.90
  -3  -9   0   11.26    0.93
  -3   9   0    9.91    0.68
   3   9   0   11.26    0.90
   3   9   0   11.50    0.94
   3   9   0    9.66    0.67
   3  -9   0   10.77    0.90
  -3   9   0    9.86    0.80
   3   9   0    9.14    0.86
  -3  -9   0    8.50    0.85
  -3  -9   0    9.99    1.02
   3  -9   0   10.81    0.99
   3  -9   0   11.47    0.93
  -3  -9   0   10.03    0.70
  -4  -9   0    1.71    0.53
   4   9   0    1.21    0.37
  -4   9   0    1.40    0.49
  -4  -9   0    0.80    0.27
  -4  -9   0    1.31    0.40
  -4   9   0    0.71    0.23
  -4   9   0    1.52    0.38
   4   9   0    1.34    0.44
   4   9   0    1.07    0.39
  -4  -9   0    0.99    0.22
   4   9   0    1.02    0.40
   4  -9   0    1.29    0.43
  -4  -9   0    0.66    0.28
  -4   9   0    1.27    0.33
   4   9   0    1.35    0.26
   4  -9   0    1.50    0.46
   4  -9   0    0.93    0.32
   4  -9   0    1.47    0.44
  -4   9   0    0.49    0.33
  -4   9   0    1.08    0.35
  -5   9   0    7.38    0.62
  -5   9   0    7.76    0.93
   5   9   0    7.06    0.79
  -5  -9   0    6.34    0.65
  -5  -9   0    5.07    0.73
   5  -9   0    8.52    0.71
   5  -9   0    8.63    0.90
  -5   9   0    6.69    0.90
   5   9   0    8.47    0.87
  -5   9   0    7.93    0.81
   5  -9   0    5.30    0.81
  -5  -9   0    5.83    0.86
  -5  -9   0    8.18    1.12
   5   9   0    8.56    0.90
   5  -9   0    7.33    0.80
  -5   9   0    7.75    0.70
   5   9   0    8.43    1.06
  -5   9   0   10.55    1.29
  -6  -9   0    5.05    0.88
  -6   9   0    4.70    0.82
  -6  -9   0    4.49    0.65
   6   9   0    5.72    0.94
  -6   9   0    4.49    0.76
   6   9   0    3.85    0.73
  -6  -9   0    4.44    0.76
  -6   9   0    4.59    0.57
   6  -9   0    5.14    0.88
  -6   9   0    5.02    0.78
  -6   9   0    4.82    0.76
  -6   9   0    5.25    0.58
   6   9   0    3.93    0.72
  -6  -9   0    3.85    0.74
   6   9   0    4.73    0.71
   6  -9   0    4.71    0.78
   6  -9   0    3.16    0.65
   6  -9   0    4.84    0.62
   7   9   0    0.72    0.43
  -7   9   0    0.50    0.43
  -7  -9   0    0.10    0.38
  -7   9   0   -0.09    0.36
  -7   9   0    0.09    0.30
   7   9   0   -0.20    0.36
  -7  -9   0    0.10    0.28
   7  -9   0   -0.15    0.21
  -7   9   0    0.01    0.31
   7   9   0   -0.15    0.29
  -7  -9   0    0.27    0.30
   7  -9   0   -0.06    0.20
   7  -9   0   -0.06    0.30
   7  -9   0   -0.08    0.42
  -7  -9   0    0.02    0.25
   8   9   0    8.63    1.14
   8   9   0    8.01    1.00
  -8   9   0    8.25    1.05
   8   9   0    8.73    1.25
   8  -9   0    9.01    0.70
  -8  -9   0    8.60    1.10
  -8  -9   0   10.61    1.06
   8  -9   0    7.22    1.01
   8  -9   0    9.83    1.04
  -8   9   0    8.49    1.16
  -8   9   0    9.63    1.35
  -8   9   0    8.80    1.21
   8  -9   0   10.56    1.37
  -8  -9   0    8.38    1.03
   8   9   0    7.69    1.49
  -8  -9   0    9.55    1.32
  -9   9   0    4.06    0.88
  -9  -9   0    3.14    0.77
  -9   9   0    3.06    0.75
   9  -9   0    3.11    0.67
   9  -9   0    4.62    0.56
   9   9   0    2.54    0.62
  -9  -9   0    3.54    0.73
   9   9   0    2.87    0.73
  -9   9   0    2.42    0.80
   9   9   0    3.01    0.72
   9  -9   0    3.18    0.85
   9   9   0    2.64    0.78
  -9   9   0    3.10    0.67
   9  -9   0    3.08    0.65
  -9  -9   0    4.61    0.80
  -9  -9   0    2.11    0.74
  10   9   0   10.93    1.31
  10   9   0   11.49    1.18
 -10  -9   0   12.09    1.43
 -10  -9   0   10.80    1.14
 -10   9   0   12.01    1.61
 -10   9   0   10.26    1.10
 -10   9   0   13.84    1.48
  10   9   0   14.69    1.55
 -10  -9   0   11.46    1.23
  10  -9   0   12.15    1.54
 -10   9   0   13.36    1.69
  10  -9   0   13.29    1.25
  10   9   0   10.66    1.38
  10  -9   0   11.27    1.21
 -10  -9   0   11.20    1.49
  11   9   0    0.40    0.58
 -11  -9   0    0.86    0.42
 -11  -9   0    0.67    0.63
 -11   9   0    1.99    0.62
 -11   9   0    2.16    0.90
 -11  -9   0    1.05    0.67
 -11   9   0    0.91    0.90
  11  -9   0    0.01    0.81
 -11  -9   0    1.34    0.69
  11  -9   0    0.76    0.58
  11   9   0    0.92    0.64
  11   9   0    0.72    0.50
  11  -9   0    0.29    0.48
 -12   9   0   -0.36    0.51
  12   9   0    0.65    0.66
  12   9   0    0.24    0.67
 -12   9   0    0.86    0.99
  12  -9   0    0.24    0.45
 -12  -9   0   -0.23    0.62
 -12  -9   0    0.05    0.39
  12  -9   0    0.31    0.54
 -12  -9   0    1.16    0.73
 -12   9   0    1.18    0.92
  12   9   0   -0.71    0.64
 -13  -9   0    0.10    0.55
 -13  -9   0    3.22    1.03
 -13  -9   0    0.86    0.78
  13  -9   0   -0.94    0.43
  13  -9   0    0.30    0.68
  13   9   0    0.37    0.86
  13   9   0    0.24    0.82
 -13   9   0   -0.79    0.60
  13   9   0   -0.10    0.83
 -13   9   0   -0.21    1.06
 -14   9   0    4.72    1.82
 -14  -9   0    6.78    1.39
 -14  -9   0    6.39    1.43
  14   9   0    5.38    1.44
 -14  -9   0    6.07    1.14
  14  -9   0    5.75    1.17
 -14   9   0    5.75    1.14
  15   9   0   -0.02    1.28
  15  -9   0    0.65    0.81
 -15  -9   0   -0.39    1.07
 -15   9   0   -0.40    0.79
 -15  -9   0    0.40    0.77
 -16   9   0    1.09    1.11
 -16  -9   0    1.11    1.04
   0 -10   0    2.91    0.68
   0  10   0    2.20    0.48
   0 -10   0    3.23    0.63
   0  10   0    3.31    0.58
   0  10   0    2.73    0.51
   0 -10   0    2.03    0.46
   0  10   0    2.82    0.61
   0 -10   0    2.75    0.54
   0  10   0    2.57    0.43
   1 -10   0    9.40    0.85
   1  10   0   10.49    0.91
  -1 -10   0   13.15    1.04
   1 -10   0   10.88    0.85
   1  10   0    8.92    0.88
  -1  10   0    7.77    0.83
  -1 -10   0    9.51    0.67
  -1  10   0    9.68    0.68
   1  10   0    9.79    0.78
  -1 -10   0   10.66    1.10
   1  10   0   11.33    0.85
  -1  10   0   10.77    0.94
   1 -10   0    8.75    0.85
   1  10   0   10.35    0.93
  -1 -10   0    8.87    0.86
  -1  10   0   10.86    0.92
   1 -10   0   10.90    1.08
  -1  10   0   10.51    0.91
  -1 -10   0    9.78    0.78
  -2 -10   0    0.13    0.17
   2 -10   0   -0.02    0.19
   2 -10   0    0.10    0.21
  -2  10   0   -0.02    0.23
   2  10   0   -0.20    0.23
  -2  10   0   -0.01    0.13
  -2 -10   0   -0.07    0.27
  -2  10   0   -0.16    0.22
   2 -10   0    0.38    0.31
   2  10   0    0.05    0.26
  -2 -10   0    0.15    0.32
   2  10   0   -0.05    0.20
  -2 -10   0    0.01    0.20
  -2 -10   0   -0.14    0.15
   2  10   0   -0.10    0.15
   2 -10   0   -0.17    0.21
  -2  10   0   -0.19    0.20
  -2  10   0   -0.27    0.24
   2  10   0    0.02    0.19
   3 -10   0   49.33    2.39
   3 -10   0   45.44    2.58
   3  10   0   48.87    2.14
  -3 -10   0   46.66    2.12
  -3  10   0   47.07    2.34
  -3 -10   0   47.26    2.46
  -3  10   0   44.44    2.38
  -3  10   0   50.13    2.53
  -3 -10   0   43.48    2.06
  -3  10   0   50.33    2.10
   3  10   0   48.34    2.46
   3 -10   0   49.59    2.47
  -3  10   0   44.45    2.23
   3 -10   0   45.26    2.40
   3  10   0   44.58    2.34
  -3 -10   0   49.30    2.74
  -3  10   0   49.26    2.51
   3  10   0   47.75    2.45
   3  10   0   47.96    2.48
  -3 -10   0   54.66    2.62
  -4 -10   0   29.86    1.55
  -4 -10   0   33.16    1.96
   4 -10   0   32.85    1.76
   4 -10   0   29.05    1.82
  -4 -10   0   33.04    1.91
   4  10   0   30.50    1.85
  -4  10   0   28.75    1.77
  -4  10   0   30.65    1.86
   4  10   0   31.49    1.45
   4 -10   0   32.21    1.92
   4  10   0   31.72    1.86
  -4  10   0   32.10    1.78
  -4  10   0   30.70    1.71
  -4 -10   0   33.57    2.13
   4  10   0   28.49    1.81
  -4  10   0   31.11    1.93
  -4  10   0   31.76    1.54
   4  10   0   29.81    1.83
  -4 -10   0   29.94    1.43
   4 -10   0   33.93    2.05
   5 -10   0    0.18    0.37
  -5  10   0   -0.04    0.29
   5 -10   0    0.21    0.26
  -5  10   0    0.13    0.18
  -5 -10   0   -0.03    0.30
   5  10   0    0.36    0.34
  -5  10   0    0.37    0.37
  -5 -10   0    0.19    0.26
  -5 -10   0    0.55    0.30
  -5  10   0    0.31    0.29
   5  10   0    0.18    0.34
  -5  10   0    0.06    0.27
   5  10   0   -0.22    0.28
  -5 -10   0   -0.34    0.30
   5 -10   0    0.14    0.24
  -5  10   0    0.15    0.27
   5 -10   0    0.66    0.37
   5  10   0    0.02    0.24
   6  10   0    0.54    0.35
  -6  10   0   -0.26    0.22
   6 -10   0    0.21    0.24
  -6  10   0   -0.32    0.24
   6  10   0    0.29    0.33
   6  10   0   -0.18    0.31
  -6 -10   0   -0.11    0.32
  -6 -10   0    0.26    0.29
  -6  10   0    0.05    0.38
  -6 -10   0   -0.20    0.33
  -6  10   0    0.27    0.37
   6 -10   0   -0.25    0.22
   6 -10   0   -0.06    0.38
   6  10   0    0.40    0.41
  -6  10   0    0.09    0.21
  -6  10   0    0.39    0.36
  -6 -10   0    0.79    0.33
   6 -10   0    0.09    0.37
  -7  10   0    1.56    0.62
  -7  10   0    1.07    0.37
   7 -10   0    0.27    0.47
  -7  10   0    1.49    0.54
  -7 -10   0    0.26    0.31
  -7 -10   0    0.63    0.39
   7  10   0    0.80    0.52
  -7 -10   0    1.47    0.52
   7  10   0    1.04    0.43
   7 -10   0    0.68    0.29
  -7 -10   0    0.18    0.44
  -7  10   0    0.90    0.47
   7 -10   0    1.35    0.48
   7 -10   0    0.41    0.52
  -7  10   0    0.37    0.35
   7  10   0    1.19    0.48
  -7  10   0    0.91    0.32
  -8  10   0   10.76    1.51
   8 -10   0   10.91    0.85
  -8 -10   0   11.47    1.03
   8 -10   0   12.12    1.21
  -8  10   0   10.85    0.91
  -8  10   0   10.75    1.33
   8  10   0   10.05    1.39
   8 -10   0    9.91    1.38
   8  10   0    9.77    1.16
  -8 -10   0   12.10    1.30
  -8 -10   0   11.26    1.21
   8  10   0   11.58    1.38
  -8 -10   0    9.35    1.07
  -8  10   0   11.70    1.11
  -8  10   0   12.85    1.34
  -9  10   0    8.91    1.36
  -9 -10   0   12.37    1.50
   9 -10   0   11.30    1.21
  -9 -10   0   10.36    1.09
   9  10   0   10.11    1.32
  -9  10   0    8.34    1.13
   9 -10   0    8.29    0.74
   9 -10   0    9.33    1.24
  -9 -10   0    7.22    1.09
  -9 -10   0   10.30    1.46
   9  10   0   10.72    1.57
   9  10   0    7.45    0.96
  -9  10   0   10.68    1.46
   9 -10   0    8.00    1.28
  -9  10   0    8.05    1.35
   9  10   0    7.77    1.14
  10 -10   0    5.22    1.02
  10 -10   0    3.64    1.16
 -10 -10   0    4.11    0.81
  10  10   0    3.75    0.87
 -10  10   0    6.58    1.28
 -10 -10   0    5.72    1.14
  10  10   0    4.92    1.01
 -10  10   0    5.62    1.24
 -10  10   0    6.37    0.99
  10  10   0    6.13    0.95
 -10 -10   0    5.40    1.02
  10 -10   0    7.10    1.08
 -10 -10   0    5.02    0.93
 -11 -10   0   -0.22    0.47
  11 -10   0    0.93    0.46
 -11 -10   0    0.45    0.65
 -11  10   0   -0.17    0.45
 -11  10   0   -0.98    0.77
 -11 -10   0   -0.37    0.62
  11  10   0    0.21    0.63
  11  10   0   -0.56    0.64
 -11  10   0   -0.58    0.91
 -11 -10   0    0.00    0.65
  11  10   0    0.17    0.64
  11 -10   0    0.12    0.62
 -12  10   0    1.11    1.22
  12 -10   0    0.60    0.75
  12  10   0   -0.78    0.71
 -12 -10   0    0.48    0.77
  12 -10   0   -0.30    0.48
 -12 -10   0   -0.10    0.72
 -12  10   0    0.46    0.56
 -12  10   0   -0.09    0.98
  12  10   0    0.36    0.86
  13  10   0   -1.87    0.92
 -13  10   0    2.23    1.24
 -13 -10   0   -0.24    0.93
  13 -10   0   -0.30    0.82
  13  10   0   -0.50    0.92
  13 -10   0    0.95    0.63
 -13  10   0    0.53    0.70
 -13 -10   0   -0.63    0.53
 -13 -10   0    0.41    0.94
  14  10   0    0.75    1.23
 -14 -10   0    0.85    1.16
 -14  10   0    0.19    0.69
  14 -10   0    0.32    0.79
  14  10   0   -0.75    1.22
 -14 -10   0   -0.77    1.19
 -14 -10   0   -0.84    0.65
 -14  10   0    0.05    1.50
 -15  10   0   -1.13    0.98
  15  10   0   -0.28    1.30
 -15 -10   0    0.82    0.89
 -15 -10   0    1.02    1.35
 -16  10   0    1.88    1.30
 -16 -10   0    1.71    1.15
   0 -11   0   26.28    1.60
   0 -11   0   24.14    1.62
   0 -11   0   24.62    1.49
   0  11   0   26.59    1.58
   0 -11   0   24.20    1.83
   0  11   0   26.82    1.61
   0  11   0   25.95    1.69
   0  11   0   22.45    1.34
   0  11   0   25.18    1.63
  -1  11   0   21.51    1.41
  -1  11   0   20.45    1.15
   1 -11   0   20.37    1.39
   1  11   0   20.37    1.24
   1  11   0   20.54    1.43
  -1 -11   0   18.06    1.58
  -1 -11   0   19.49    1.10
  -1 -11   0   18.12    1.20
   1  11   0   19.46    1.28
   1 -11   0   18.95    1.37
  -1 -11   0   19.99    1.39
  -1  11   0   21.24    1.50
   1  11   0   20.00    1.40
  -1 -11   0   19.02    1.43
  -1  11   0   19.94    1.38
   1 -11   0   20.92    1.66
   1  11   0   21.70    1.48
  -1  11   0   20.12    1.39
   1 -11   0   19.74    1.33
  -2 -11   0    8.22    0.94
   2 -11   0   10.41    0.95
  -2  11   0   10.53    1.05
  -2  11   0   10.78    0.98
   2  11   0    8.23    0.83
  -2  11   0    8.46    0.94
  -2 -11   0    9.32    0.76
  -2 -11   0    9.96    1.34
  -2 -11   0   10.85    0.76
   2  11   0    9.23    0.79
  -2 -11   0   10.07    0.94
   2  11   0   10.50    0.99
  -2  11   0   10.63    1.03
  -2  11   0   10.26    0.72
   2 -11   0    9.49    0.92
   2 -11   0    9.83    0.94
   2  11   0   10.64    1.03
   2 -11   0    9.33    1.23
   2  11   0   10.27    1.01
  -3  11   0   56.48    2.93
  -3 -11   0   51.57    2.79
  -3  11   0   61.00    2.97
   3  11   0   58.88    2.83
   3  11   0   54.01    2.50
   3  11   0   61.14    2.96
   3 -11   0   63.26    2.94
  -3 -11   0   55.14    2.95
  -3  11   0   58.05    2.87
  -3 -11   0   50.62    2.44
  -3  11   0   56.01    2.78
  -3  11   0   56.50    2.45
   3 -11   0   58.86    2.83
   3  11   0   55.26    2.86
   3  11   0   58.17    2.87
  -3  11   0   56.51    2.66
  -3 -11   0   59.83    3.24
   3 -11   0   63.73    3.21
   3 -11   0   56.92    2.85
  -3 -11   0   58.91    2.53
   4 -11   0    3.58    0.73
  -4 -11   0    4.51    0.92
   4 -11   0    4.78    0.82
   4  11   0    3.60    0.49
  -4 -11   0    3.46    0.62
   4  11   0    3.46    0.67
  -4  11   0    3.48    0.65
  -4 -11   0    3.55    0.47
  -4 -11   0    4.71    0.79
  -4  11   0    4.11    0.73
  -4  11   0    4.56    0.83
   4 -11   0    3.71    0.64
  -4 -11   0    3.91    0.54
   4  11   0    4.35    0.76
   4  11   0    3.45    0.70
  -4  11   0    4.01    0.53
   4 -11   0    3.54    0.79
   4  11   0    3.22    0.69
  -4  11   0    4.99    0.74
  -4  11   0    5.85    0.94
   5  11   0    4.51    0.79
  -5 -11   0    3.64    0.78
  -5  11   0    4.06    0.85
   5 -11   0    3.58    0.76
   5  11   0    3.47    0.67
   5 -11   0    3.16    0.74
  -5 -11   0    4.45    0.63
   5 -11   0    3.35    0.73
  -5  11   0    4.50    0.80
   5  11   0    2.41    0.59
  -5  11   0    4.23    0.75
  -5 -11   0    3.13    0.65
   5  11   0    3.96    0.38
  -5  11   0    4.09    0.57
  -5  11   0    4.03    0.72
   5 -11   0    3.21    0.59
   5  11   0    3.81    0.75
  -5 -11   0    4.79    0.96
  -5  11   0    4.88    0.82
   6 -11   0    0.51    0.51
   6  11   0   -0.19    0.36
  -6  11   0    0.12    0.38
  -6 -11   0    0.46    0.48
  -6 -11   0    0.46    0.41
   6  11   0   -0.07    0.29
  -6  11   0   -0.38    0.38
  -6  11   0    0.06    0.29
  -6  11   0    0.50    0.45
   6  11   0    0.68    0.49
   6  11   0   -0.51    0.35
  -6  11   0   -0.05    0.45
   6 -11   0    0.66    0.32
   6 -11   0    0.31    0.45
   6 -11   0    0.46    0.38
  -6 -11   0    0.09    0.27
  -6 -11   0    0.89    0.47
  -6  11   0    0.33    0.25
   7  11   0    1.23    0.58
   7 -11   0    0.78    0.35
  -7 -11   0    0.82    0.39
   7 -11   0    1.12    0.53
  -7  11   0    0.36    0.46
  -7  11   0    0.18    0.46
  -7 -11   0    0.83    0.49
  -7  11   0    1.15    0.39
  -7 -11   0    0.42    0.61
  -7  11   0    0.59    0.49
   7  11   0    1.50    0.57
   7 -11   0    0.56    0.49
  -7  11   0    1.31    0.59
   7  11   0    0.25    0.52
  -7 -11   0    1.03    0.44
  -7  11   0    0.98    0.40
   7  11   0    1.71    0.67
   8 -11   0    0.11    0.62
  -8 -11   0   -0.54    0.33
   8 -11   0    0.27    0.50
   8  11   0   -0.85    0.55
  -8 -11   0    0.30    0.46
  -8  11   0    0.34    0.54
  -8  11   0    0.42    0.30
   8  11   0    0.04    0.50
   8 -11   0   -0.23    0.37
   8  11   0    0.45    0.53
  -8 -11   0   -0.54    0.49
  -8  11   0    0.71    0.61
  -8  11   0    0.48    0.49
   8 -11   0    0.10    0.30
  -8  11   0   -0.46    0.54
  -8 -11   0    0.30    0.40
  -9 -11   0    0.67    0.43
   9 -11   0    0.66    0.31
  -9  11   0    0.62    0.34
  -9 -11   0    0.92    0.54
  -9  11   0    0.40    0.50
   9  11   0    0.27    0.54
   9 -11   0    1.55    0.71
   9  11   0    0.40    0.49
   9  11   0   -0.34    0.53
   9 -11   0    0.43    0.71
  -9  11   0    0.54    0.76
  -9  11   0    0.01    0.75
  -9 -11   0    0.40    0.42
   9 -11   0    0.67    0.41
  -9 -11   0    0.45    0.53
  10  11   0    1.63    0.88
 -10  11   0    1.66    0.57
  10  11   0    0.73    0.71
 -10 -11   0    1.40    0.57
 -10 -11   0    1.27    0.73
  10 -11   0    1.03    0.78
 -10  11   0    1.41    0.57
  10 -11   0    2.52    0.80
 -10 -11   0    1.06    0.70
 -10  11   0    1.26    0.81
 -10  11   0    0.72    0.92
 -10 -11   0    1.96    0.63
  10 -11   0    1.85    0.44
 -11 -11   0    3.31    0.89
 -11 -11   0    2.99    0.93
 -11  11   0    4.15    1.22
  11 -11   0    2.06    0.74
 -11  11   0    2.87    0.79
  11  11   0    2.23    1.06
 -11  11   0    2.38    1.13
 -11 -11   0    3.27    1.04
 -12 -11   0    2.35    1.06
 -12 -11   0    1.94    0.78
  12 -11   0   -0.04    0.90
 -12  11   0    0.16    1.20
  12  11   0    0.44    1.07
 -12 -11   0    0.76    0.85
  12 -11   0    1.15    0.61
  12  11   0   -0.81    0.94
 -12  11   0    1.19    0.73
 -13 -11   0    0.98    0.97
  13 -11   0    0.74    1.08
 -13  11   0    0.27    0.83
 -13 -11   0   -0.23    0.73
 -13  11   0    5.73    1.61
  13  11   0   -0.87    1.29
 -13 -11   0    1.09    1.17
  13  11   0   -0.90    1.10
  13 -11   0    0.65    0.71
  14 -11   0    0.87    0.86
 -14 -11   0    0.62    0.89
 -14 -11   0    0.30    1.31
  14  11   0    1.95    1.32
 -14  11   0   -0.15    0.93
 -15 -11   0    2.98    1.24
 -15  11   0    4.31    1.43
 -16 -11   0    1.38    1.30
   0  12   0    5.53    0.84
   0 -12   0    5.38    0.96
   0  12   0    3.93    0.75
   0 -12   0    3.75    0.68
   0  12   0    5.38    0.86
   0 -12   0    4.64    0.80
   0  12   0    3.42    0.68
   0 -12   0    5.00    0.69
   0  12   0    4.32    0.60
   1 -12   0    7.56    0.98
  -1 -12   0    5.67    0.57
   1 -12   0    5.55    0.97
  -1  12   0    5.86    0.91
   1  12   0    6.16    0.92
  -1 -12   0    6.39    0.90
  -1 -12   0    4.87    0.80
   1  12   0    7.30    0.86
  -1  12   0    7.40    0.95
  -1 -12   0    6.33    0.83
   1  12   0    6.48    0.89
   1 -12   0    5.46    0.83
  -1  12   0    4.81    0.78
  -1  12   0    5.57    0.69
   1  12   0    5.79    0.86
  -1  12   0    6.02    0.88
  -1 -12   0    5.66    1.06
   1 -12   0    7.63    1.03
   1  12   0    6.27    0.92
   2  12   0    0.15    0.31
  -2 -12   0    0.16    0.32
   2  12   0    0.15    0.34
  -2  12   0    0.19    0.34
  -2 -12   0   -0.17    0.47
  -2 -12   0   -0.17    0.24
   2  12   0    0.06    0.36
   2  12   0    0.12    0.26
   2  12   0   -0.21    0.41
  -2  12   0    0.01    0.32
  -2 -12   0    0.45    0.37
   2 -12   0    0.27    0.24
   2 -12   0    0.24    0.29
   2 -12   0    0.09    0.36
  -2  12   0   -0.03    0.34
  -2  12   0    0.09    0.18
   2 -12   0    0.32    0.46
  -2  12   0   -0.08    0.30
  -2 -12   0    0.04    0.21
   3 -12   0    2.82    0.55
  -3  12   0    2.42    0.58
   3  12   0    3.14    0.69
  -3  12   0    3.03    0.67
   3 -12   0    3.38    0.82
  -3 -12   0    2.23    0.58
   3  12   0    2.20    0.54
   3  12   0    2.82    0.62
  -3  12   0    2.03    0.39
  -3  12   0    2.47    0.54
  -3  12   0    3.00    0.76
   3 -12   0    3.53    0.73
  -3 -12   0    2.69    0.76
   3 -12   0    3.64    0.72
  -3 -12   0    2.70    0.65
   3  12   0    2.41    0.60
  -3  12   0    2.35    0.63
  -3 -12   0    2.19    0.42
   3  12   0    2.66    0.51
  -3 -12   0    2.33    0.45
  -4 -12   0    0.59    0.28
   4  12   0    1.17    0.53
  -4  12   0    0.41    0.52
  -4  12   0    1.24    0.44
  -4 -12   0    0.76    0.30
  -4 -12   0    0.71    0.42
   4 -12   0    1.17    0.51
  -4  12   0    0.34    0.42
   4  12   0    0.72    0.29
   4  12   0    0.18    0.40
  -4 -12   0    0.64    0.50
   4  12   0    0.52    0.44
   4  12   0    0.77    0.42
   4 -12   0    1.05    0.38
  -4 -12   0    0.18    0.43
  -4  12   0    0.82    0.29
  -4  12   0    0.65    0.35
  -4  12   0    0.99    0.47
   4 -12   0    1.23    0.57
   4 -12   0    0.53    0.38
  -5  12   0    4.62    0.60
   5  12   0    4.54    0.89
   5 -12   0    3.42    0.72
  -5 -12   0    5.34    0.88
   5  12   0    5.61    0.95
  -5  12   0    4.79    0.88
  -5 -12   0    4.59    0.61
   5 -12   0    4.10    0.68
  -5 -12   0    7.64    1.19
   5  12   0    6.46    0.94
  -5  12   0    6.17    1.01
   5  12   0    4.59    0.79
  -5 -12   0    5.72    0.96
   5 -12   0    3.25    0.86
   5  12   0    5.21    0.47
   5 -12   0    4.89    0.94
  -5  12   0    6.69    1.11
  -5  12   0    3.13    0.79
  -5  12   0    4.43    0.78
   6  12   0    2.44    0.74
  -6  12   0    2.43    0.47
  -6  12   0    2.05    0.69
  -6  12   0    3.18    0.76
   6  12   0    1.98    0.65
   6  12   0    2.69    0.73
   6 -12   0    3.04    0.62
  -6 -12   0    3.27    0.75
  -6  12   0    1.97    0.62
   6 -12   0    0.58    0.56
  -6 -12   0    2.13    0.52
   6 -12   0    1.98    0.58
   6 -12   0    2.86    0.78
   6  12   0    1.90    0.60
  -6  12   0    1.58    0.51
  -6  12   0    1.67    0.61
  -6 -12   0    1.50    0.61
  -6 -12   0    2.36    0.53
  -7 -12   0    0.20    0.52
  -7  12   0   -0.24    0.36
   7 -12   0    0.23    0.39
  -7  12   0   -0.67    0.53
   7  12   0   -0.13    0.54
   7  12   0   -0.10    0.51
   7 -12   0   -0.02    0.63
   7  12   0    0.55    0.48
  -7 -12   0    0.12    0.34
  -7  12   0    0.41    0.30
  -7  12   0   -0.21    0.42
  -7  12   0    0.84    0.50
   7 -12   0    0.10    0.49
  -7  12   0   -0.13    0.58
  -7 -12   0   -0.68    0.45
   7  12   0    0.06    0.44
   7 -12   0   -0.27    0.29
  -7 -12   0    0.73    0.39
  -8 -12   0    0.60    0.40
  -8  12   0    1.78    0.49
   8 -12   0    1.08    0.38
   8 -12   0    1.43    0.57
  -8 -12   0    1.74    0.54
   8 -12   0    0.88    0.71
   8 -12   0    0.21    0.75
   8  12   0    1.21    0.66
  -8  12   0    1.12    0.54
  -8 -12   0    1.98    0.70
  -8  12   0    2.03    0.85
  -8 -12   0    1.57    0.72
  -8  12   0    2.18    0.88
   9 -12   0    3.87    1.00
   9  12   0    4.98    1.16
  -9  12   0    6.10    1.06
  -9  12   0    4.34    0.70
   9 -12   0    4.63    0.73
  -9 -12   0    5.00    1.12
  -9 -12   0    5.29    1.12
  -9 -12   0    5.13    0.81
   9 -12   0    7.26    1.28
  -9 -12   0    5.81    1.10
  -9  12   0    4.49    1.15
  -9  12   0    6.41    1.25
 -10  12   0   11.31    1.70
 -10  12   0   12.87    1.59
 -10 -12   0   13.57    1.51
  10 -12   0   16.08    1.57
 -10  12   0   10.76    1.71
  10  12   0   13.88    1.76
 -10 -12   0   12.80    1.78
  10 -12   0   13.14    1.07
 -10  12   0   16.54    1.30
  11  12   0    3.92    1.19
 -11  12   0    4.17    1.03
 -11 -12   0    1.12    1.04
  11 -12   0    0.57    0.93
 -11  12   0    1.20    1.28
 -11 -12   0    4.30    1.13
 -11  12   0    3.71    1.24
 -11  12   0    3.84    0.77
  11  12   0    0.63    0.98
 -11 -12   0    3.51    0.85
  11 -12   0    2.96    0.82
  12 -12   0    0.35    0.74
 -12  12   0   -0.86    0.53
  12  12   0    1.87    1.12
 -12 -12   0   -0.38    1.10
 -12  12   0   -0.63    1.46
 -12 -12   0    0.67    1.11
  12 -12   0    0.18    1.22
 -12 -12   0   -0.02    0.61
 -12  12   0    0.13    0.77
  12  12   0    0.25    1.19
  13 -12   0    1.33    0.91
  13  12   0   -0.56    1.26
 -13 -12   0   -0.80    0.81
 -13  12   0    0.52    0.99
 -13 -12   0    1.84    1.36
 -13  12   0    0.98    0.72
 -14  12   0    2.27    1.34
  14  12   0    2.47    1.68
 -14  12   0    5.09    1.11
 -14 -12   0    2.42    1.90
 -14 -12   0    4.52    1.16
 -15  12   0    2.84    1.30
 -15 -12   0    4.75    1.45
 -15  12   0    2.83    1.81
   0  13   0    9.25    1.18
   0  13   0    9.19    1.20
   0 -13   0    7.92    0.85
   0  13   0    8.40    0.83
   0 -13   0    6.93    1.25
   0  13   0    9.07    1.18
   0 -13   0    8.14    1.09
   0 -13   0    8.17    1.14
   0  13   0    9.34    1.22
  -1 -13   0    3.66    0.66
   1  13   0    2.85    0.58
   1 -13   0    2.93    0.65
  -1  13   0    3.43    0.78
   1  13   0    3.46    0.71
  -1  13   0    4.09    0.80
   1 -13   0    4.55    0.84
   1  13   0    2.56    0.67
   1  13   0    3.50    0.67
   1 -13   0    2.27    0.68
  -1 -13   0    3.36    0.74
  -1 -13   0    2.84    0.90
   1 -13   0    3.09    0.69
  -1  13   0    3.79    0.79
  -1 -13   0    3.80    0.79
  -1  13   0    3.60    0.77
   1  13   0    4.44    0.89
  -1  13   0    3.29    0.56
   2 -13   0   18.09    1.36
  -2 -13   0   16.83    1.46
   2 -13   0   18.62    1.47
   2  13   0   15.13    1.42
  -2 -13   0   14.26    1.81
   2 -13   0   15.95    1.69
   2 -13   0   18.58    1.48
  -2  13   0   17.39    1.42
   2  13   0   16.20    1.30
  -2  13   0   16.19    1.08
  -2 -13   0   19.70    1.24
  -2  13   0   16.65    1.44
  -2  13   0   14.75    1.42
   2  13   0   15.45    1.19
  -2  13   0   16.16    1.37
  -2 -13   0   17.63    1.08
   2  13   0   17.56    1.46
  -2 -13   0   16.23    1.36
   2  13   0   15.11    1.43
  -3  13   0    0.36    0.46
  -3  13   0    1.33    0.54
  -3 -13   0    0.76    0.36
  -3 -13   0    1.51    0.54
  -3 -13   0    1.44    0.56
   3 -13   0    1.40    0.54
  -3 -13   0    0.50    0.28
   3 -13   0    0.52    0.38
   3  13   0    0.78    0.51
  -3 -13   0   -0.07    0.59
   3  13   0    1.16    0.52
   3 -13   0    1.96    0.66
   3  13   0    1.37    0.43
  -3  13   0    1.30    0.35
  -3  13   0    1.53    0.63
   3  13   0    1.31    0.59
  -3  13   0    0.55    0.49
   3  13   0    1.02    0.48
   3 -13   0    0.69    0.40
  -3  13   0    1.32    0.56
  -4 -13   0   21.77    1.93
  -4 -13   0   20.22    1.26
   4 -13   0   19.87    1.90
  -4  13   0   20.64    1.21
   4  13   0   19.27    1.53
   4  13   0   19.54    1.66
  -4 -13   0   20.97    1.67
   4 -13   0   21.55    1.52
  -4  13   0   18.57    1.66
   4 -13   0   18.90    1.54
  -4  13   0   18.71    1.66
  -4 -13   0   19.91    1.64
   4  13   0   21.10    1.72
  -4  13   0   18.51    1.47
   4  13   0   19.10    1.52
   4 -13   0   18.99    1.68
   4  13   0   19.39    1.19
  -4 -13   0   17.71    1.14
  -4  13   0   21.35    1.57
  -4  13   0   20.00    1.61
   5  13   0   11.07    1.36
  -5  13   0   12.13    1.30
  -5 -13   0   12.36    1.65
   5  13   0   12.84    0.79
   5 -13   0   13.17    1.29
  -5  13   0   11.68    0.90
  -5  13   0   13.15    1.21
   5  13   0   13.44    1.37
   5 -13   0   13.53    1.77
  -5 -13   0   12.56    1.34
   5  13   0   13.02    1.36
  -5  13   0   12.27    1.29
   5 -13   0   11.09    1.41
   5 -13   0   13.95    1.21
  -5 -13   0   13.28    1.40
  -5  13   0   11.53    1.32
  -5  13   0   10.66    1.37
  -5 -13   0   11.70    1.00
   6 -13   0    7.03    1.30
  -6  13   0   11.82    1.37
   6  13   0   13.57    1.39
   6  13   0    9.68    1.36
  -6 -13   0   10.42    1.56
  -6 -13   0   11.05    0.99
  -6  13   0   10.29    1.41
   6 -13   0   13.58    1.68
   6 -13   0    7.86    1.05
  -6 -13   0   13.36    1.69
  -6  13   0   11.55    1.45
  -6  13   0   10.20    0.88
   6 -13   0   10.39    1.08
  -6  13   0    9.07    1.25
  -6 -13   0   11.96    1.48
  -7 -13   0    4.71    1.13
  -7  13   0    4.86    0.88
  -7 -13   0    3.68    0.70
   7 -13   0    6.31    0.93
  -7  13   0    4.45    0.67
   7  13   0    3.68    0.96
  -7 -13   0    3.97    0.83
   7  13   0    6.66    1.22
   7 -13   0    5.81    1.13
  -7 -13   0    4.15    1.01
   7 -13   0    5.91    1.20
  -7  13   0    3.85    0.98
  -7  13   0    5.38    1.02
   7 -13   0    3.56    0.72
  -7  13   0    4.43    1.10
  -8 -13   0    3.69    1.06
  -8 -13   0    3.31    0.68
  -8  13   0    6.04    1.32
  -8  13   0    5.81    1.25
   8 -13   0    3.51    0.69
   8 -13   0    4.97    1.03
  -8 -13   0    4.94    1.20
  -8  13   0    5.13    0.98
   8  13   0    5.54    1.15
  -8 -13   0    2.71    0.62
   8 -13   0    4.98    1.17
  -8  13   0    4.00    0.71
   9 -13   0    2.98    1.08
   9  13   0    3.44    1.05
  -9  13   0    2.64    0.57
  -9 -13   0    2.36    1.02
   9  13   0    1.00    0.81
  -9 -13   0    3.74    0.98
  -9 -13   0    3.76    0.77
   9 -13   0    2.88    0.86
  -9  13   0    3.14    1.21
  -9  13   0    1.89    0.88
   9 -13   0    3.15    0.65
  -9 -13   0    4.49    1.24
  -9  13   0    4.83    1.20
 -10  13   0   -0.10    1.14
 -10 -13   0    0.68    0.90
  10  13   0    0.75    0.98
  10 -13   0   -0.10    0.48
 -10 -13   0   -0.18    0.56
 -10 -13   0   -0.29    0.91
 -10  13   0    1.06    0.52
 -10  13   0    1.08    0.84
  10 -13   0    0.75    0.64
  10 -13   0   -0.45    0.98
 -10  13   0    2.08    1.27
  10  13   0    0.89    0.90
 -11  13   0    0.48    0.91
 -11  13   0    0.47    1.45
  11  13   0   -0.41    1.11
 -11 -13   0    0.70    0.74
  11 -13   0   -1.55    1.13
 -11 -13   0    0.24    1.02
  11 -13   0    0.21    0.71
 -11 -13   0    0.20    1.04
 -11  13   0    0.41    0.60
  11  13   0   -0.25    0.99
  12 -13   0   10.27    1.53
 -12  13   0    7.18    1.11
 -12 -13   0    6.56    1.20
 -12  13   0    7.84    1.54
 -12 -13   0    4.92    1.50
  12  13   0    9.46    1.88
  13  13   0   -0.61    1.48
 -13  13   0    3.83    0.97
 -13  13   0    1.78    1.25
 -13 -13   0    5.18    1.69
 -13 -13   0    0.29    1.00
 -14  13   0   -1.81    1.45
 -14  13   0    1.75    1.09
   0  14   0    5.81    0.81
   0 -14   0    5.87    1.11
   0  14   0    6.79    1.01
   0  14   0    6.64    1.09
   0 -14   0    5.98    1.26
   0  14   0    5.69    0.98
   0  14   0    7.06    1.06
   0 -14   0    5.56    0.95
   0 -14   0    6.11    0.90
   1  14   0    0.64    0.41
   1  14   0    1.90    1.05
   1  14   0    1.01    0.57
  -1  14   0    1.25    0.65
   1  14   0    0.38    0.49
   1 -14   0    1.59    0.64
  -1 -14   0    1.72    0.64
  -1 -14   0    2.18    0.56
  -1  14   0    0.98    0.37
  -1  14   0    1.27    0.62
   1 -14   0    0.86    0.43
  -1 -14   0    1.46    0.74
   1 -14   0    1.19    0.60
   1 -14   0    0.93    0.78
   1  14   0    0.71    0.66
  -1  14   0    1.26    0.55
  -1  14   0    1.39    0.71
  -1 -14   0    0.74    0.41
  -2 -14   0    4.30    0.82
  -2 -14   0    4.26    0.82
  -2  14   0    4.27    0.75
   2 -14   0    5.52    0.94
  -2 -14   0    5.42    1.14
   2  14   0    4.72    0.90
  -2  14   0    4.56    0.64
   2 -14   0    5.73    1.14
   2  14   0    5.05    0.92
  -2 -14   0    3.84    0.64
   2  14   0    4.46    0.81
   2 -14   0    4.07    0.76
  -2  14   0    3.09    0.77
  -2  14   0    4.68    0.86
  -2  14   0    5.23    1.01
   2 -14   0    3.62    0.83
   2  14   0    4.96    0.78
  -2  14   0    4.29    0.89
  -3  14   0   -0.01    0.54
  -3  14   0    0.87    0.36
  -3  14   0    0.35    0.58
  -3 -14   0    0.63    0.48
   3 -14   0   -0.03    0.35
   3  14   0    0.91    0.42
  -3 -14   0    0.49    0.36
  -3 -14   0    0.47    0.64
   3 -14   0    0.68    0.43
   3 -14   0    1.03    0.64
  -3  14   0    1.73    0.61
   3  14   0    0.92    0.53
  -3  14   0    1.19    0.53
   3  14   0    0.66    0.56
  -3  14   0    0.04    0.55
  -3 -14   0    0.58    0.38
   3  14   0    1.44    0.70
  -3 -14   0    0.79    0.81
   3 -14   0    0.65    0.72
  -4 -14   0    2.06    0.77
   4  14   0    2.37    0.77
   4 -14   0    2.46    0.74
  -4  14   0    0.67    0.64
  -4  14   0    1.64    0.73
  -4  14   0    1.45    0.41
   4 -14   0    2.40    0.60
   4  14   0    2.20    0.99
  -4 -14   0    1.58    0.71
  -4  14   0    1.02    0.68
   4 -14   0    3.09    0.88
  -4  14   0    3.19    0.76
   4  14   0    1.39    0.64
  -4  14   0    1.03    0.61
  -4 -14   0    2.64    0.48
   4 -14   0    2.13    0.60
  -4 -14   0    2.54    0.76
  -4 -14   0    1.93    0.49
   4  14   0    1.69    0.42
   5 -14   0   31.24    2.16
   5 -14   0   27.85    2.26
   5  14   0   31.30    2.19
  -5  14   0   30.88    2.30
   5 -14   0   31.25    2.03
   5  14   0   33.23    2.31
  -5 -14   0   29.15    2.51
  -5  14   0   30.63    2.07
  -5  14   0   30.75    2.19
   5 -14   0   33.75    2.53
   5  14   0   29.76    1.47
  -5  14   0   32.64    2.10
  -5 -14   0   30.67    2.23
  -5 -14   0   28.20    1.70
  -5 -14   0   30.87    2.17
  -5  14   0   31.69    1.66
  -6  14   0    0.64    0.77
   6 -14   0    0.61    0.50
  -6 -14   0    1.70    0.90
  -6  14   0    1.36    0.72
   6 -14   0    1.73    0.99
   6  14   0    0.24    0.68
   6 -14   0    0.45    0.76
  -6 -14   0    0.73    0.48
  -6  14   0    1.50    0.81
   6 -14   0    0.29    0.51
  -6 -14   0    0.01    0.43
   6  14   0   -0.17    0.59
  -6  14   0    0.04    0.33
  -6  14   0    0.69    0.58
  -6 -14   0   -0.17    0.75
   7 -14   0   -0.94    0.43
  -7  14   0   -0.63    0.63
   7  14   0   -0.79    0.65
  -7 -14   0   -0.19    0.79
   7 -14   0    0.05    0.55
  -7 -14   0    1.22    0.67
  -7  14   0    0.28    0.38
  -7  14   0   -1.35    0.90
  -7  14   0   -0.28    0.62
  -7  14   0    0.18    0.79
   7  14   0   -0.04    0.74
   7 -14   0   -0.26    0.88
  -7 -14   0    0.09    0.75
  -7 -14   0   -0.76    0.47
  -8  14   0    3.82    1.22
  -8 -14   0    2.79    0.81
  -8  14   0    3.50    1.19
   8 -14   0    2.20    1.09
   8 -14   0    3.11    0.82
   8  14   0    3.72    1.06
  -8  14   0    3.92    0.62
  -8 -14   0    2.76    1.04
  -8 -14   0    5.77    1.25
  -8  14   0    1.88    0.85
   8 -14   0    3.01    0.78
  -8 -14   0    4.21    0.76
  -9  14   0   15.39    1.26
   9 -14   0   17.42    1.75
  -9 -14   0   14.74    2.01
  -9 -14   0    9.70    1.51
  -9  14   0   16.35    2.00
  -9  14   0   13.82    1.82
  -9  14   0   12.13    1.92
   9 -14   0   12.13    1.26
   9  14   0   12.31    1.89
  -9 -14   0   12.49    1.84
  10 -14   0   -0.01    1.28
  10 -14   0    0.78    0.71
 -10  14   0    3.73    1.64
 -10  14   0   -0.19    0.54
 -10 -14   0    2.17    0.81
 -10 -14   0    1.76    1.09
  10 -14   0    0.15    0.58
  10  14   0    1.20    1.08
  10  14   0    0.40    1.34
 -10  14   0    2.86    1.04
 -11 -14   0    0.70    1.03
 -11  14   0    2.73    1.13
  11 -14   0    1.00    0.68
 -11  14   0    1.41    0.74
 -11 -14   0    1.74    1.26
  11  14   0    1.93    1.31
 -12  14   0    0.37    1.39
 -12 -14   0    0.41    0.91
  12  14   0   -0.66    1.46
 -12  14   0   -0.72    0.75
 -12 -14   0    0.25    1.55
  13  14   0    0.19    1.96
 -13  14   0    2.79    1.44
 -13  14   0    1.17    1.01
 -14  14   0   -1.80    1.27
   0  15   0    1.84    0.66
   0 -15   0    2.31    0.98
   0  15   0    1.18    0.53
   0  15   0    0.41    0.69
   0  15   0    1.60    0.81
   0 -15   0    1.86    0.66
   0 -15   0    1.30    0.48
   1 -15   0    0.08    0.72
  -1  15   0    0.27    0.41
   1 -15   0    0.15    0.70
   1  15   0   -0.33    0.46
  -1 -15   0    0.11    0.49
  -1 -15   0    0.11    0.39
   1  15   0    0.26    0.54
   1  15   0    0.52    0.63
   1 -15   0    0.03    0.45
   1 -15   0    0.22    0.43
  -1 -15   0    0.88    0.66
   1  15   0    0.71    0.84
  -1  15   0    2.34    0.79
  -1  15   0    0.27    0.63
  -1 -15   0    1.09    0.78
  -1  15   0    0.87    0.68
  -2  15   0    5.89    1.13
   2 -15   0    6.15    1.18
   2 -15   0    6.12    1.05
  -2 -15   0    5.82    1.08
   2  15   0    6.29    1.12
  -2 -15   0    6.44    1.13
  -2  15   0    5.12    0.98
  -2  15   0    6.03    1.05
   2  15   0    5.08    0.89
  -2  15   0    7.96    1.05
   2 -15   0    4.66    1.23
   2  15   0    4.58    0.87
  -2  15   0    6.76    0.87
  -2 -15   0    6.37    0.87
   2 -15   0    4.49    0.76
  -2 -15   0    5.41    1.35
   3 -15   0    3.97    0.87
  -3 -15   0    3.74    0.88
   3 -15   0    4.70    1.04
  -3  15   0    3.24    0.92
  -3 -15   0    3.41    0.89
  -3  15   0    5.19    0.88
  -3  15   0    2.61    0.84
  -3  15   0    4.44    0.70
   3  15   0    2.93    0.84
   3  15   0    3.29    0.99
  -3 -15   0    3.37    0.58
  -3 -15   0    3.80    0.68
   3 -15   0    4.80    0.89
   3  15   0    3.62    0.70
  -3 -15   0    4.81    1.21
   3 -15   0    4.09    1.18
  -4 -15   0   -0.18    0.75
  -4  15   0   -0.45    0.80
   4 -15   0   -0.04    0.56
   4  15   0    0.56    0.39
   4 -15   0    0.40    0.88
   4 -15   0    0.25    0.53
  -4 -15   0   -0.79    0.34
   4 -15   0   -0.65    0.85
  -4 -15   0    0.29    0.43
  -4 -15   0   -0.81    0.41
  -4 -15   0   -0.80    0.71
   4  15   0   -0.17    0.64
   4  15   0    0.43    0.61
  -4  15   0    0.51    0.38
  -4  15   0   -0.52    0.69
  -4  15   0    0.38    0.60
   5 -15   0   22.01    1.88
  -5  15   0   20.27    1.32
  -5 -15   0   18.96    1.41
   5 -15   0   23.40    2.40
  -5  15   0   22.12    1.81
   5 -15   0   19.12    1.68
   5  15   0   19.08    1.81
  -5  15   0   20.19    1.97
  -5 -15   0   19.45    1.96
   5 -15   0   19.62    2.05
  -5 -15   0   19.36    1.87
  -5 -15   0   24.31    2.21
  -5  15   0   22.76    2.12
  -6  15   0    3.96    1.08
   6 -15   0    3.57    0.78
  -6  15   0    4.38    0.64
   6  15   0    4.71    1.10
  -6  15   0    3.48    0.99
  -6 -15   0    4.94    0.79
  -6  15   0    4.56    1.04
   6 -15   0    2.67    0.82
  -6 -15   0    5.63    1.19
  -6  15   0    2.54    1.18
  -6 -15   0    2.40    0.69
   6 -15   0    4.12    1.36
  -6 -15   0    4.96    1.29
  -7 -15   0   -0.38    0.94
   7  15   0    0.00    0.89
  -7  15   0    1.31    1.06
  -7 -15   0    1.70    0.95
   7 -15   0    1.27    0.69
   7 -15   0    0.27    0.56
  -7 -15   0    0.48    0.61
   7 -15   0    1.10    1.08
  -7  15   0    1.53    0.81
  -7  15   0   -0.17    1.11
  -7  15   0    0.23    0.47
  -7 -15   0    0.36    0.64
   7  15   0    0.18    0.78
  -8  15   0   -1.27    1.50
  -8 -15   0    1.77    1.08
  -8  15   0   -1.36    1.25
   8  15   0   -0.33    1.50
  -8  15   0   -0.34    0.47
   8 -15   0    0.39    0.60
  -8  15   0   -1.19    0.93
  -8 -15   0   -0.24    0.73
   8  15   0    0.81    0.89
   8 -15   0    1.26    0.72
  -8 -15   0    0.41    1.21
   8 -15   0    1.42    1.30
  -9 -15   0   -0.15    1.22
   9  15   0   -0.40    1.08
  -9  15   0    0.14    0.96
   9 -15   0   -1.09    0.62
   9 -15   0   -0.81    0.76
  -9  15   0   -3.43    1.51
   9 -15   0   -2.57    1.34
  -9  15   0   -0.46    0.52
  -9 -15   0    1.05    0.97
 -10 -15   0    0.82    0.93
 -10  15   0    1.80    0.70
 -10  15   0   -0.43    1.17
 -10 -15   0    1.85    1.30
  10  15   0    1.18    1.27
  10 -15   0    0.70    0.81
 -11  15   0    0.40    0.80
  11  15   0    0.87    1.48
 -11 -15   0   -1.12    1.59
 -11  15   0   -1.80    1.27
  12  15   0    7.03    2.18
 -12  15   0    3.93    1.22
 -12  15   0    4.25    1.90
   0  16   0    0.47    0.55
   0 -16   0    0.40    0.55
   0 -16   0    1.34    0.94
   0  16   0    0.26    0.85
   0 -16   0    0.71    0.48
   0 -16   0    1.66    1.05
   0  16   0    0.36    0.72
   1 -16   0    4.46    1.05
   1  16   0    3.13    0.88
   1 -16   0    3.41    1.13
  -1 -16   0    4.86    1.17
  -1 -16   0    3.74    1.22
  -1  16   0    2.76    0.97
  -1  16   0    1.83    0.89
  -1 -16   0    4.74    0.93
   1 -16   0    2.93    0.80
   1  16   0    4.77    1.11
  -1  16   0    4.03    0.75
   1  16   0    2.28    0.74
  -1 -16   0    2.44    0.76
   1 -16   0    4.64    0.99
  -1  16   0    3.06    0.81
  -2  16   0    1.18    0.51
  -2 -16   0    0.16    0.64
  -2 -16   0    1.05    0.83
  -2 -16   0    2.62    1.18
  -2 -16   0    1.47    0.57
   2  16   0   -0.29    0.67
   2 -16   0    1.25    0.65
   2 -16   0    0.75    0.56
   2 -16   0    0.73    0.86
  -2  16   0    1.85    0.77
   2  16   0   -0.22    0.60
   2  16   0    1.32    0.72
   2 -16   0    1.00    0.97
  -2  16   0    0.72    0.85
   3  16   0    0.66    0.63
   3 -16   0   -0.54    1.04
  -3  16   0    0.75    0.47
   3 -16   0    0.40    0.97
  -3 -16   0   -0.14    1.00
   3 -16   0    0.79    0.65
   3  16   0   -0.18    0.64
  -3 -16   0    0.47    0.46
  -3 -16   0    0.40    0.57
  -3 -16   0    0.97    0.92
   3  16   0    0.14    0.72
  -3  16   0   -0.02    0.66
  -3  16   0    0.97    0.93
   3 -16   0    0.71    0.60
  -4 -16   0   -0.71    0.61
   4 -16   0    0.04    0.65
  -4  16   0   -0.14    0.84
  -4  16   0    0.07    0.45
  -4  16   0   -0.15    0.75
  -4 -16   0   -0.35    0.51
  -4 -16   0    0.81    0.89
   4  16   0   -0.07    0.46
  -4 -16   0   -0.58    0.96
   4  16   0   -0.09    0.77
   4  16   0    0.85    0.82
   4 -16   0    0.82    1.01
   4 -16   0    0.12    0.55
   5 -16   0   -0.03    0.50
  -5 -16   0   -1.30    1.05
   5 -16   0   -0.48    0.56
  -5  16   0   -0.18    0.43
   5  16   0    0.01    0.76
  -5 -16   0   -0.12    0.64
   5 -16   0    0.56    1.26
  -5  16   0    0.49    0.96
  -5 -16   0   -0.33    0.60
  -5 -16   0   -1.34    0.88
  -5  16   0   -1.96    0.83
   5  16   0   -0.14    1.01
   6 -16   0    1.50    1.24
  -6  16   0    2.27    1.06
  -6 -16   0    2.50    0.78
  -6  16   0    2.58    1.12
   6  16   0   -0.84    0.99
  -6 -16   0    2.55    0.78
   6 -16   0    2.75    0.84
  -6  16   0    2.37    0.59
   6 -16   0    2.53    0.88
  -6 -16   0    3.26    1.26
  -6 -16   0    2.02    1.07
   6  16   0    0.57    0.90
  -7 -16   0   -1.15    1.02
  -7  16   0    2.39    1.31
   7  16   0    0.35    0.95
   7 -16   0   -0.35    1.52
  -7  16   0   -0.49    1.34
   7 -16   0    1.62    0.76
   7 -16   0   -0.16    0.81
  -7  16   0    0.69    0.56
  -7 -16   0    0.60    1.37
  -7 -16   0    1.39    0.69
  -8  16   0    2.94    0.72
   8 -16   0    2.75    0.88
   8  16   0    0.94    1.14
  -8 -16   0    2.73    1.51
   8 -16   0   -1.10    1.66
  -8  16   0    2.94    1.34
   8 -16   0    2.37    1.02
  -8 -16   0    1.82    0.89
  -9  16   0   -0.07    0.67
   9  16   0   -0.72    1.24
  -9 -16   0    2.42    1.61
   9 -16   0    0.00    0.81
  -9  16   0   -0.19    1.36
 -10  16   0    4.43    1.87
 -10  16   0    5.23    1.02
  10  16   0    5.41    1.68
 -10 -16   0    1.85    2.06
 -11  16   0   -0.38    1.69
  11  16   0   -3.45    1.79
 -12  16   0   -3.53    2.81
   0 -17   0    1.86    0.72
   0  17   0    1.25    0.81
   0 -17   0    2.37    0.93
   0  17   0   -1.09    1.04
   0 -17   0    0.37    1.22
   0  17   0    1.24    0.70
   0 -17   0    0.06    1.03
  -1 -17   0   17.27    2.36
   1  17   0   11.58    1.41
  -1 -17   0   13.59    1.38
  -1 -17   0   15.02    1.94
   1 -17   0   11.88    2.10
   1 -17   0   15.64    1.96
  -1 -17   0   15.89    1.95
   1 -17   0   14.28    1.51
   1  17   0   15.10    1.70
   1 -17   0   13.80    2.07
  -1  17   0   12.38    1.38
   2  17   0   -0.59    0.70
  -2 -17   0    1.24    0.65
   2 -17   0    0.58    0.66
  -2  17   0    1.12    0.62
  -2  17   0    0.68    1.06
   2  17   0    0.74    0.83
  -2 -17   0    0.59    0.76
  -2  17   0    1.83    0.90
  -2 -17   0    1.50    1.29
   2 -17   0    0.79    0.84
  -2 -17   0    1.05    1.16
   2 -17   0    0.71    1.18
   2  17   0   -0.70    0.98
   3 -17   0    5.70    1.14
   3  17   0    6.11    1.03
   3  17   0    6.37    1.27
  -3 -17   0    6.72    0.97
   3 -17   0    7.56    1.93
  -3 -17   0    9.02    1.84
  -3  17   0    8.28    1.57
  -3 -17   0    7.25    1.54
   3 -17   0    7.93    1.31
  -3 -17   0    5.67    1.25
  -4 -17   0    0.11    1.12
   4  17   0   -0.95    0.60
   4 -17   0    0.07    0.70
  -4  17   0    0.08    1.01
   4 -17   0   -1.73    1.22
   4 -17   0    0.43    0.69
  -4  17   0    0.51    0.64
   4  17   0   -0.33    0.84
  -4 -17   0   -0.25    1.15
  -4 -17   0    0.07    0.60
  -4  17   0    0.62    1.04
   5 -17   0    8.82    1.95
   5  17   0    6.05    1.22
  -5 -17   0    8.19    1.66
   5 -17   0    8.39    1.46
  -5 -17   0    6.88    1.51
   5 -17   0    6.49    1.21
  -5  17   0    7.53    1.56
   6  17   0    4.52    1.32
   6 -17   0    4.06    1.19
   6 -17   0    0.52    1.58
  -6  17   0    1.92    0.69
   6 -17   0    4.17    0.95
  -6 -17   0    5.47    1.72
  -6  17   0    3.19    1.38
   7 -17   0   -1.59    1.62
   7  17   0    3.57    1.34
  -7  17   0    3.18    1.38
  -7  17   0    0.15    0.66
  -7 -17   0   -0.32    1.58
   7 -17   0    3.47    1.04
  -8  17   0    0.43    1.62
  -8 -17   0    4.24    1.99
   8  17   0    0.06    1.35
   8 -17   0    3.79    1.11
  -8  17   0   -0.28    0.72
   9  17   0    0.35    1.89
   9 -17   0   -1.42    1.09
  -9  17   0   -0.84    1.82
  10  17   0    1.13    2.10
   0 -18   0    0.84    0.77
   0 -18   0   -1.11    1.36
   0  18   0    0.13    0.85
   0 -18   0    0.41    0.88
   0  18   0    0.40    1.16
  -1  18   0    1.42    0.84
   1  18   0   -0.37    0.87
  -1 -18   0   -0.53    0.68
  -1 -18   0   -0.03    0.82
   1 -18   0   -0.52    0.68
   1 -18   0   -3.82    1.45
   1 -18   0    1.27    0.81
  -1 -18   0    0.17    1.37
  -1  18   0   -0.16    1.19
  -2  18   0   -0.14    0.77
  -2  18   0   -0.42    1.41
  -2 -18   0    0.94    0.73
   2 -18   0   -0.01    1.67
   2 -18   0    2.62    0.95
   2 -18   0    1.98    1.01
  -2 -18   0    1.27    1.39
   2  18   0   -0.90    0.92
  -3 -18   0    8.06    2.14
   3 -18   0    7.24    2.08
  -3 -18   0    7.17    1.00
  -3  18   0    0.39    1.52
   3 -18   0    4.71    1.13
   3 -18   0    4.86    1.16
   4  18   0    0.70    1.14
   4 -18   0    3.46    1.85
   4 -18   0    1.31    0.96
  -4 -18   0    0.27    1.65
  -4  18   0   -0.11    0.90
  -4  18   0   -1.25    1.50
   4 -18   0   -1.41    0.88
  -5  18   0    0.01    1.50
   5  18   0    2.62    1.24
   5 -18   0    0.72    0.91
  -5 -18   0   -2.50    1.61
   5 -18   0   -1.73    1.18
   5 -18   0   -0.34    1.77
   6 -18   0    2.99    1.22
  -6 -18   0    1.87    1.76
  -6  18   0    1.40    1.75
  -7 -18   0   -1.25    2.27
   7 -18   0   -1.83    1.15
   8 -18   0    0.56    1.34
   0 -19   0    5.86    2.41
   0 -19   0    4.33    1.16
  -1 -19   0    4.35    2.19
   1 -19   0    2.65    1.03
  -1 -19   0    1.22    0.97
   1 -19   0    4.29    2.22
  -2 -19   0    5.46    2.21
   2 -19   0   -0.98    1.00
   2 -19   0   -1.06    2.00
   3 -19   0    1.10    1.28
  -3 -19   0    4.19    2.09
   3 -19   0   -2.20    2.43
  -4 -19   0    2.49    2.26
  -5 -19   0    2.40    3.70
  -1 -20   0    8.65    5.26
  -2 -20   0    1.33    3.50
   1   0  -1    0.06    0.04
  -1   0   1    0.02    0.03
  -1   0  -1    0.02    0.03
  -1   0  -1    0.07    0.03
  -1   0   1    0.00    0.03
  -1   0   1    0.07    0.04
   2   0  -1  541.12   29.92
  -2   0   1  636.00   31.37
  -3   0  -1    0.02    0.06
  -3   0   1   -0.03    0.04
  -3   0   1   -0.07    0.07
  -3   0   1    0.02    0.08
  -3   0   1   -0.02    0.07
   3   0  -1   -0.01    0.04
  -3   0  -1   -0.03    0.06
   3   0  -1   -0.08    0.07
  -3   0  -1    0.02    0.09
   3   0  -1   -0.09    0.07
   3   0  -1    0.03    0.08
   3   0   1    0.04    0.03
  -3   0  -1   -0.07    0.05
   3   0   1   -0.06    0.05
   3   0   1    0.07    0.08
   3   0   1    0.00    0.05
  -3   0   1   -0.04    0.05
   3   0   1    0.02    0.06
   3   0  -1    0.02    0.05
  -4   0   1   72.54    2.83
   4   0   1   74.36    3.08
   4   0  -1   76.23    3.10
  -4   0  -1   72.48    2.88
  -4   0   1   74.06    2.75
   4   0  -1   73.08    2.72
   4   0   1   76.71    2.84
  -4   0   1   74.83    3.01
   4   0   1   72.62    2.78
   4   0   1   65.51    2.85
   4   0  -1   67.25    2.91
   4   0  -1   73.70    2.99
  -4   0  -1   74.19    2.80
  -4   0   1   73.97    3.06
  -4   0  -1   74.59    2.64
  -4   0   1   74.11    2.98
   4   0   1   76.25    2.64
  -4   0  -1   75.55    3.10
   4   0  -1   79.48    2.85
  -4   0  -1   72.86    2.92
  -5   0  -1    0.08    0.09
   5   0  -1   -0.06    0.10
  -5   0   1    0.04    0.07
   5   0  -1    0.02    0.14
  -5   0  -1   -0.09    0.10
   5   0  -1   -0.01    0.06
  -5   0   1    0.10    0.12
  -5   0  -1    0.03    0.11
  -5   0   1    0.05    0.12
  -5   0  -1    0.07    0.13
   5   0  -1    0.04    0.11
   5   0   1    0.06    0.07
  -5   0   1    0.04    0.14
  -5   0  -1   -0.01    0.05
   5   0  -1   -0.01    0.05
   5   0   1    0.10    0.09
   5   0   1   -0.02    0.11
   5   0   1    0.06    0.05
  -5   0   1    0.00    0.05
   5   0   1   -0.05    0.14
  -6   0   1    2.25    0.49
  -6   0   1    2.22    0.29
  -6   0   1    2.72    0.40
   6   0  -1    2.59    0.45
  -6   0   1    1.86    0.36
   6   0   1    2.48    0.40
  -6   0   1    2.06    0.41
  -6   0  -1    2.98    0.43
   6   0   1    2.72    0.51
  -6   0  -1    1.75    0.36
  -6   0  -1    2.82    0.43
   6   0   1    2.31    0.35
   6   0   1    3.07    0.31
  -6   0  -1    2.97    0.59
   6   0  -1    2.05    0.32
   6   0  -1    1.96    0.45
   6   0  -1    2.29    0.40
  -7   0  -1   -0.09    0.13
   7   0   1   -0.09    0.11
   7   0  -1    0.08    0.20
   7   0   1    0.11    0.18
   7   0  -1    0.05    0.08
   7   0   1    0.16    0.12
  -7   0   1    0.03    0.10
   7   0   1   -0.16    0.16
   7   0  -1    0.12    0.20
   7   0  -1    0.09    0.10
  -7   0   1   -0.01    0.15
  -7   0   1    0.03    0.22
  -7   0  -1   -0.09    0.12
  -7   0  -1    0.15    0.12
  -7   0   1   -0.01    0.12
   7   0  -1   -0.04    0.17
  -7   0  -1    0.04    0.19
  -7   0   1    0.12    0.20
   8   0   1   25.48    1.26
  -8   0  -1   23.18    1.43
   8   0   1   25.44    1.32
   8   0   1   22.35    1.62
   8   0  -1   23.53    1.40
   8   0  -1   24.69    1.50
   8   0  -1   21.32    1.60
  -8   0   1   23.57    1.11
  -8   0  -1   22.79    1.65
   8   0   1   24.05    1.40
  -8   0   1   23.44    1.49
   8   0  -1   23.93    1.26
  -8   0  -1   22.97    1.26
  -8   0   1   23.02    1.51
  -8   0  -1   24.71    1.51
  -8   0   1   20.64    1.24
  -8   0   1   24.21    1.66
   8   0  -1   24.18    1.03
  -9   0   1   -0.07    0.34
   9   0   1    0.00    0.14
  -9   0   1   -0.19    0.20
  -9   0   1   -0.33    0.18
   9   0   1   -0.08    0.23
  -9   0  -1    0.24    0.33
  -9   0   1    0.11    0.15
  -9   0   1    0.07    0.12
   9   0  -1    0.02    0.19
   9   0  -1    0.05    0.14
   9   0  -1   -0.02    0.09
   9   0  -1   -0.14    0.28
  -9   0  -1    0.01    0.16
   9   0  -1    0.15    0.25
  -9   0  -1   -0.03    0.24
   9   0   1    0.47    0.29
  -9   0  -1   -0.11    0.20
  10   0  -1    0.72    0.27
  10   0  -1    0.35    0.36
 -10   0   1    0.56    0.43
  10   0   1    0.88    0.40
 -10   0  -1    0.55    0.27
  10   0   1    0.24    0.27
  10   0  -1    0.50    0.37
 -10   0   1   -0.02    0.41
 -10   0  -1    0.54    0.35
 -10   0  -1    0.30    0.41
 -10   0   1    0.11    0.21
  10   0   1    0.72    0.28
 -10   0   1    0.79    0.35
 -10   0  -1    0.52    0.36
  10   0   1    0.34    0.39
  11   0   1    0.11    0.25
  11   0   1   -0.52    0.32
 -11   0   1    0.09    0.21
 -11   0  -1   -0.12    0.45
 -11   0   1   -0.64    0.42
  11   0  -1    0.33    0.40
 -11   0   1    0.01    0.34
 -11   0  -1    0.00    0.25
  11   0  -1    0.35    0.46
  11   0  -1    0.07    0.18
  11   0   1    0.00    0.17
  11   0   1   -0.29    0.31
 -11   0   1   -0.16    0.29
 -11   0  -1    0.09    0.39
 -11   0  -1    0.04    0.29
  12   0   1   16.61    1.33
 -12   0   1   14.52    1.78
  12   0   1   12.19    1.60
 -12   0  -1   15.41    1.91
  12   0   1   14.61    1.09
  12   0   1   15.52    1.05
 -12   0  -1   15.10    1.13
 -12   0   1   12.46    1.31
 -12   0   1   15.44    1.14
 -12   0   1   16.32    1.48
  12   0  -1   12.35    1.00
 -12   0  -1   15.70    1.37
  12   0  -1   13.29    1.33
 -12   0  -1   12.10    1.26
  12   0  -1   14.13    1.51
 -13   0   1    0.28    0.35
  13   0  -1    0.47    0.43
 -13   0  -1    0.38    0.42
  13   0  -1    0.34    0.55
 -13   0  -1   -0.13    0.31
 -13   0   1   -0.02    0.50
 -13   0  -1    0.14    0.64
  13   0  -1   -0.05    0.26
  13   0  -1    0.44    0.63
  13   0   1    0.33    0.27
 -13   0  -1   -0.27    0.49
 -13   0   1    0.25    0.57
  13   0   1    0.46    0.39
  13   0   1    0.55    0.50
  13   0   1   -0.08    0.49
 -13   0   1   -0.61    0.63
 -14   0  -1   16.10    1.62
  14   0  -1   18.15    2.20
 -14   0   1   18.89    1.79
 -14   0   1   13.75    1.74
  14   0   1   16.33    1.22
  14   0  -1   15.02    1.35
 -14   0   1   17.53    1.35
 -14   0  -1   16.94    1.61
 -14   0  -1   16.12    1.31
  14   0   1   18.58    2.21
  14   0   1   17.32    1.26
  14   0  -1   16.63    1.24
  15   0  -1   -0.09    0.36
 -15   0  -1    0.29    0.51
 -15   0   1    0.20    0.71
  15   0   1    0.21    0.37
 -15   0  -1   -0.01    0.61
 -15   0   1   -0.39    0.56
  15   0   1    0.04    0.46
 -15   0   1   -1.09    0.50
 -15   0  -1   -0.79    0.75
  15   0  -1   -0.42    0.50
  15   0   1   -0.79    0.67
  15   0  -1   -0.37    0.72
 -16   0  -1    0.19    0.77
  16   0   1    0.85    0.52
 -16   0   1    1.93    0.68
  16   0   1    0.49    0.91
  16   0   1   -0.50    0.58
  16   0  -1    0.55    0.45
 -16   0   1    0.65    0.89
 -16   0  -1    1.29    0.70
  16   0  -1    0.62    1.03
 -16   0   1   -0.30    1.00
  16   0  -1   -0.23    0.62
 -16   0  -1   -0.77    0.96
 -17   0   1   -0.43    1.04
  17   0  -1    1.09    0.89
  17   0   1    0.24    0.84
 -17   0  -1   -0.92    0.76
 -17   0  -1    0.32    1.01
  17   0   1   -0.24    0.54
 -17   0   1   -1.03    0.73
  17   0   1   -1.22    0.96
  17   0  -1   -0.57    0.51
 -17   0   1   -1.20    1.38
 -17   0  -1   -1.59    1.14
  17   0  -1   -0.16    1.09
  18   0  -1    1.53    0.80
 -18   0  -1    2.66    1.17
  18   0   1    1.18    0.78
 -18   0   1    4.29    1.50
   0   1  -1    0.03    0.03
   0  -1   1    0.01    0.02
   0   1  -1    0.00    0.02
   0   1   1    0.01    0.02
   0  -1   1   -0.01    0.02
   0   1  -1    0.01    0.03
   0  -1  -1    0.02    0.02
   0   1   1    0.04    0.03
   0   1   1    0.01    0.02
   1   1  -1   57.01    2.15
   1  -1   1   55.71    2.12
   1   1  -1   57.98    2.18
  -1  -1  -1   59.77    2.11
   1   1  -1   54.25    2.21
  -1   1   1   57.05    2.13
   1  -1   1   57.46    2.15
  -1  -1  -1   62.20    2.17
  -1  -1  -1   55.57    2.12
  -1  -1  -1   59.51    2.07
  -1   1   1   59.97    2.17
  -1   1   1   57.15    2.16
   1   1  -1   52.45    2.17
   1  -1   1   58.60    2.11
  -1  -1  -1   63.36    2.10
   1   1   1   57.55    2.13
  -1  -1   1   58.48    2.16
  -1   1  -1   57.65    2.11
   1  -1  -1   59.14    2.14
   1   1   1   59.22    2.09
   1   1   1   54.65    2.15
   1  -1  -1   55.85    2.16
  -1  -1   1   58.45    2.21
  -1   1  -1   59.64    2.09
  -1  -1   1   64.09    2.18
   1  -1  -1   60.22    2.20
  -1   1  -1   56.76    2.11
  -2   1   1   88.34    3.55
   2  -1   1   97.82    3.51
   2  -1   1   97.24    3.58
  -2  -1  -1   97.34    3.37
  -2  -1  -1   92.51    3.46
   2  -1   1  100.16    3.51
  -2  -1  -1   99.85    3.45
  -2   1   1  100.23    3.58
  -2  -1  -1   96.34    3.48
   2   1  -1   98.29    3.61
  -2   1   1  100.18    3.57
   2   1  -1   95.34    3.56
   2   1  -1   91.41    3.56
   2  -1   1   99.13    3.45
  -2   1   1   95.78    3.53
  -2  -1  -1  103.12    3.62
   2   1  -1   95.31    3.42
   2   1  -1   93.04    3.48
   2  -1  -1   96.32    3.54
  -2  -1   1  101.06    3.50
  -2   1  -1   94.21    3.59
   2  -1  -1   95.31    3.45
   2  -1  -1   88.94    3.53
  -2   1  -1   94.37    3.50
   2   1   1   96.61    3.38
   2  -1  -1   92.84    3.57
   2   1   1   97.96    3.47
  -2  -1   1   97.85    3.43
   2  -1  -1   97.56    3.58
   2   1   1   94.20    3.46
  -2  -1   1   96.13    3.58
  -2   1  -1   92.66    3.49
  -2  -1   1   92.03    3.54
  -2  -1   1   89.66    3.57
  -2   1  -1   91.27    3.45
   3  -1   1   75.53    2.87
  -3  -1  -1   75.11    2.70
   3   1  -1   71.91    2.77
   3   1  -1   75.28    2.93
  -3  -1  -1   75.36    3.00
  -3  -1  -1   74.93    2.74
   3  -1   1   70.58    2.77
  -3   1   1   73.17    2.94
  -3   1   1   75.76    2.88
  -3  -1  -1   73.71    2.85
  -3   1   1   69.77    2.95
   3  -1   1   74.43    2.97
   3   1  -1   77.54    3.02
  -3   1   1   73.90    2.92
   3  -1   1   77.70    2.84
   3   1  -1   75.38    2.92
  -3  -1  -1   71.24    2.82
   3   1  -1   72.97    2.75
  -3   1  -1   72.31    2.99
   3  -1  -1   76.66    2.96
  -3  -1   1   71.25    2.94
   3   1   1   78.83    2.70
  -3  -1   1   80.83    2.76
  -3  -1   1   75.70    2.80
   3   1   1   75.62    2.82
  -3   1  -1   75.75    2.87
  -3  -1   1   76.14    2.98
  -3  -1   1   72.45    2.90
   3  -1  -1   72.85    2.97
   3   1   1   75.71    2.74
   3   1   1   81.05    3.03
   3  -1  -1   73.28    2.73
   3  -1  -1   74.58    2.90
   3   1   1   73.45    2.81
  -3   1  -1   79.02    2.85
  -3   1  -1   72.28    2.82
   3  -1  -1   73.57    2.86
   4   1  -1    7.67    0.58
  -4   1   1    8.52    0.67
   4   1  -1    7.54    0.65
  -4  -1  -1    8.65    0.68
  -4   1   1    7.60    0.54
   4   1  -1    8.49    0.48
  -4  -1  -1    8.25    0.55
   4  -1   1    8.94    0.59
  -4  -1  -1    8.43    0.44
   4  -1   1    8.16    0.52
   4  -1   1    9.57    0.68
  -4   1   1    7.49    0.60
  -4  -1  -1    8.94    0.45
   4  -1   1    8.60    0.50
   4   1  -1    8.38    0.47
   4   1  -1    8.67    0.60
  -4  -1  -1    8.38    0.57
   4  -1  -1    8.05    0.61
   4  -1  -1    8.64    0.55
   4   1   1    8.04    0.53
  -4  -1   1    8.03    0.65
   4   1   1    9.08    0.54
   4   1   1    7.72    0.64
   4  -1  -1    7.70    0.64
  -4   1  -1    7.86    0.56
  -4  -1   1    8.41    0.59
  -4  -1   1    7.74    0.48
  -4   1  -1    6.94    0.63
   4   1   1    8.27    0.44
   4  -1  -1    7.80    0.56
  -4  -1   1    8.19    0.62
   4   1   1    8.93    0.44
  -4  -1   1    8.32    0.46
   4  -1  -1    7.73    0.41
  -4   1  -1    8.24    0.55
  -4   1  -1    8.48    0.53
   5   1  -1   17.83    0.83
  -5  -1  -1   18.64    1.03
  -5   1   1   16.38    1.03
   5  -1   1   16.69    0.88
   5   1  -1   17.58    1.02
   5   1  -1   16.82    1.03
   5   1  -1   18.32    1.17
  -5   1   1   16.52    0.95
   5  -1   1   18.51    1.01
  -5  -1  -1   17.94    1.16
  -5  -1  -1   18.58    0.81
  -5   1   1   17.76    1.13
  -5  -1  -1   17.29    0.98
   5  -1   1   18.19    0.93
  -5  -1  -1   17.93    0.84
   5   1  -1   17.21    0.85
  -5   1   1   18.39    1.09
  -5   1   1   16.60    0.78
   5  -1  -1   17.11    0.99
   5  -1  -1   17.21    1.13
  -5  -1   1   18.47    1.15
  -5   1  -1   16.85    1.00
  -5  -1   1   17.11    1.03
   5  -1  -1   16.45    1.05
   5   1   1   18.29    0.82
  -5   1  -1   17.94    0.94
  -5   1  -1   16.60    1.13
   5  -1  -1   18.28    0.96
   5   1   1   16.28    1.11
   5   1   1   17.32    0.94
   5   1   1   18.82    0.97
   5  -1  -1   18.90    0.76
  -5  -1   1   17.26    0.85
  -5  -1   1   17.91    0.87
  -5   1  -1   17.71    0.99
   5   1   1   17.66    0.79
  -5  -1   1   18.74    1.11
  -6  -1  -1   31.08    1.62
   6  -1   1   32.25    1.49
  -6  -1  -1   31.37    1.33
   6   1  -1   31.84    1.41
  -6   1   1   32.33    1.79
   6   1  -1   33.21    1.66
  -6  -1  -1   34.55    1.42
  -6  -1  -1   32.16    1.59
   6   1  -1   31.30    1.81
  -6   1   1   30.59    1.53
   6   1  -1   31.62    1.62
   6  -1   1   31.07    1.59
   6  -1   1   32.12    1.77
   6  -1   1   31.04    1.46
  -6   1   1   32.87    1.68
  -6  -1  -1   31.05    1.78
   6   1  -1   31.10    1.35
  -6   1   1   34.28    1.73
   6   1   1   34.02    1.38
   6  -1  -1   31.30    1.77
  -6   1  -1   32.00    1.60
   6  -1  -1   30.50    1.50
   6  -1  -1   29.62    1.65
  -6  -1   1   31.34    1.70
  -6   1  -1   30.91    1.62
  -6   1  -1   36.03    1.57
  -6  -1   1   31.13    1.41
   6  -1  -1   31.17    1.25
  -6   1  -1   29.55    1.76
  -6  -1   1   30.97    1.75
   6   1   1   31.75    1.51
  -6  -1   1   31.68    1.41
  -6  -1   1   33.37    1.67
   6   1   1   30.47    1.30
   6   1   1   32.39    1.55
   6  -1  -1   32.44    1.60
   6   1   1   31.62    1.80
  -7   1   1   14.68    0.93
   7  -1   1   13.81    1.12
  -7   1   1   14.61    1.04
  -7  -1  -1   13.66    0.71
   7   1  -1   14.54    1.02
   7   1  -1   15.16    1.02
   7   1  -1   14.89    1.17
   7  -1   1   12.04    0.91
  -7  -1  -1   12.02    0.92
   7  -1   1   14.16    0.87
  -7   1   1   13.08    1.12
   7  -1   1   14.58    0.86
  -7  -1  -1   14.42    0.81
  -7  -1  -1   13.66    1.00
  -7   1   1   14.32    1.07
  -7  -1  -1   12.89    1.11
   7   1  -1   13.56    0.79
   7   1  -1   13.47    0.72
   7   1   1   13.98    1.14
  -7   1  -1   15.99    1.04
   7   1   1   12.93    0.87
  -7   1  -1   12.29    1.11
   7  -1  -1   13.20    0.87
   7  -1  -1   14.77    1.16
  -7  -1   1   13.97    1.06
   7   1   1   14.49    0.94
  -7   1  -1   14.82    1.01
   7   1   1   13.72    0.76
   7   1   1   14.09    0.69
   7  -1  -1   16.00    1.00
  -7  -1   1   14.04    1.13
  -7  -1   1   12.87    0.98
  -7   1  -1   16.09    0.94
  -7  -1   1   13.55    0.80
  -7  -1   1   13.86    0.78
   7  -1  -1   11.35    0.96
  -8  -1  -1    0.97    0.33
  -8  -1  -1    1.14    0.36
  -8   1   1    1.11    0.43
  -8   1   1    1.67    0.35
  -8  -1  -1    1.10    0.40
   8  -1   1    1.72    0.38
   8   1  -1    1.83    0.43
   8   1  -1    1.56    0.51
   8   1  -1    1.91    0.28
  -8   1   1    0.94    0.33
   8  -1   1    1.39    0.32
  -8  -1  -1    1.53    0.33
   8   1  -1    2.23    0.35
   8  -1   1    1.59    0.53
  -8  -1  -1    1.90    0.28
   8  -1   1    2.05    0.47
   8   1  -1    1.40    0.38
  -8   1   1    1.39    0.39
   8   1   1    1.19    0.30
   8   1   1    2.31    0.62
   8  -1  -1    1.47    0.33
   8   1   1    2.04    0.22
  -8  -1   1    1.51    0.32
   8   1   1    1.87    0.32
  -8   1  -1    1.61    0.41
  -8   1  -1    1.80    0.46
  -8  -1   1    1.86    0.45
  -8   1  -1    1.85    0.39
   8   1   1    2.02    0.43
   8  -1  -1    1.61    0.45
   8  -1  -1    2.39    0.57
  -8   1  -1    1.77    0.56
   8  -1  -1    1.27    0.34
  -8  -1   1    1.30    0.29
  -8  -1   1    2.59    0.61
  -8  -1   1    1.51    0.39
  -9  -1  -1   48.74    2.17
  -9   1   1   55.94    2.84
  -9   1   1   48.30    2.58
   9   1  -1   48.79    2.14
   9   1  -1   48.39    1.98
   9   1  -1   50.41    2.51
  -9  -1  -1   47.88    1.98
   9   1  -1   49.56    2.79
  -9  -1  -1   52.79    2.81
  -9   1   1   49.71    2.57
   9  -1   1   49.08    2.25
   9  -1   1   48.97    2.71
   9  -1   1   47.55    2.42
  -9  -1  -1   50.35    2.57
  -9   1   1   46.51    2.31
   9  -1   1   49.77    2.24
  -9  -1  -1   44.37    2.40
   9   1   1   48.82    2.75
   9  -1  -1   50.33    2.76
  -9  -1   1   48.80    2.60
   9  -1  -1   48.24    2.37
   9   1   1   48.50    1.93
   9  -1  -1   49.59    2.27
  -9   1  -1   50.26    2.52
  -9  -1   1   47.89    2.51
   9   1   1   50.71    2.12
  -9   1  -1   50.70    2.55
  -9   1  -1   44.74    2.27
   9  -1  -1   47.83    2.53
  -9  -1   1   46.15    2.16
   9   1   1   48.76    2.38
  -9  -1   1   47.21    2.09
  -9  -1   1   46.81    2.67
  -9   1  -1   49.89    2.79
  10   1  -1    3.47    0.50
 -10   1   1    3.17    0.69
 -10  -1  -1    2.39    0.70
  10   1  -1    3.18    0.39
  10  -1   1    2.48    0.45
  10   1  -1    2.51    0.62
 -10  -1  -1    3.40    0.72
 -10  -1  -1    2.31    0.44
  10   1  -1    2.14    0.60
 -10   1   1    3.12    0.63
 -10  -1  -1    1.63    0.51
 -10   1   1    2.65    0.62
 -10  -1  -1    3.60    0.35
 -10   1   1    3.75    0.83
  10  -1   1    3.27    0.51
  10  -1   1    4.18    0.67
  10  -1   1    3.25    0.70
 -10  -1   1    3.50    0.72
 -10  -1   1    2.75    0.74
  10  -1  -1    3.18    0.55
 -10   1  -1    1.92    0.56
 -10   1  -1    2.89    0.61
 -10  -1   1    3.14    0.74
  10  -1  -1    1.88    0.58
  10  -1  -1    2.77    0.65
 -10   1  -1    3.89    0.67
  10   1   1    3.55    0.49
  10   1   1    3.62    0.63
 -10   1  -1    2.70    0.76
 -10  -1   1    2.73    0.47
  10   1   1    3.44    0.78
 -10  -1   1    3.03    0.44
  10   1   1    2.34    0.47
 -11   1   1   22.99    1.77
 -11  -1  -1   24.10    1.69
  11  -1   1   24.71    1.44
 -11   1   1   23.48    1.51
  11  -1   1   22.12    1.83
  11   1  -1   23.85    1.93
 -11  -1  -1   24.56    1.76
 -11   1   1   23.96    1.94
  11  -1   1   24.43    1.45
 -11  -1  -1   23.43    1.96
  11   1  -1   26.40    1.75
 -11  -1  -1   26.55    1.42
  11  -1   1   22.87    1.58
  11   1  -1   24.90    1.35
 -11   1   1   26.11    1.83
  11   1  -1   24.71    1.13
 -11  -1   1   23.88    1.92
 -11  -1   1   25.50    1.43
  11   1   1   24.87    1.33
 -11   1  -1   23.20    1.50
  11   1   1   22.80    1.88
  11  -1  -1   24.83    1.93
  11  -1  -1   25.08    1.78
 -11  -1   1   23.83    1.81
  11   1   1   26.15    1.66
 -11   1  -1   23.67    1.98
 -11   1  -1   24.35    1.71
 -11  -1   1   23.76    1.24
 -11  -1   1   23.57    1.72
  11  -1  -1   24.50    1.45
 -12   1   1    9.36    1.27
 -12  -1  -1   10.62    1.37
 -12  -1  -1   10.26    1.09
  12   1  -1   12.62    1.73
  12   1  -1    8.85    0.79
 -12   1   1    8.19    1.23
  12  -1   1    8.79    0.83
  12  -1   1    8.68    1.11
  12   1  -1   10.87    1.13
 -12   1   1    9.00    1.06
  12  -1   1   11.80    1.58
  12  -1   1    9.10    0.84
 -12  -1  -1    8.40    1.33
 -12  -1  -1    6.76    0.76
 -12   1   1    6.51    1.22
  12   1  -1   11.49    1.04
 -12  -1   1    9.22    0.83
 -12  -1   1    9.20    1.38
 -12   1  -1   10.54    0.98
 -12   1  -1   10.34    1.34
  12   1   1    8.22    1.04
 -12   1  -1    9.19    1.22
  12   1   1    9.78    0.79
 -12   1  -1   10.72    1.58
  12   1   1    9.22    0.92
 -12  -1   1   10.17    1.27
  12  -1  -1   10.70    1.48
  12  -1  -1    8.11    1.17
  12  -1  -1    8.42    0.83
 -12  -1   1    9.49    1.35
  12   1   1   10.85    1.54
 -13   1   1    7.87    1.27
  13   1  -1    8.20    1.23
  13  -1   1    8.47    0.88
  13  -1   1    8.49    0.87
 -13   1   1   10.52    1.47
  13  -1   1    9.37    1.52
 -13  -1  -1    7.02    0.79
 -13   1   1   12.63    1.80
  13   1  -1    7.42    0.73
  13   1  -1    8.17    1.38
 -13  -1  -1    8.83    1.28
 -13  -1  -1    9.12    1.29
  13  -1   1    8.03    1.17
  13   1  -1    9.66    1.16
 -13  -1  -1    5.71    1.26
 -13   1   1    9.12    1.12
  13  -1  -1    8.40    0.88
 -13  -1   1    8.29    1.29
  13  -1  -1    9.59    0.96
 -13  -1   1    6.68    1.19
  13  -1  -1    9.66    1.27
  13   1   1    8.44    0.76
  13  -1  -1    8.70    1.46
 -13   1  -1    6.60    1.29
 -13   1  -1    8.39    1.23
 -13  -1   1    6.05    1.20
 -13   1  -1    8.67    1.10
  13   1   1    8.69    1.07
 -13   1  -1    8.88    1.28
 -13  -1   1    8.09    0.86
  13   1   1    8.09    1.44
  13   1   1    8.07    0.88
  14   1  -1    3.37    0.97
  14  -1   1    2.43    0.59
  14   1  -1    2.35    0.47
  14  -1   1    3.16    1.01
 -14  -1  -1    3.07    0.58
 -14   1   1    1.46    0.64
 -14   1   1    1.38    0.79
  14   1  -1    1.68    0.53
 -14  -1  -1    3.12    0.89
  14  -1   1    1.50    0.50
 -14  -1  -1    2.23    0.81
 -14   1   1    2.98    0.68
 -14  -1   1    2.35    0.58
 -14  -1   1    2.48    0.87
  14   1   1    1.65    0.45
 -14   1  -1    3.34    0.92
 -14   1  -1    3.84    0.77
  14   1   1    2.47    0.59
 -14   1  -1    2.11    0.77
  14  -1  -1    2.74    0.68
  14  -1  -1    2.70    0.62
  14  -1  -1    2.20    0.87
  14   1   1    1.71    0.79
 -14  -1   1    3.06    0.90
  15   1  -1    1.65    0.83
 -15  -1  -1    1.50    0.76
 -15   1   1    1.53    0.74
  15  -1   1    2.59    1.01
  15  -1   1    0.74    0.51
 -15   1   1   -0.46    0.54
 -15  -1  -1    0.86    0.77
  15   1  -1    1.14    0.45
  15   1  -1    0.17    0.51
 -15   1   1   -0.29    0.75
 -15  -1  -1    0.70    0.51
  15  -1   1    1.16    0.47
 -15   1  -1    1.83    0.70
  15  -1  -1   -0.10    0.47
  15  -1  -1    1.46    0.91
  15  -1  -1    1.67    0.49
 -15  -1   1    1.67    0.70
  15   1   1    1.40    0.59
 -15  -1   1    0.80    0.52
 -15   1  -1    0.55    0.87
 -15   1  -1    1.89    0.66
  15   1   1    1.15    0.39
  15   1   1    2.21    0.95
 -15  -1   1   -0.02    0.79
 -16   1   1    2.93    1.24
  16  -1   1    0.85    0.49
  16   1  -1    0.40    0.93
  16   1  -1    0.94    0.47
 -16   1   1    1.56    0.72
 -16   1   1    3.88    1.11
  16   1  -1    0.26    0.70
 -16  -1  -1    1.89    0.64
  16  -1   1    0.43    0.61
 -16  -1  -1    2.33    0.99
  16  -1   1    2.20    0.97
 -16  -1  -1    0.58    0.98
 -16  -1   1    2.22    0.64
 -16   1  -1    0.40    0.70
 -16   1  -1    1.98    0.78
  16  -1  -1    1.15    0.53
  16   1   1    1.51    0.54
 -16  -1   1    1.19    0.96
  16  -1  -1    0.48    0.66
  16   1   1   -0.06    0.61
  16   1   1    1.28    0.95
  16  -1  -1    2.27    1.02
 -16   1  -1    2.14    1.13
 -16  -1   1    1.63    0.98
 -17   1   1    1.57    1.45
  17   1  -1    3.33    0.76
  17   1  -1   -0.21    0.89
 -17  -1  -1    1.89    1.06
 -17   1   1    3.20    1.26
  17  -1   1    3.30    1.16
 -17  -1  -1    2.98    1.18
  17  -1   1    0.00    0.82
  17   1  -1    3.28    1.39
 -17  -1  -1    1.98    0.76
 -17   1   1    2.35    1.01
  17  -1   1    2.59    0.76
 -17  -1   1    0.77    1.28
  17   1   1    1.86    0.61
  17  -1  -1    1.85    1.26
  17  -1  -1    3.15    0.76
  17   1   1    1.05    1.15
 -17   1  -1    0.28    0.94
  17  -1  -1    0.59    0.89
 -17   1  -1    2.77    1.38
 -17   1  -1    4.14    1.03
 -17  -1   1    2.41    0.79
 -17  -1   1    1.70    1.23
  18   1  -1   -0.17    0.68
 -18   1   1   -0.93    1.24
 -18  -1  -1    0.59    1.43
  18  -1   1   -0.52    0.76
  18   1   1    1.06    0.68
  18  -1  -1    1.46    0.77
 -18  -1   1   -0.97    1.30
 -18   1  -1    0.47    1.25
  19  -1   1    0.61    1.81
  19  -1  -1    1.40    1.06
   0   2  -1    0.08    0.05
   0  -2  -1   -0.01    0.04
   0   2  -1    0.03    0.04
   0  -2   1    0.03    0.04
   0   2  -1    0.03    0.05
   0  -2   1   -0.02    0.03
   0  -2  -1    0.00    0.03
   0  -2   1    0.06    0.07
   0   2   1    0.18    0.08
   0   2  -1    0.02    0.04
   0   2   1    0.00    0.03
   0  -2  -1    0.04    0.05
   0  -2  -1    0.02    0.02
   0  -2   1   -0.02    0.04
   0   2  -1    0.00    0.05
   0  -2   1   -0.02    0.03
   0  -2  -1    0.03    0.04
   0   2   1   -0.04    0.04
  -1   2   1  146.95    5.09
   1   2  -1  140.19    4.97
  -1  -2  -1  134.79    5.02
   1   2  -1  139.55    5.07
  -1  -2  -1  144.57    5.06
  -1  -2  -1  142.23    4.95
   1  -2   1  139.43    5.01
   1  -2   1  143.54    5.07
  -1  -2  -1  124.37    5.03
  -1   2   1  139.49    5.04
  -1   2   1  137.24    4.98
   1   2  -1  140.42    5.05
  -1  -2  -1  135.99    5.01
  -1   2   1  141.01    5.03
  -1   2   1  140.20    5.03
   1  -2   1  137.98    5.01
  -1   2  -1  132.10    5.04
   1   2   1  139.57    5.02
   1  -2  -1  141.31    5.05
  -1  -2   1  149.76    5.03
  -1  -2   1  142.59    5.14
  -1  -2   1  139.17    4.98
   1  -2  -1  140.47    5.08
  -1  -2   1  132.74    5.06
   1  -2  -1  143.82    5.03
   1  -2  -1  151.29    5.05
   1   2   1  144.00    5.05
   1   2   1  142.97    5.03
   1   2   1  138.12    4.95
  -1   2  -1  138.45    5.02
   1   2   1  141.51    5.02
  -1   2  -1  139.30    5.06
  -1   2  -1  154.55    5.02
   2   2  -1   80.60    3.01
  -2  -2  -1   79.45    2.90
  -2   2   1   76.17    2.93
  -2   2   1   79.47    2.97
   2  -2   1   78.52    2.80
  -2  -2  -1   75.70    2.87
   2   2  -1   79.33    3.00
  -2  -2  -1   74.87    2.92
   2  -2   1   75.64    2.93
  -2  -2  -1   75.17    2.95
   2   2  -1   76.69    2.94
   2  -2   1   75.00    2.90
   2   2  -1   77.04    2.90
  -2   2   1   73.63    2.92
   2  -2  -1   77.65    2.92
   2   2   1   77.94    2.90
  -2  -2   1   81.42    2.97
   2   2   1   78.83    2.98
  -2  -2   1   77.76    3.00
   2   2   1   74.69    2.87
   2  -2  -1   76.73    2.95
   2  -2  -1   77.32    2.91
   2  -2  -1   75.71    2.96
  -2  -2   1   76.23    2.92
  -2   2  -1   81.70    2.89
  -2   2  -1   77.44    2.79
  -2  -2   1   76.45    2.94
  -2   2  -1   78.54    2.89
   2   2   1   77.63    2.88
  -2   2  -1   80.35    2.97
   2  -2  -1   74.95    2.82
   3  -2   1    5.74    0.41
   3  -2   1    5.56    0.44
   3  -2   1    5.86    0.43
  -3   2   1    5.99    0.45
  -3   2   1    6.62    0.47
   3   2  -1    5.46    0.48
  -3   2   1    5.89    0.44
   3   2  -1    5.25    0.38
  -3  -2  -1    4.28    0.43
   3   2  -1    5.21    0.42
   3   2  -1    5.17    0.29
  -3  -2  -1    5.92    0.38
   3  -2   1    5.00    0.27
  -3  -2  -1    6.32    0.41
  -3  -2  -1    5.53    0.41
  -3   2   1    4.95    0.44
   3   2  -1    4.37    0.41
  -3   2  -1    5.23    0.40
  -3  -2   1    5.15    0.41
  -3   2  -1    6.20    0.49
   3  -2  -1    5.76    0.46
   3  -2  -1    5.36    0.45
   3   2   1    4.99    0.38
   3   2   1    5.54    0.37
   3   2   1    5.87    0.41
  -3   2  -1    5.16    0.37
   3  -2  -1    5.59    0.31
  -3  -2   1    5.37    0.46
  -3  -2   1    4.50    0.42
  -3   2  -1    5.60    0.27
   3  -2  -1    5.67    0.43
  -3   2  -1    6.28    0.44
  -3  -2   1    5.24    0.38
   3   2   1    5.18    0.46
   3  -2  -1    5.35    0.40
   4   2  -1  105.01    4.04
  -4   2   1  102.11    4.01
   4   2  -1  102.55    3.75
  -4  -2  -1  106.23    3.69
   4   2  -1   97.37    3.86
   4  -2   1  104.37    3.95
  -4   2   1  109.68    4.08
   4   2  -1  107.39    4.07
  -4  -2  -1  102.75    3.94
  -4  -2  -1  103.57    3.99
   4   2  -1  102.58    4.17
  -4   2   1   95.28    4.01
   4  -2   1  103.09    4.00
   4  -2   1  102.24    4.08
  -4   2   1   98.97    4.09
  -4  -2  -1   98.89    4.11
  -4  -2  -1  104.33    3.85
   4  -2  -1  108.27    3.74
  -4   2  -1  111.88    4.00
  -4  -2   1  102.41    4.11
   4   2   1  105.37    3.84
   4  -2  -1   98.50    3.97
  -4  -2   1  101.97    4.01
   4  -2  -1  109.67    4.13
  -4   2  -1  106.05    4.00
   4  -2  -1  104.57    3.97
   4   2   1  101.05    3.93
  -4  -2   1  107.40    3.92
   4   2   1  100.95    4.14
  -4   2  -1  100.63    4.13
  -4  -2   1  105.13    4.10
  -4  -2   1  105.42    3.75
   4   2   1  103.56    3.68
   4   2   1  109.07    3.97
   4  -2  -1  100.52    4.07
  -5   2   1   18.35    1.05
   5  -2   1   18.71    1.01
  -5  -2  -1   19.83    0.82
   5   2  -1   18.65    1.22
  -5  -2  -1   17.85    1.17
   5  -2   1   19.62    1.10
   5   2  -1   18.77    0.93
  -5  -2  -1   18.33    1.02
  -5  -2  -1   19.31    1.09
  -5   2   1   17.10    1.14
   5   2  -1   18.39    1.09
   5   2  -1   19.30    0.86
  -5   2   1   18.82    1.11
   5  -2   1   17.44    1.13
  -5  -2  -1   18.85    0.92
   5   2  -1   18.56    1.10
  -5   2   1   19.36    1.13
   5  -2  -1   21.30    1.08
  -5  -2   1   21.46    1.12
   5   2   1   17.40    1.17
  -5  -2   1   18.13    1.13
   5   2   1   19.03    0.80
   5  -2  -1   18.74    0.79
   5  -2  -1   18.07    1.16
  -5  -2   1   18.59    0.85
   5  -2  -1   20.64    0.84
  -5   2  -1   16.64    1.16
   5  -2  -1   18.59    1.03
  -5   2  -1   19.50    1.05
  -5  -2   1   18.28    1.16
  -5   2  -1   18.14    1.05
  -5  -2   1   17.71    0.95
  -5   2  -1   19.21    1.05
   5   2   1   19.33    0.91
   5  -2  -1   17.59    1.12
   5   2   1   20.50    1.04
   5   2   1   18.50    1.02
   6  -2   1   47.45    2.42
  -6   2   1   48.93    2.36
   6   2  -1   51.40    2.35
  -6   2   1   48.72    2.46
  -6  -2  -1   50.58    2.49
  -6   2   1   43.44    2.30
   6  -2   1   52.72    2.16
   6  -2   1   55.19    2.25
  -6  -2  -1   51.80    1.99
  -6  -2  -1   54.14    2.09
   6  -2   1   47.29    2.29
  -6  -2  -1   47.71    2.31
   6   2  -1   48.35    2.06
  -6   2   1   51.80    2.29
   6   2  -1   49.99    2.34
  -6  -2  -1   48.87    2.25
   6   2  -1   52.87    2.02
   6   2   1   52.84    2.05
   6  -2  -1   49.13    2.24
  -6  -2   1   49.59    2.01
  -6   2  -1   48.69    2.30
  -6   2  -1   54.48    2.33
   6  -2  -1   51.15    2.25
   6   2   1   50.07    2.22
   6  -2  -1   51.82    2.48
  -6  -2   1   59.23    2.40
   6   2   1   50.88    2.53
   6   2   1   51.01    2.25
  -6  -2   1   53.18    2.50
   6   2   1   52.10    1.96
  -6  -2   1   45.73    2.37
  -6  -2   1   51.65    2.14
  -6   2  -1   53.37    2.56
   6  -2  -1   50.55    2.41
  -6   2  -1   49.48    2.24
   7   2  -1   30.00    1.86
  -7   2   1   28.71    1.69
   7  -2   1   31.39    1.66
  -7   2   1   28.99    1.82
   7   2  -1   28.92    1.64
   7   2  -1   30.17    1.66
  -7  -2  -1   32.48    1.65
  -7  -2  -1   30.97    1.39
  -7   2   1   31.08    1.73
  -7  -2  -1   31.00    1.34
   7   2  -1   30.18    1.39
   7   2  -1   30.90    1.35
  -7  -2  -1   27.39    1.77
  -7   2   1   30.22    1.61
   7  -2   1   30.77    1.55
  -7  -2  -1   28.61    1.66
   7  -2   1   30.02    1.47
   7  -2   1   31.70    1.82
   7   2   1   31.20    1.31
  -7   2  -1   32.42    1.69
   7   2   1   32.43    1.90
   7  -2  -1   32.50    1.84
   7  -2  -1   30.31    1.74
   7   2   1   30.45    1.55
   7   2   1   32.15    1.37
  -7   2  -1   31.06    1.88
  -7   2  -1   28.82    1.64
  -7   2  -1   31.89    1.60
  -7  -2   1   28.52    1.77
  -7  -2   1   30.68    1.37
  -7  -2   1   31.12    1.45
   7  -2  -1   31.74    1.58
   7   2   1   30.65    1.59
   7  -2  -1   29.58    1.56
  -7  -2   1   32.92    1.81
  -7  -2   1   30.33    1.67
   8  -2   1    0.39    0.19
  -8  -2  -1    0.15    0.24
   8   2  -1    0.92    0.36
   8  -2   1    0.95    0.39
  -8  -2  -1    0.65    0.21
  -8  -2  -1    0.87    0.32
  -8  -2  -1    0.94    0.39
   8  -2   1    0.90    0.26
  -8   2   1    0.64    0.24
   8   2  -1    0.69    0.19
  -8  -2  -1    0.73    0.22
  -8   2   1    0.66    0.32
  -8   2   1    0.53    0.29
  -8   2   1    0.62    0.41
   8  -2   1    1.62    0.38
   8   2  -1    0.84    0.37
   8   2  -1    1.17    0.25
  -8  -2   1    0.95    0.35
  -8  -2   1    1.23    0.25
   8  -2  -1    1.17    0.33
   8   2   1    0.54    0.24
  -8  -2   1    0.53    0.33
  -8   2  -1    0.64    0.37
   8   2   1    0.83    0.19
  -8  -2   1    0.45    0.24
   8  -2  -1    1.34    0.44
   8  -2  -1    0.50    0.28
   8   2   1    0.89    0.21
   8   2   1    1.30    0.48
  -8   2  -1    0.27    0.24
  -8   2  -1    1.22    0.35
  -8   2  -1    0.53    0.28
   8  -2  -1    0.90    0.26
   8   2   1    0.91    0.26
  -8  -2   1    0.85    0.23
  -9   2   1   25.73    1.52
   9   2  -1   25.83    1.63
  -9  -2  -1   27.55    1.88
   9   2  -1   24.37    1.22
  -9   2   1   26.80    1.72
   9   2  -1   24.95    1.24
   9   2  -1   24.13    1.83
  -9  -2  -1   25.76    1.66
  -9   2   1   22.23    1.72
   9  -2   1   24.27    1.42
  -9   2   1   25.06    1.66
   9  -2   1   28.39    1.85
   9  -2   1   28.66    1.44
  -9  -2  -1   24.57    1.24
  -9  -2  -1   25.75    1.57
  -9  -2  -1   24.10    1.24
   9  -2   1   24.15    1.57
   9   2   1   24.06    1.82
   9  -2  -1   24.51    1.45
   9  -2  -1   26.13    1.48
  -9   2  -1   25.25    1.51
  -9  -2   1   24.91    1.27
   9   2   1   24.83    1.46
  -9   2  -1   25.41    1.62
  -9  -2   1   25.65    1.62
  -9   2  -1   23.38    1.58
   9   2   1   26.33    1.21
  -9   2  -1   24.98    1.83
   9   2   1   23.70    1.48
   9   2   1   26.02    1.21
  -9  -2   1   27.89    1.77
  -9  -2   1   25.18    1.77
   9  -2  -1   24.85    1.77
  -9  -2   1   27.58    1.35
   9  -2  -1   26.46    1.72
 -10  -2  -1   10.56    0.74
 -10  -2  -1   10.12    1.09
  10  -2   1   10.40    0.88
  10   2  -1    9.74    1.03
  10  -2   1   11.51    1.05
 -10   2   1    9.70    0.93
  10   2  -1    9.80    0.69
 -10  -2  -1   13.23    1.55
  10   2  -1   12.29    1.31
  10  -2   1   10.75    0.85
 -10  -2  -1   10.18    0.71
  10   2  -1   11.03    0.73
 -10  -2  -1   10.98    0.99
 -10   2   1   11.32    1.19
  10  -2   1   12.05    1.20
 -10   2   1   10.01    1.08
 -10   2   1   11.16    1.07
 -10   2  -1   11.76    1.49
 -10   2  -1   12.66    1.14
 -10  -2   1   10.75    1.35
  10   2   1   10.77    1.41
  10   2   1   11.39    0.69
  10   2   1   10.77    0.71
  10  -2  -1    8.50    1.14
 -10   2  -1   10.24    0.93
  10  -2  -1    9.94    1.28
 -10  -2   1   10.69    0.77
  10   2   1   11.01    0.98
 -10  -2   1   12.07    1.17
  10  -2  -1   11.68    0.95
  10  -2  -1   12.85    0.97
  10   2   1    9.92    0.87
 -10  -2   1   10.88    0.80
 -10  -2   1   10.24    1.01
 -10   2  -1   11.05    1.04
  11  -2   1    8.97    1.12
 -11  -2  -1    9.22    1.44
 -11   2   1    8.30    0.89
  11  -2   1   10.46    0.86
  11  -2   1   10.98    0.91
  11   2  -1   10.06    1.07
  11  -2   1    8.59    1.25
  11   2  -1    8.17    1.43
 -11   2   1   10.64    1.42
 -11  -2  -1    8.06    1.13
  11   2  -1    8.47    0.63
 -11   2   1    9.89    1.27
 -11   2   1    8.92    1.26
  11   2  -1    9.23    0.93
 -11  -2  -1    8.73    0.70
 -11  -2  -1    9.56    1.02
  11   2  -1   10.00    0.71
 -11  -2  -1    8.58    0.67
  11   2   1    8.63    0.66
  11  -2  -1    7.43    1.10
 -11  -2   1    9.23    0.73
  11   2   1    8.44    0.84
  11   2   1    9.88    1.01
 -11  -2   1    6.82    1.17
 -11  -2   1    8.30    0.72
  11  -2  -1    9.29    1.29
 -11   2  -1    9.99    0.96
 -11  -2   1    8.23    1.17
 -11  -2   1    8.01    1.10
 -11   2  -1   11.08    1.59
  11  -2  -1    8.79    0.87
 -11   2  -1    8.06    1.15
  11   2   1   10.07    1.41
  11   2   1    9.08    0.62
 -11   2  -1    9.10    1.19
  11  -2  -1    8.48    0.83
 -12   2   1   11.35    1.25
 -12  -2  -1   10.97    1.19
  12  -2   1   11.96    1.00
 -12  -2  -1   13.42    0.82
 -12  -2  -1   14.70    1.32
 -12   2   1   12.93    1.33
  12   2  -1   13.70    1.21
  12   2  -1   12.41    1.24
 -12  -2  -1   11.86    0.88
 -12   2   1   11.62    1.66
  12  -2   1   13.00    1.27
  12   2  -1   11.97    0.78
 -12  -2  -1   13.50    1.79
  12  -2   1   11.26    1.55
  12  -2   1   12.18    1.04
 -12   2   1   11.03    1.10
  12   2  -1   13.75    1.86
  12   2  -1   15.63    0.94
  12   2   1   13.23    1.22
  12  -2  -1   12.49    1.05
 -12   2  -1   12.63    1.24
 -12  -2   1   14.10    1.72
 -12   2  -1   12.15    1.33
 -12  -2   1   12.88    0.90
  12  -2  -1   14.07    1.45
  12   2   1   17.37    2.09
 -12   2  -1   12.04    1.14
  12   2   1   12.83    0.86
 -12   2  -1   12.94    1.78
  12   2   1   13.05    0.77
 -12  -2   1   11.81    1.22
  12  -2  -1   11.93    1.51
  12   2   1   11.46    1.05
 -12  -2   1   12.24    0.92
 -12  -2   1   10.94    1.54
 -13  -2  -1    0.63    0.52
  13  -2   1    0.06    0.51
  13   2  -1   -0.26    0.38
  13  -2   1    0.01    0.36
 -13  -2  -1   -0.23    0.27
  13   2  -1    0.56    0.59
  13   2  -1    0.18    0.24
  13  -2   1    0.38    0.57
 -13   2   1    0.61    0.73
 -13   2   1    0.19    0.56
  13   2  -1   -0.71    0.45
  13  -2   1    0.02    0.27
 -13  -2  -1    0.00    0.73
 -13   2   1    0.74    0.45
  13   2  -1    0.66    0.26
 -13   2   1    0.04    0.44
 -13  -2  -1    0.37    0.53
 -13   2  -1    0.45    0.57
  13   2   1    0.51    0.55
  13  -2  -1    0.15    0.28
  13  -2  -1    0.35    0.42
  13   2   1   -0.03    0.49
 -13  -2   1   -0.60    0.50
 -13   2  -1   -0.30    0.74
 -13  -2   1   -0.54    0.64
 -13   2  -1   -0.19    0.41
  13  -2  -1    0.30    0.48
 -13  -2   1    0.37    0.28
  13   2   1    0.55    0.29
 -13  -2   1    0.60    0.30
 -13  -2   1    0.24    0.53
  13  -2  -1    0.65    0.63
 -13   2  -1    0.57    0.39
  14   2  -1    1.16    0.72
 -14  -2  -1    1.23    0.39
 -14   2   1    1.14    0.81
  14   2  -1    0.83    0.58
 -14  -2  -1   -0.06    0.62
  14   2  -1    0.47    0.33
 -14  -2  -1    0.41    0.54
  14  -2   1    1.24    0.54
 -14   2   1    0.53    0.51
 -14   2   1    1.56    0.58
  14  -2   1    4.73    1.16
  14  -2   1    1.46    0.48
  14   2   1    1.82    0.83
  14   2   1   -0.09    0.42
  14  -2  -1    0.15    0.44
 -14  -2   1    0.22    0.59
  14  -2  -1    0.73    0.41
 -14  -2   1    0.97    0.42
 -14  -2   1    0.15    0.54
  14  -2  -1   -0.34    0.61
 -14   2  -1    1.38    0.64
  14   2   1    0.21    0.32
 -14   2  -1    0.70    0.76
 -14   2  -1    0.16    0.48
 -15   2   1    1.52    1.04
 -15   2   1    3.06    0.79
  15  -2   1    2.38    0.68
 -15  -2  -1    2.15    0.80
  15   2  -1    2.47    0.55
 -15  -2  -1    3.50    1.03
 -15   2   1    2.58    0.88
  15   2  -1    2.93    1.03
  15  -2   1    2.69    0.71
 -15  -2  -1    2.33    0.55
  15  -2   1    3.12    1.07
 -15  -2   1    3.36    0.91
 -15  -2   1    4.02    0.64
  15  -2  -1    3.32    1.02
 -15   2  -1    2.07    0.81
  15   2   1    2.04    0.63
  15  -2  -1    2.60    0.64
  15   2   1    2.35    0.48
 -15   2  -1    2.64    1.02
 -15   2  -1    1.55    0.74
 -15  -2   1    2.88    0.92
  15   2   1    2.08    1.04
 -16  -2  -1    4.65    1.31
 -16   2   1    5.70    1.33
 -16   2   1    5.39    1.52
  16   2  -1    8.86    1.80
  16  -2   1    4.35    1.32
 -16  -2  -1    4.73    0.80
 -16  -2  -1    4.03    1.16
  16  -2   1    6.07    0.97
 -16   2   1    4.75    1.07
  16   2  -1    5.43    0.78
  16   2   1    6.06    1.56
 -16   2  -1    4.09    0.98
 -16   2  -1    3.78    1.27
 -16  -2   1    4.35    1.20
 -16  -2   1    6.19    1.36
  16  -2  -1    7.13    1.53
  16  -2  -1    5.18    1.00
 -16  -2   1    5.72    0.87
 -16   2  -1    5.99    1.27
  16   2   1    5.12    0.70
  17   2  -1    0.81    1.08
 -17   2   1    1.59    0.98
 -17  -2  -1    1.04    1.03
  17   2  -1   -0.13    0.53
 -17  -2  -1    2.07    1.34
 -17  -2  -1    2.00    0.67
  17  -2   1    0.08    0.93
  17  -2   1    1.38    0.63
 -17   2   1   -0.32    1.51
  17   2  -1    0.10    0.98
 -17   2  -1    2.55    1.40
 -17  -2   1    1.69    1.19
 -17   2  -1    1.99    0.96
  17   2   1    1.23    1.23
  17  -2  -1    1.39    1.01
  17  -2  -1   -0.30    0.57
  17   2   1   -1.16    0.82
 -17  -2   1    4.64    1.39
 -17  -2   1    1.44    0.67
  17  -2  -1   -0.76    0.91
 -18   2   1    6.36    1.69
  18  -2   1    9.17    1.32
  18  -2  -1    9.05    1.27
 -18   2  -1    8.58    1.82
 -18  -2   1    5.87    1.81
  19  -2   1    2.56    1.24
  19  -2  -1    3.70    1.27
   0   3  -1    0.03    0.07
   0  -3  -1    0.08    0.04
   0   3   1    0.08    0.04
   0  -3   1   -0.03    0.07
   0  -3  -1    0.04    0.07
   0   3  -1    0.07    0.06
   0   3  -1    0.30    0.12
   0   3   1    0.00    0.06
   0   3  -1   -0.04    0.05
   0  -3   1    0.55    0.16
   0   3   1    0.09    0.08
   0  -3   1   -0.01    0.04
   0   3   1    0.03    0.07
   0  -3   1    0.08    0.08
   0  -3  -1    0.17    0.10
   0  -3   1    0.07    0.06
   0  -3  -1    0.03    0.07
   0   3   1   -0.02    0.05
   0  -3  -1    0.05    0.06
   0   3  -1    0.03    0.08
  -1  -3  -1  131.61    4.68
   1   3  -1  139.51    4.92
   1   3  -1  121.97    4.79
   1  -3   1  131.23    4.80
  -1   3   1  133.56    4.78
  -1  -3  -1  131.98    4.78
   1  -3   1  132.80    4.85
   1   3  -1  128.27    4.82
   1  -3   1  124.17    4.75
  -1   3   1  131.51    4.82
   1   3  -1  129.12    4.69
  -1  -3  -1  139.44    4.69
   1   3  -1  129.06    4.76
  -1   3   1  128.87    4.77
  -1  -3  -1  131.00    4.83
  -1   3   1  126.20    4.76
   1  -3   1  128.47    4.76
  -1   3  -1  136.13    4.76
   1   3   1  134.66    4.79
  -1   3  -1  127.98    4.79
  -1  -3   1  126.92    4.70
  -1  -3   1  133.18    4.82
  -1  -3   1  125.51    4.72
   1  -3  -1  137.42    4.81
  -1  -3   1  127.44    4.82
  -1   3  -1  134.46    4.82
  -1  -3   1  143.59    4.94
   1  -3  -1  134.23    4.78
  -1   3  -1  127.23    4.71
   1  -3  -1  130.03    4.81
   1  -3  -1  131.46    4.76
  -1   3  -1  131.72    4.79
   1   3   1  129.54    4.80
   1   3   1  128.07    4.72
  -2   3   1   56.60    2.31
   2  -3   1   59.98    2.35
   2   3  -1   59.43    2.33
  -2   3   1   59.81    2.25
   2   3  -1   59.83    2.35
  -2   3   1   58.70    2.30
  -2   3   1   58.55    2.37
   2  -3   1   59.88    2.23
  -2  -3  -1   59.73    2.30
   2   3  -1   59.91    2.15
   2  -3   1   57.55    2.31
  -2  -3  -1   58.20    2.31
   2  -3   1   59.24    2.29
  -2  -3  -1   58.51    2.36
  -2  -3  -1   58.57    2.10
  -2  -3  -1   58.45    2.30
  -2   3   1   53.64    2.26
   2   3  -1   57.38    2.36
   2   3  -1   55.18    2.40
  -2  -3   1   61.40    2.44
   2   3   1   62.55    2.36
   2  -3  -1   55.22    2.22
  -2  -3   1   62.01    2.36
  -2   3  -1   58.89    2.21
   2   3   1   52.58    2.26
   2  -3  -1   58.71    2.31
  -2  -3   1   60.84    2.36
  -2   3  -1   57.78    2.34
   2   3   1   58.04    2.31
  -2   3  -1   57.90    2.29
   2   3   1   57.08    2.30
  -2  -3   1   58.58    2.30
   2  -3  -1   56.12    2.33
   2   3   1   61.24    2.11
  -2   3  -1   58.25    2.28
   3   3  -1   44.97    1.99
  -3   3   1   45.26    1.93
   3   3  -1   44.36    1.65
  -3   3   1   45.39    1.90
   3  -3   1   42.30    1.84
   3   3  -1   47.59    1.88
   3   3  -1   43.22    1.96
  -3   3   1   44.07    1.90
   3  -3   1   45.28    1.90
  -3  -3  -1   41.75    1.91
   3   3  -1   44.61    1.91
  -3  -3  -1   45.06    1.92
   3  -3   1   43.86    1.88
  -3  -3  -1   49.05    1.87
  -3  -3  -1   45.57    1.85
   3  -3   1   44.05    1.71
   3   3  -1   41.22    1.65
   3  -3  -1   47.06    1.96
   3  -3  -1   43.02    1.91
  -3   3  -1   43.72    1.84
  -3  -3   1   44.51    1.92
   3  -3  -1   41.78    1.85
  -3   3  -1   43.08    1.90
  -3  -3   1   45.85    1.99
  -3  -3   1   45.11    1.88
  -3   3  -1   46.68    1.85
   3   3   1   43.74    1.97
  -3   3  -1   42.14    1.93
   3   3   1   44.39    1.84
   3   3   1   45.01    1.89
  -3   3  -1   43.95    1.69
   3   3   1   45.96    1.85
   3  -3  -1   42.74    1.72
   3  -3  -1   44.08    1.86
  -4  -3  -1   49.68    2.10
  -4  -3  -1   49.20    2.17
   4   3  -1   51.89    2.09
   4  -3   1   49.54    2.18
  -4  -3  -1   52.12    2.09
  -4   3   1   51.16    2.25
  -4   3   1   51.16    2.19
  -4  -3  -1   49.89    2.25
   4  -3   1   50.04    1.88
   4   3  -1   48.56    1.86
   4  -3   1   50.48    2.15
   4   3  -1   49.40    2.19
  -4   3   1   49.38    2.19
   4   3  -1   49.05    2.23
   4   3  -1   50.08    2.31
  -4   3   1   50.26    2.21
  -4   3  -1   52.38    2.12
   4  -3  -1   50.46    2.18
   4   3   1   50.27    2.15
   4   3   1   48.46    2.05
  -4  -3   1   54.99    2.27
   4   3   1   51.37    2.30
   4  -3  -1   50.98    2.20
   4  -3  -1   44.42    2.19
   4   3   1   49.86    2.11
  -4   3  -1   50.05    2.28
  -4   3  -1   53.08    2.19
  -4  -3   1   55.88    2.30
   4  -3  -1   49.07    2.11
   4  -3  -1   48.31    1.91
  -4  -3   1   47.45    2.10
  -4   3  -1   51.62    2.14
  -5   3   1   16.75    1.09
  -5   3   1   16.39    1.04
  -5  -3  -1   16.98    0.90
   5   3  -1   16.57    1.05
   5  -3   1   16.74    1.04
   5  -3   1   18.38    1.05
  -5   3   1   16.34    1.02
  -5  -3  -1   16.36    1.08
  -5  -3  -1   17.11    1.03
  -5  -3  -1   16.84    0.96
   5  -3   1   15.93    0.96
  -5   3   1   16.41    1.02
   5   3  -1   16.35    0.72
   5   3  -1   16.68    1.03
   5   3  -1   15.84    0.89
   5   3  -1   14.56    1.10
   5   3   1   14.89    1.08
   5  -3  -1   15.65    1.05
   5  -3  -1   16.55    0.99
   5  -3  -1   17.53    0.74
  -5   3  -1   17.75    1.00
  -5  -3   1   14.27    1.02
   5  -3  -1   15.99    0.94
  -5   3  -1   16.77    1.12
   5  -3  -1   15.98    1.04
   5   3   1   16.51    0.96
   5  -3  -1   16.93    0.79
  -5  -3   1   17.19    1.08
  -5   3  -1   16.83    0.99
  -5  -3   1   15.92    0.92
   5   3   1   16.61    0.88
   5   3   1   14.19    0.93
  -5  -3   1   16.59    1.00
  -6   3   1    7.37    0.69
  -6  -3  -1    7.28    0.63
   6  -3   1    7.48    0.71
   6  -3   1    8.05    0.73
   6   3  -1    8.38    0.44
  -6   3   1    7.75    0.77
  -6   3   1    8.16    0.69
  -6   3   1    8.18    0.72
  -6  -3  -1    7.28    0.56
   6  -3   1    7.89    0.64
   6   3  -1    7.90    0.71
   6   3  -1    7.78    0.83
   6   3  -1    7.66    0.71
  -6  -3  -1    8.43    0.79
   6   3  -1    7.18    0.55
  -6  -3  -1   10.20    0.78
   6  -3  -1    7.41    0.40
   6  -3  -1    7.33    0.44
  -6   3  -1    8.23    0.82
  -6  -3   1    8.07    0.61
   6   3   1    8.02    0.66
   6   3   1    8.27    0.56
  -6   3  -1    7.25    0.64
  -6   3  -1    7.32    0.65
  -6   3  -1    7.43    0.67
   6  -3  -1    7.17    0.71
   6   3   1    7.50    0.78
   6  -3  -1    8.20    0.67
  -6  -3   1    6.15    0.68
   6  -3  -1    8.10    0.75
  -6  -3   1    7.73    0.44
  -6  -3   1    7.04    0.65
  -6  -3   1    9.22    0.81
   6  -3  -1    7.53    0.64
   6   3   1    8.13    0.66
   7  -3   1   -0.01    0.20
  -7  -3  -1    0.29    0.24
   7   3  -1    0.39    0.19
   7   3  -1    0.23    0.24
  -7  -3  -1    0.22    0.10
   7   3  -1    0.05    0.22
  -7   3   1   -0.18    0.21
  -7   3   1    0.14    0.18
  -7  -3  -1    0.27    0.18
   7   3  -1    0.27    0.20
  -7  -3  -1    0.23    0.13
  -7   3   1    0.31    0.18
  -7   3   1   -0.08    0.19
   7  -3   1    0.00    0.16
   7   3  -1    0.22    0.12
  -7  -3  -1    0.27    0.20
   7  -3   1    0.55    0.24
   7  -3  -1    0.25    0.24
   7  -3  -1    0.14    0.16
  -7   3  -1    0.27    0.18
  -7  -3   1    0.10    0.16
  -7  -3   1   -0.05    0.21
  -7  -3   1    0.14    0.10
   7   3   1    0.34    0.22
  -7  -3   1    0.34    0.23
  -7   3  -1   -0.10    0.14
   7  -3  -1    0.40    0.22
  -7  -3   1    0.16    0.14
  -7   3  -1   -0.11    0.27
   7  -3  -1    0.10    0.20
   7   3   1    0.29    0.10
   7   3   1    0.37    0.16
   7   3   1    0.07    0.21
   7   3   1    0.21    0.22
  -7   3  -1    0.10    0.19
   8   3  -1   10.69    0.60
  -8  -3  -1   11.00    0.88
  -8   3   1   11.77    0.94
   8   3  -1   11.59    0.73
  -8   3   1    9.70    1.01
   8  -3   1   10.03    0.91
   8   3  -1   10.68    1.34
  -8  -3  -1   11.14    0.74
  -8  -3  -1   10.15    0.57
   8   3  -1   11.23    0.97
   8  -3   1    9.29    0.75
   8  -3   1   11.36    0.87
   8  -3   1   10.28    0.99
  -8  -3  -1   11.55    1.00
  -8   3   1   10.04    0.91
  -8  -3  -1   11.62    1.09
  -8   3   1   11.44    0.99
  -8  -3   1   10.43    0.90
  -8   3  -1   10.57    0.90
   8   3   1   11.21    0.87
   8   3   1   12.83    1.15
  -8  -3   1   10.00    0.97
   8  -3  -1   11.95    0.88
   8  -3  -1   11.31    1.02
   8  -3  -1   11.16    1.02
   8   3   1   10.79    0.71
  -8  -3   1    9.82    0.60
  -8   3  -1   10.05    1.03
   8   3   1   10.58    0.88
  -8  -3   1   11.11    1.05
   8   3   1   10.44    0.56
   8  -3  -1    9.62    0.83
  -8   3  -1   10.82    0.92
  -8  -3   1   10.44    0.77
  -9  -3  -1    1.41    0.54
   9  -3   1    1.17    0.40
   9   3  -1    1.78    0.49
   9  -3   1    1.07    0.31
  -9   3   1    2.07    0.54
  -9  -3  -1    1.86    0.26
   9   3  -1    2.09    0.51
   9   3  -1    1.66    0.27
  -9  -3  -1    1.56    0.33
  -9   3   1    1.21    0.43
   9   3  -1    1.27    0.32
  -9   3   1    2.72    0.67
   9  -3   1    1.93    0.49
  -9  -3  -1    1.66    0.43
  -9   3   1    2.24    0.52
  -9  -3  -1    1.44    0.40
   9  -3   1    1.56    0.41
  -9  -3   1    1.49    0.42
  -9  -3   1    1.41    0.26
   9   3   1    1.67    0.26
   9  -3  -1    0.58    0.37
   9  -3  -1    1.43    0.37
   9  -3  -1    0.74    0.31
  -9  -3   1    1.58    0.50
  -9  -3   1    1.51    0.35
  -9   3  -1    0.82    0.39
  -9  -3   1    1.15    0.37
   9   3   1    1.30    0.50
   9   3   1    1.69    0.33
   9  -3  -1    1.22    0.46
   9   3   1    1.54    0.39
  -9   3  -1    1.91    0.49
  -9   3  -1    1.04    0.44
  -9   3  -1    1.16    0.43
   9   3   1    1.98    0.46
  10   3  -1   47.37    1.94
 -10  -3  -1   46.24    2.74
  10  -3   1   46.32    2.32
 -10  -3  -1   47.95    2.45
 -10   3   1   47.48    2.43
 -10   3   1   47.10    2.54
 -10   3   1   44.16    2.72
  10  -3   1   42.30    2.58
 -10  -3  -1   42.30    1.89
  10  -3   1   48.46    2.23
 -10   3   1   48.21    2.64
  10  -3   1   47.93    2.52
  10   3  -1   45.29    2.48
 -10  -3  -1   47.53    2.59
  10   3  -1   46.33    2.05
  10   3  -1   46.06    2.82
 -10  -3  -1   42.24    2.06
  10  -3  -1   44.97    2.66
  10  -3  -1   46.04    2.33
  10   3   1   43.45    2.27
 -10  -3   1   42.52    2.65
 -10   3  -1   45.24    2.77
 -10   3  -1   45.23    2.47
 -10  -3   1   44.47    2.62
 -10  -3   1   45.94    2.17
  10   3   1   43.25    2.74
 -10  -3   1   43.76    2.44
 -10   3  -1   45.74    2.54
  10   3   1   46.91    2.38
 -10   3  -1   46.37    2.41
  10   3   1   47.59    1.90
  10  -3  -1   41.66    2.51
 -10  -3   1   46.45    1.97
  10   3   1   46.37    2.03
  10  -3  -1   49.26    2.34
  11   3  -1    0.67    0.43
 -11  -3  -1    0.11    0.32
  11  -3   1    1.31    0.58
  11  -3   1    0.70    0.34
 -11  -3  -1    0.73    0.41
  11  -3   1    0.62    0.28
 -11  -3  -1    1.12    0.62
  11   3  -1    0.32    0.25
  11   3  -1    0.55    0.44
 -11   3   1    0.53    0.35
 -11  -3  -1    1.04    0.31
 -11   3   1   -0.48    0.44
  11   3  -1    0.47    0.42
 -11   3   1    0.47    0.35
  11  -3   1    0.89    0.46
 -11  -3  -1    0.47    0.20
  11   3  -1    0.57    0.19
 -11   3   1    0.53    0.52
  11   3   1    0.83    0.27
  11   3   1    0.78    0.45
 -11  -3   1    0.66    0.45
 -11   3  -1    0.85    0.54
 -11   3  -1    0.59    0.37
 -11  -3   1    0.38    0.40
  11   3   1    0.58    0.49
 -11  -3   1    0.38    0.20
  11  -3  -1    0.65    0.32
  11   3   1    0.31    0.20
 -11  -3   1    0.84    0.55
  11  -3  -1    0.09    0.28
  11  -3  -1    0.29    0.35
  11  -3  -1   -0.06    0.40
 -11  -3   1    0.26    0.25
 -11   3  -1    0.21    0.29
 -11   3  -1    0.48    0.34
  11   3   1    0.97    0.36
 -12  -3  -1    7.16    1.29
  12  -3   1    5.88    0.80
  12   3  -1    7.26    0.65
 -12  -3  -1    7.14    1.08
 -12  -3  -1    5.61    0.55
  12   3  -1    6.38    0.55
  12  -3   1    7.02    0.76
  12   3  -1    5.71    1.16
 -12  -3  -1    6.10    0.64
  12  -3   1    5.93    1.01
 -12   3   1    5.84    1.21
  12  -3   1    7.22    1.14
 -12   3   1    5.73    1.09
  12   3  -1    6.52    0.99
 -12   3   1    7.57    1.11
  12   3  -1    6.02    0.96
 -12   3   1    7.35    1.12
 -12  -3  -1    7.52    1.11
  12  -3  -1    6.52    0.89
 -12   3  -1    7.08    1.13
 -12  -3   1    5.46    0.93
 -12  -3   1    7.41    1.24
 -12  -3   1    7.13    0.61
  12   3   1    6.17    0.88
  12  -3  -1    5.81    0.85
 -12   3  -1    7.57    1.02
  12   3   1    7.48    0.56
  12   3   1    5.07    0.88
  12  -3  -1    8.57    1.34
  12  -3  -1    6.73    1.10
  12   3   1    5.96    1.15
 -12   3  -1    7.22    1.03
 -12  -3   1    7.38    1.21
 -12  -3   1    6.91    0.70
  12   3   1    7.03    0.61
 -12   3  -1   10.09    1.57
 -13  -3  -1    4.21    0.57
 -13   3   1    2.27    0.79
  13   3  -1    3.30    0.79
  13   3  -1    3.47    0.50
  13  -3   1    3.65    0.66
  13  -3   1    3.09    0.85
  13  -3   1    4.01    0.74
 -13   3   1    4.63    0.93
 -13  -3  -1    4.14    0.53
 -13  -3  -1    4.56    0.99
  13  -3   1    2.44    0.74
 -13   3   1    4.59    1.22
  13   3  -1    3.24    0.99
  13   3  -1    3.50    0.90
  13   3  -1    4.16    0.55
 -13  -3  -1    4.11    1.10
 -13   3   1    3.24    0.79
 -13  -3  -1    2.88    0.81
 -13   3  -1    2.89    0.72
 -13  -3   1    3.36    0.53
 -13  -3   1    3.73    0.88
 -13   3  -1    4.16    0.85
  13   3   1    2.77    0.77
  13   3   1    3.37    0.72
  13   3   1    4.67    0.57
 -13  -3   1    3.15    0.92
 -13  -3   1    3.44    0.63
 -13   3  -1    1.95    0.82
 -13   3  -1    4.21    1.08
  13  -3  -1    3.66    0.94
  13  -3  -1    3.80    0.77
  13  -3  -1    3.81    0.86
  13   3   1    3.60    0.95
 -13  -3   1    4.01    0.99
  13   3   1    4.27    0.51
 -14  -3  -1    0.45    0.30
 -14  -3  -1    0.51    0.61
  14  -3   1    0.50    0.62
  14   3  -1    0.91    0.74
  14  -3   1    0.57    0.41
  14   3  -1    1.23    0.61
 -14  -3  -1    1.35    0.68
 -14   3   1    1.81    0.83
  14   3  -1    1.09    0.35
  14  -3   1    1.71    0.59
  14   3  -1    0.88    0.34
 -14   3   1    0.55    0.58
 -14   3   1    0.26    0.56
 -14  -3   1    0.60    0.71
 -14   3  -1    0.90    0.82
 -14   3  -1    1.40    0.56
  14  -3  -1    1.22    0.57
 -14   3  -1    0.80    0.61
  14   3   1    0.65    0.76
  14  -3  -1    0.46    0.60
 -14  -3   1    1.01    0.38
  14  -3  -1    0.88    0.44
  14   3   1    0.86    0.31
 -14  -3   1    0.83    0.39
 -14  -3   1    1.05    0.73
 -15   3   1    2.63    0.83
 -15  -3  -1    4.02    1.06
 -15  -3  -1    1.67    0.46
  15   3  -1    0.09    0.64
 -15  -3  -1    4.30    1.14
 -15   3   1    3.13    0.89
  15   3  -1    2.40    0.47
  15   3  -1    1.16    0.91
 -15   3   1    1.27    1.11
  15  -3   1    1.89    0.56
  15  -3   1    2.12    0.98
 -15   3  -1    3.47    1.03
  15   3   1    2.09    0.70
 -15  -3   1    3.14    0.54
  15  -3  -1    3.23    1.02
 -15  -3   1    2.83    0.86
  15  -3  -1    2.99    0.72
 -15  -3   1    1.20    0.91
 -15   3  -1    1.76    0.80
  15   3   1    3.38    1.16
 -15   3  -1    1.38    0.79
  15   3   1    1.99    0.42
  16   3  -1    5.90    1.50
 -16  -3  -1    3.49    1.10
 -16  -3  -1    5.07    1.23
 -16   3   1    4.30    1.47
  16  -3   1    3.49    0.84
 -16   3   1    2.95    1.11
  16  -3   1    4.20    1.20
  16  -3  -1    3.46    0.81
 -16   3  -1    2.46    0.85
 -16   3  -1    4.75    1.29
 -16  -3   1    3.85    1.22
  16   3   1    3.29    1.24
 -16  -3   1    3.60    0.62
  16  -3  -1    3.49    1.08
  16  -3  -1    1.46    0.70
 -16  -3   1    2.97    1.31
 -17  -3  -1    2.62    1.59
  17  -3   1    3.56    0.87
  17  -3   1   -0.23    1.19
  17  -3   1    2.68    1.14
 -17  -3  -1    2.23    1.09
  17   3  -1   -0.20    1.20
  17   3  -1    3.77    1.40
 -17   3   1    3.97    1.22
  17  -3  -1    3.30    1.40
  17   3   1    1.84    1.22
  17   3   1   -0.60    0.92
  17  -3  -1    1.87    0.77
 -17  -3   1    1.98    1.33
 -17   3  -1    1.78    1.02
  18  -3   1    3.56    1.12
 -18   3   1    4.13    1.40
  18  -3  -1    4.28    1.20
 -18  -3   1    5.64    1.98
  19  -3   1    1.17    1.14
  19  -3  -1    2.81    1.29
   0   4   1    0.07    0.05
   0  -4   1   -0.09    0.07
   0  -4   1    0.07    0.07
   0  -4  -1    0.02    0.08
   0  -4   1   -0.01    0.06
   0   4   1    0.01    0.07
   0   4  -1    0.05    0.05
   0  -4  -1    0.02    0.03
   0   4   1    0.04    0.08
   0   4  -1    0.00    0.09
   0  -4  -1    0.06    0.07
   0   4  -1   -0.02    0.06
   0  -4   1    0.08    0.06
   0   4  -1    0.07    0.07
   0  -4   1    0.05    0.10
   0   4   1   -0.04    0.07
   0  -4  -1    0.06    0.08
   0   4   1    0.12    0.08
   0  -4  -1    0.03    0.08
   0   4  -1    0.06    0.10
   1   4  -1    5.57    0.44
  -1  -4  -1    5.41    0.35
  -1  -4  -1    5.21    0.41
  -1  -4  -1    5.22    0.42
  -1  -4  -1    5.22    0.46
   1  -4   1    5.28    0.40
  -1   4   1    5.65    0.43
  -1   4   1    5.59    0.30
  -1  -4  -1    5.71    0.32
   1   4  -1    5.55    0.43
  -1   4   1    4.97    0.40
  -1   4   1    5.32    0.41
  -1   4   1    4.94    0.39
   1  -4   1    5.82    0.43
   1  -4   1    5.95    0.47
   1   4  -1    5.41    0.36
   1   4  -1    4.58    0.36
   1   4  -1    5.31    0.47
   1   4   1    5.38    0.42
  -1  -4   1    5.23    0.43
   1   4   1    5.13    0.36
   1  -4  -1    5.27    0.42
  -1   4  -1    5.75    0.43
  -1  -4   1    5.86    0.51
  -1   4  -1    4.90    0.38
  -1   4  -1    4.98    0.42
  -1   4  -1    5.43    0.36
   1  -4  -1    4.64    0.40
   1  -4  -1    5.22    0.39
  -1   4  -1    4.57    0.40
   1   4   1    4.68    0.45
   1   4   1    4.66    0.34
   1   4   1    5.28    0.41
   1  -4  -1    5.31    0.40
  -1  -4   1    5.28    0.42
  -1  -4   1    5.09    0.35
  -1  -4   1    5.37    0.36
   2  -4   1    4.44    0.40
   2   4  -1    4.92    0.31
   2  -4   1    4.88    0.37
   2   4  -1    4.23    0.44
  -2  -4  -1    4.34    0.40
  -2  -4  -1    4.95    0.41
   2  -4   1    4.41    0.41
   2   4  -1    4.76    0.42
  -2  -4  -1    4.56    0.36
  -2  -4  -1    4.87    0.28
  -2   4   1    5.57    0.46
   2   4  -1    5.33    0.43
  -2   4   1    4.79    0.40
   2   4  -1    4.38    0.41
  -2  -4  -1    4.64    0.45
  -2   4   1    4.91    0.37
  -2   4   1    4.79    0.36
  -2   4   1    4.60    0.39
   2  -4   1    4.80    0.39
   2  -4  -1    4.67    0.37
   2   4   1    5.69    0.44
  -2  -4   1    4.30    0.41
  -2   4  -1    4.73    0.35
  -2   4  -1    5.53    0.42
   2   4   1    4.17    0.38
  -2  -4   1    4.66    0.42
  -2   4  -1    5.56    0.45
  -2  -4   1    4.62    0.48
   2   4   1    4.72    0.40
   2  -4  -1    5.06    0.41
  -2   4  -1    5.68    0.38
  -2  -4   1    5.34    0.39
   2  -4  -1    4.25    0.40
  -2  -4   1    4.79    0.31
   2  -4  -1    4.51    0.39
  -2   4  -1    4.51    0.39
   2   4   1    4.15    0.28
  -3   4   1  109.74    4.17
   3  -4   1  112.16    4.18
  -3  -4  -1  111.82    4.27
   3   4  -1  113.72    4.29
  -3  -4  -1  111.37    4.17
   3  -4   1  112.23    4.18
  -3   4   1  112.37    4.15
  -3   4   1  112.33    4.06
   3   4  -1  110.59    4.17
  -3  -4  -1  104.74    4.13
   3  -4   1  107.09    4.01
  -3  -4  -1  100.94    4.13
  -3   4   1  109.07    4.18
   3  -4   1  105.60    4.19
   3   4  -1  109.53    4.31
  -3   4   1  103.19    4.22
   3   4  -1  116.52    4.23
   3  -4  -1  105.84    4.15
  -3   4  -1   96.69    4.09
  -3  -4   1  108.88    4.31
   3   4   1  105.67    4.23
   3  -4  -1  111.93    4.23
  -3  -4   1  102.93    4.13
   3  -4  -1  108.94    4.02
   3  -4  -1  108.49    4.22
  -3  -4   1  110.08    4.21
  -3  -4   1  110.71    4.20
   3   4   1  113.09    4.16
  -3   4  -1  105.84    3.99
  -3   4  -1  108.64    4.12
  -3   4  -1  103.06    4.20
   3   4   1  106.89    4.18
  -3   4  -1  113.97    4.23
   4   4  -1   87.70    3.79
  -4   4   1   91.96    3.77
  -4   4   1   93.82    3.70
   4   4  -1   95.99    3.76
   4   4  -1   92.64    3.66
  -4  -4  -1   90.80    3.66
   4   4  -1   86.34    3.83
  -4  -4  -1  100.39    3.70
  -4  -4  -1   97.67    3.80
  -4   4   1   87.27    3.75
   4  -4   1   97.47    3.75
   4  -4   1   88.07    3.71
   4  -4   1   92.27    3.66
  -4  -4  -1   94.90    3.77
   4  -4   1   92.49    3.46
  -4  -4   1   91.33    3.72
   4  -4  -1   93.67    3.68
   4  -4  -1   96.73    3.69
   4  -4  -1   99.12    3.50
   4   4   1   98.29    3.69
   4  -4  -1   92.46    3.79
   4   4   1   94.72    3.73
   4   4   1   97.13    3.87
  -4  -4   1   90.40    3.82
  -4   4  -1   96.00    3.45
  -4  -4   1   89.87    3.68
  -4  -4   1   95.72    3.76
  -4   4  -1   99.76    3.69
   4   4   1   91.01    3.64
  -4   4  -1   94.61    3.76
   4  -4  -1   95.64    3.77
  -4   4  -1   88.32    3.63
  -4   4  -1   87.53    3.77
   5  -4   1   67.85    3.00
  -5   4   1   70.73    2.98
  -5  -4  -1   67.22    2.99
   5   4  -1   70.99    2.87
   5  -4   1   69.88    2.61
  -5  -4  -1   71.44    2.88
   5   4  -1   70.64    3.01
  -5   4   1   72.74    3.03
  -5  -4  -1   72.15    3.08
   5   4  -1   67.08    3.15
  -5   4   1   69.28    3.03
   5   4  -1   74.59    3.10
   5  -4   1   68.26    2.95
   5  -4   1   68.65    2.87
  -5   4   1   64.35    3.03
  -5  -4  -1   68.87    2.91
   5   4   1   70.13    3.14
   5  -4  -1   67.66    2.97
   5  -4  -1   70.30    3.08
   5   4   1   68.42    2.84
  -5  -4   1   68.27    2.92
  -5   4  -1   71.74    2.61
  -5   4  -1   72.08    2.93
  -5   4  -1   69.62    3.00
   5  -4  -1   68.75    2.98
   5  -4  -1   69.60    2.92
  -5  -4   1   70.26    3.05
  -5  -4   1   68.70    2.97
   5   4   1   68.15    2.92
   5   4   1   73.89    2.98
   5  -4  -1   70.08    2.66
  -5  -4   1   76.34    3.14
  -5   4  -1   74.09    3.15
  -5   4  -1   71.35    2.93
   6   4  -1   39.25    2.02
  -6   4   1   43.24    2.08
  -6  -4  -1   42.75    1.90
  -6  -4  -1   36.42    1.90
  -6   4   1   40.10    2.01
   6   4  -1   39.65    2.22
  -6  -4  -1   43.50    2.17
   6  -4   1   39.92    2.05
   6  -4   1   41.99    2.00
   6   4  -1   43.62    2.12
  -6   4   1   43.13    2.18
   6   4  -1   40.57    1.87
   6  -4   1   41.69    1.92
  -6   4   1   39.50    2.05
  -6  -4  -1   40.63    2.05
   6  -4  -1   39.78    2.05
  -6   4  -1   40.05    2.16
   6  -4  -1   40.32    1.62
  -6  -4   1   38.23    2.05
  -6  -4   1   43.44    2.04
  -6  -4   1   42.98    2.15
  -6  -4   1   41.76    1.94
  -6   4  -1   40.16    1.99
  -6   4  -1   42.84    2.00
   6  -4  -1   40.86    1.93
   6  -4  -1   43.02    2.03
   6   4   1   41.44    2.00
   6   4   1   39.75    1.95
  -6   4  -1   40.70    2.03
   6  -4  -1   43.33    2.15
   6   4   1   39.60    1.84
   7   4  -1   22.61    1.25
   7   4  -1   22.37    1.44
  -7   4   1   23.71    1.46
   7  -4   1   23.76    1.49
   7   4  -1   24.98    1.68
  -7  -4  -1   26.84    1.63
   7  -4   1   23.47    1.39
  -7  -4  -1   23.64    1.48
  -7  -4  -1   24.83    1.30
  -7   4   1   24.32    1.51
   7  -4   1   26.46    1.55
  -7   4   1   25.42    1.62
   7   4  -1   24.26    1.48
  -7   4   1   25.97    1.51
  -7  -4  -1   23.36    1.37
   7  -4  -1   25.03    1.36
   7  -4  -1   23.82    1.50
   7  -4  -1   23.55    1.41
  -7   4  -1   25.25    1.47
  -7   4  -1   24.64    1.45
   7  -4  -1   24.66    1.55
  -7  -4   1   23.67    1.42
  -7  -4   1   22.47    1.31
   7   4   1   25.35    1.27
  -7   4  -1   21.70    1.37
   7   4   1   21.99    1.36
  -7  -4   1   22.91    1.51
  -7  -4   1   24.91    1.57
   7   4   1   28.97    1.75
  -7   4  -1   22.13    1.55
   7   4   1   23.44    1.37
   8  -4   1    6.03    0.86
  -8   4   1    7.32    0.76
   8   4  -1    7.31    1.06
   8   4  -1    7.71    0.63
  -8  -4  -1    7.03    0.70
  -8  -4  -1    5.84    0.90
  -8  -4  -1    7.23    0.62
  -8  -4  -1    5.84    0.83
  -8   4   1    7.59    0.96
  -8   4   1    6.21    0.92
   8  -4   1    6.89    0.90
   8  -4   1    6.89    0.70
  -8   4   1    7.83    0.85
   8   4  -1    7.94    0.84
   8   4   1    6.20    0.66
  -8  -4   1    7.61    1.00
  -8   4  -1    7.82    1.10
   8  -4  -1    7.07    0.95
   8  -4  -1    7.16    0.67
  -8  -4   1    7.27    0.98
   8   4   1    7.26    0.60
  -8   4  -1    6.88    0.73
  -8  -4   1    5.61    0.77
   8   4   1    6.64    0.72
  -8   4  -1    6.93    0.75
   8  -4  -1    6.29    0.89
   8   4   1    6.72    1.06
  -8  -4   1    7.58    0.68
  -8   4  -1    7.24    0.76
   8  -4  -1    7.51    0.75
   9   4  -1    4.61    0.91
  -9   4   1    3.23    0.67
   9  -4   1    3.89    0.73
   9   4  -1    4.62    0.77
   9  -4   1    4.90    0.87
   9   4  -1    4.02    0.31
  -9  -4  -1    4.35    0.68
  -9   4   1    3.64    0.83
  -9   4   1    5.06    0.86
  -9  -4  -1    4.51    0.63
  -9  -4  -1    4.75    0.89
  -9  -4  -1    4.43    0.78
   9   4  -1    3.59    0.49
   9  -4   1    2.62    0.48
  -9   4   1    3.65    0.66
  -9   4  -1    4.15    0.70
  -9   4  -1    3.67    0.63
   9  -4  -1    3.03    0.55
   9  -4  -1    2.50    0.65
  -9  -4   1    4.24    0.78
   9  -4  -1    3.61    0.59
   9   4   1    1.87    0.64
   9   4   1    3.94    0.50
   9  -4  -1    4.45    0.84
  -9  -4   1    3.98    0.69
  -9   4  -1    3.91    0.84
  -9   4  -1    3.66    0.67
  -9  -4   1    3.84    0.62
   9   4   1    4.12    0.68
  -9  -4   1    3.81    0.75
   9   4   1    3.98    0.64
 -10   4   1    0.56    0.43
 -10   4   1    0.37    0.45
 -10  -4  -1    1.12    0.32
  10  -4   1    1.27    0.39
  10  -4   1    1.42    0.57
  10   4  -1    1.15    0.21
 -10   4   1    1.45    0.49
 -10  -4  -1    0.46    0.33
 -10   4   1    1.05    0.38
  10  -4   1    1.37    0.42
  10  -4   1    0.45    0.41
 -10  -4  -1    0.94    0.45
 -10  -4  -1    0.98    0.52
  10   4  -1    1.18    0.56
  10   4  -1    0.60    0.45
  10   4  -1    1.38    0.34
 -10   4  -1    0.57    0.50
 -10  -4   1    1.03    0.38
  10  -4  -1    0.86    0.35
 -10   4  -1    1.33    0.44
 -10  -4   1    1.29    0.38
  10   4   1    0.42    0.46
  10  -4  -1    0.58    0.41
  10  -4  -1    1.68    0.63
 -10  -4   1    0.65    0.46
  10   4   1    0.84    0.36
 -10  -4   1    0.85    0.52
  10  -4  -1    1.17    0.41
 -10   4  -1    0.74    0.32
  10   4   1    0.88    0.29
 -10   4  -1    1.70    0.55
  10   4   1    0.31    0.38
  11   4  -1   10.84    0.61
  11   4  -1    8.73    0.78
 -11   4   1   11.75    1.19
  11   4  -1   11.53    1.17
 -11  -4  -1    9.15    1.00
 -11  -4  -1   10.49    1.40
 -11   4   1   10.59    1.40
  11  -4   1   12.71    1.29
  11  -4   1    9.96    0.92
 -11  -4  -1   11.02    0.85
  11  -4   1    9.33    1.21
 -11   4   1   12.61    1.61
 -11   4   1    9.84    1.06
  11   4  -1   13.08    1.77
 -11  -4  -1   10.31    1.33
  11   4  -1   10.67    1.09
  11  -4   1   10.48    0.99
  11  -4  -1    9.38    1.25
 -11   4  -1   10.58    1.36
 -11  -4   1   10.83    1.51
 -11   4  -1   11.85    1.14
 -11  -4   1   11.28    1.32
 -11   4  -1    9.71    1.48
  11  -4  -1    9.09    1.26
  11   4   1   12.06    1.64
  11  -4  -1    9.64    0.97
  11   4   1   10.21    0.82
  11   4   1   11.47    1.00
  11  -4  -1    8.90    0.91
 -11  -4   1   10.96    0.93
 -11  -4   1   12.10    1.29
  11   4   1    9.65    1.03
 -11   4  -1   11.62    1.16
  12   4  -1    0.84    0.63
 -12   4   1    1.90    0.57
  12   4  -1    2.22    0.42
  12   4  -1    1.74    0.29
  12   4  -1    1.89    0.64
 -12   4   1    1.69    0.77
 -12   4   1    2.02    0.68
  12  -4   1    1.88    0.59
  12  -4   1    1.70    0.69
 -12   4   1    1.78    0.54
  12   4  -1    1.70    0.59
 -12  -4  -1    1.80    0.75
  12  -4   1    1.52    0.47
 -12  -4  -1    2.50    0.49
 -12  -4  -1    2.38    0.70
  12  -4   1    2.35    0.63
 -12  -4   1    1.72    0.66
 -12  -4   1    2.84    0.54
  12  -4  -1    1.83    0.59
  12  -4  -1    1.69    0.52
 -12   4  -1    2.61    0.69
 -12   4  -1    1.91    0.56
  12   4   1    1.85    0.77
 -12  -4   1    2.23    0.78
  12  -4  -1    0.82    0.63
  12  -4  -1    1.81    0.55
  12   4   1    1.68    0.58
 -12   4  -1    1.40    0.82
 -12  -4   1    1.38    0.61
 -12   4  -1    1.29    0.50
  12   4   1    1.50    0.53
  12   4   1    2.89    0.49
 -13  -4  -1    4.57    0.99
 -13   4   1    5.80    1.28
 -13   4   1    4.14    0.85
 -13   4   1    5.34    1.07
  13   4  -1    4.41    0.62
  13   4  -1    5.66    1.05
 -13   4   1    4.91    0.93
 -13  -4  -1    4.78    1.19
 -13  -4  -1    5.26    0.73
 -13  -4  -1    4.46    0.94
  13  -4   1    5.66    0.80
  13  -4   1    4.24    0.99
  13  -4   1    3.80    0.87
  13  -4   1    4.55    0.85
  13   4  -1    4.27    0.83
  13   4  -1    4.69    1.26
  13   4   1    5.44    1.19
 -13  -4   1    5.52    1.16
  13  -4  -1    3.93    0.96
 -13  -4   1    3.63    0.91
  13   4   1    5.07    0.81
 -13   4  -1    2.91    0.82
 -13   4  -1    6.05    1.06
 -13   4  -1    5.68    1.33
 -13  -4   1    3.97    1.04
  13   4   1    4.07    1.00
  13  -4  -1    4.14    0.80
  13  -4  -1    4.86    0.98
 -13  -4   1    4.40    0.70
  13   4   1    5.41    0.69
 -13   4  -1    5.96    0.97
 -14  -4  -1    0.00    0.58
  14  -4   1    0.65    0.50
 -14   4   1    0.37    0.55
  14  -4   1    0.55    0.58
 -14   4   1   -0.24    0.56
 -14  -4  -1    0.20    0.34
  14  -4   1    0.00    0.37
  14   4  -1   -0.18    0.66
  14   4  -1   -0.22    0.59
 -14   4   1   -1.51    0.74
 -14  -4  -1   -0.01    0.53
  14   4  -1   -0.24    0.32
 -14   4  -1   -0.76    0.53
  14  -4  -1   -0.18    0.63
 -14   4  -1    0.13    0.77
 -14  -4   1    0.21    0.42
  14   4   1    0.20    0.34
  14  -4  -1   -0.23    0.36
 -14  -4   1    0.38    0.64
  14   4   1   -0.04    0.51
 -14  -4   1    0.87    0.65
 -14   4  -1   -0.54    0.52
  14   4   1    1.27    0.73
  15  -4   1    1.99    0.90
 -15  -4  -1    1.93    0.93
 -15   4   1    1.08    0.75
  15   4  -1    0.75    0.87
 -15  -4  -1    1.42    0.51
  15   4  -1    2.34    0.54
  15   4  -1   -0.18    0.66
 -15  -4  -1    2.31    0.83
  15  -4   1    2.21    0.64
 -15   4   1    2.29    1.04
  15   4   1    1.49    0.91
 -15  -4   1    2.16    0.62
 -15   4  -1    2.00    1.06
  15  -4  -1    2.21    0.73
 -15   4  -1    2.36    0.72
 -15  -4   1    1.71    0.88
 -15  -4   1    1.22    0.91
  15  -4  -1    0.89    0.82
  15  -4  -1    0.56    0.58
 -16   4   1    4.20    1.06
 -16  -4  -1    5.64    1.34
  16  -4   1    7.68    1.19
 -16  -4  -1    3.40    1.21
  16   4  -1    3.77    1.20
 -16   4   1    7.39    1.55
  16  -4   1    5.82    1.40
  16   4   1    4.52    1.37
  16  -4  -1    3.50    1.17
 -16   4  -1    5.84    1.20
 -16  -4   1    5.95    1.45
 -16   4  -1    3.71    1.44
 -16  -4   1    2.11    1.17
  16  -4  -1    4.74    0.87
 -16  -4   1    4.32    0.77
  17  -4   1    4.68    0.97
 -17   4   1    5.52    1.43
 -17  -4  -1    4.50    1.41
  17   4  -1    3.29    1.41
 -17  -4   1    4.80    1.47
  17  -4  -1    5.83    1.37
  17   4   1    5.43    1.72
 -17   4  -1    6.52    1.34
  17  -4  -1    4.25    0.98
 -18   4   1    4.30    1.47
  18  -4   1    2.64    1.05
  18  -4  -1    5.05    1.18
  19  -4   1    3.45    1.27
  19  -4  -1   -0.92    1.99
   0   5   1   -0.03    0.08
   0  -5   1    0.18    0.12
   0  -5   1   -0.03    0.07
   0  -5  -1    0.05    0.09
   0  -5  -1   -0.01    0.10
   0   5  -1   -0.05    0.10
   0  -5  -1    0.01    0.04
   0  -5  -1    0.05    0.09
   0  -5  -1   -0.14    0.09
   0   5   1   -0.07    0.07
   0  -5   1    0.11    0.13
   0   5   1    0.10    0.09
   0  -5   1    0.12    0.13
   0   5  -1   -0.03    0.07
   0   5   1    0.07    0.12
   0   5   1    0.00    0.05
   0  -5   1   -0.02    0.06
   0   5  -1   -0.09    0.07
   0   5  -1   -0.07    0.06
   0   5  -1    0.10    0.12
   1  -5   1   14.73    0.87
   1   5  -1   15.91    0.96
   1  -5   1   18.80    1.03
   1   5  -1   16.69    0.94
  -1  -5  -1   14.85    0.90
   1   5  -1   14.99    0.80
  -1   5   1   18.02    0.92
  -1   5   1   16.46    0.72
   1  -5   1   15.50    0.87
   1   5  -1   15.85    0.83
   1   5  -1   15.40    0.90
  -1  -5  -1   16.50    0.80
  -1   5   1   15.30    0.89
  -1  -5  -1   14.54    0.94
   1  -5   1   17.07    0.90
  -1   5   1   17.06    0.90
  -1  -5  -1   16.87    0.74
  -1   5   1   15.60    0.89
  -1  -5   1   15.12    0.99
  -1   5  -1   15.48    0.91
  -1   5  -1   14.66    0.88
  -1  -5   1   15.93    0.92
   1   5   1   17.34    0.92
  -1   5  -1   16.00    0.80
   1  -5  -1   16.55    0.88
  -1  -5   1   16.55    0.81
   1   5   1   16.42    0.91
   1  -5  -1   17.48    0.92
   1  -5  -1   16.62    0.89
   1  -5  -1   17.29    0.95
   1   5   1   15.75    0.81
   1   5   1   15.81    0.90
  -1  -5   1   15.91    0.81
  -1   5  -1   14.68    0.85
  -1   5  -1   16.26    0.92
  -1  -5   1   16.26    0.92
   1   5   1   16.87    0.81
  -2  -5  -1    9.21    0.66
   2   5  -1   10.08    0.75
   2   5  -1   10.30    0.69
   2   5  -1    9.20    0.65
  -2   5   1    9.69    0.63
  -2  -5  -1    9.37    0.65
  -2  -5  -1    9.26    0.55
  -2   5   1    9.66    0.58
   2  -5   1    9.99    0.62
  -2  -5  -1    8.69    0.71
   2  -5   1    8.58    0.65
   2   5  -1    9.91    0.54
  -2   5   1    9.16    0.50
   2  -5   1    9.39    0.63
   2  -5   1   10.29    0.72
  -2   5   1   10.82    0.68
  -2   5   1    9.91    0.66
  -2  -5  -1   10.51    0.52
   2   5  -1   10.35    0.71
  -2   5   1    9.70    0.69
  -2   5  -1    9.78    0.66
   2  -5  -1    8.83    0.63
  -2   5  -1   11.27    0.73
   2   5   1    8.72    0.64
  -2   5  -1    9.70    0.57
   2  -5  -1    9.95    0.69
  -2   5  -1    9.97    0.67
   2  -5  -1   10.00    0.63
  -2   5  -1    9.77    0.61
  -2  -5   1   10.32    0.71
  -2  -5   1    9.82    0.77
   2   5   1    8.79    0.62
  -2  -5   1   10.00    0.60
  -2  -5   1   10.10    0.55
  -2  -5   1    9.19    0.68
   2   5   1    9.45    0.65
   2  -5  -1    9.21    0.67
   2   5   1    9.38    0.52
  -3  -5  -1    3.97    0.55
   3   5  -1    2.93    0.48
  -3   5   1    3.50    0.44
   3   5  -1    2.69    0.42
   3  -5   1    3.02    0.44
   3   5  -1    2.14    0.37
  -3  -5  -1    2.93    0.20
   3   5  -1    2.84    0.23
  -3  -5  -1    2.65    0.36
   3  -5   1    2.50    0.38
  -3   5   1    3.59    0.37
  -3   5   1    1.93    0.33
  -3  -5  -1    2.64    0.47
   3  -5   1    2.66    0.29
   3  -5   1    3.48    0.48
   3   5  -1    2.45    0.41
  -3   5   1    3.56    0.48
  -3  -5  -1    2.64    0.40
  -3   5   1    2.98    0.32
   3  -5  -1    3.27    0.47
  -3   5  -1    2.44    0.37
  -3  -5   1    3.20    0.50
   3   5   1    3.27    0.44
  -3   5  -1    2.35    0.37
   3  -5  -1    2.91    0.40
  -3  -5   1    3.08    0.48
  -3  -5   1    2.88    0.43
  -3   5  -1    2.81    0.29
   3  -5  -1    3.40    0.47
  -3   5  -1    3.75    0.46
   3  -5  -1    2.60    0.34
   3   5   1    3.12    0.22
   3   5   1    1.93    0.32
  -3  -5   1    2.53    0.38
   3   5   1    2.21    0.37
   4  -5   1   11.86    0.85
  -4   5   1   11.95    0.71
   4   5  -1   13.47    0.96
  -4   5   1   13.06    0.86
   4  -5   1   13.76    0.71
  -4  -5  -1   11.43    0.81
   4  -5   1   12.63    0.86
   4   5  -1   12.31    0.92
  -4  -5  -1   13.51    0.85
   4   5  -1   14.38    0.57
  -4   5   1   11.94    0.80
   4   5  -1   11.58    0.84
  -4   5   1   12.90    0.87
  -4  -5  -1   12.32    0.83
   4  -5   1   13.17    0.85
  -4  -5  -1   12.14    0.91
  -4   5   1   11.61    0.88
   4   5  -1   11.87    0.81
  -4   5  -1   11.35    0.86
  -4   5  -1   14.09    0.84
   4  -5  -1   12.44    0.87
  -4   5  -1   11.63    0.79
   4   5   1   12.06    0.83
  -4  -5   1   13.36    0.84
   4   5   1    9.77    0.75
  -4   5  -1   12.90    0.89
   4  -5  -1   10.94    0.84
  -4   5  -1   12.07    0.68
  -4  -5   1   11.63    0.83
  -4  -5   1   12.21    0.85
  -4  -5   1   12.26    0.93
   4  -5  -1   12.08    0.70
   4   5   1   12.98    0.83
   4   5   1   12.08    0.90
   4  -5  -1   12.26    0.82
   5  -5   1   10.84    0.78
  -5  -5  -1   11.14    0.77
   5   5  -1   10.02    0.90
   5   5  -1   10.03    0.86
   5   5  -1   10.13    0.81
   5  -5   1   10.95    0.84
  -5   5   1   10.56    0.85
  -5   5   1    9.93    0.80
  -5  -5  -1   10.84    0.78
  -5   5   1   10.37    0.77
  -5  -5  -1   11.74    0.90
   5   5  -1    9.56    0.73
   5  -5   1   11.28    0.84
   5  -5   1   10.93    0.61
  -5  -5  -1   10.27    0.82
  -5   5   1   11.16    0.87
   5  -5  -1   10.71    0.78
  -5   5  -1   10.36    0.58
   5   5   1   10.79    0.90
  -5  -5   1   10.41    0.87
   5   5   1   11.25    0.80
  -5   5  -1    9.57    0.85
  -5  -5   1   10.18    0.78
  -5   5  -1    9.48    0.75
   5   5   1   10.62    0.75
  -5   5  -1   10.68    0.83
   5  -5  -1    9.14    0.83
  -5   5  -1    9.42    0.73
   5  -5  -1   10.55    0.83
  -5  -5   1   10.07    0.79
   5   5   1   10.53    0.81
  -5  -5   1   11.24    0.84
   5  -5  -1   10.93    0.63
   6  -5   1   13.81    0.98
   6   5  -1   12.77    1.11
   6  -5   1   12.88    0.99
  -6   5   1   13.57    1.02
  -6   5   1   12.49    1.03
  -6   5   1   14.09    0.97
  -6   5   1   13.50    1.01
  -6  -5  -1   14.32    1.04
  -6  -5  -1   13.90    0.94
   6   5  -1   12.17    1.01
  -6  -5  -1   10.99    0.84
   6   5  -1   13.20    0.88
  -6  -5  -1   12.19    0.99
   6   5  -1   11.66    0.95
   6  -5   1   13.45    0.67
   6  -5   1   13.38    0.91
  -6  -5   1   13.99    1.04
   6  -5  -1   14.76    0.95
  -6  -5   1   11.82    0.93
  -6  -5   1   12.90    0.93
  -6   5  -1   13.37    0.91
   6   5   1   13.90    1.11
   6  -5  -1   12.57    0.94
   6   5   1   12.69    0.86
  -6   5  -1   13.01    0.99
   6  -5  -1   13.42    0.70
  -6   5  -1   12.15    0.92
   6  -5  -1   14.68    1.01
   6  -5  -1   13.34    1.03
  -6   5  -1   12.98    0.66
   6   5   1   11.80    0.93
   6   5   1   11.59    0.89
  -6   5  -1   11.50    1.04
  -6  -5   1   13.30    1.04
  -7  -5  -1   37.13    1.99
  -7   5   1   40.59    2.08
   7  -5   1   41.95    2.09
  -7  -5  -1   37.67    2.15
  -7   5   1   41.26    2.25
   7   5  -1   39.73    1.93
  -7  -5  -1   40.35    2.16
  -7  -5  -1   39.06    1.95
  -7   5   1   39.43    2.16
  -7   5   1   39.57    2.14
   7   5  -1   41.89    2.20
   7  -5   1   40.13    2.16
   7   5  -1   39.58    2.34
   7  -5   1   40.76    1.98
   7   5  -1   38.56    2.10
   7  -5  -1   43.47    2.03
  -7  -5   1   42.42    2.04
   7   5   1   38.51    2.02
  -7   5  -1   41.91    2.04
   7  -5  -1   39.91    1.64
  -7   5  -1   43.74    2.18
  -7  -5   1   41.81    2.19
  -7   5  -1   41.97    2.12
   7  -5  -1   41.26    2.11
   7   5   1   39.53    1.91
   7  -5  -1   40.30    2.22
  -7  -5   1   42.33    2.11
  -7  -5   1   39.66    2.22
  -7   5  -1   39.08    2.27
   7   5   1   38.76    2.29
   7   5   1   38.48    2.05
   7  -5  -1   44.27    2.14
   8  -5   1    2.86    0.51
  -8  -5  -1    2.51    0.59
   8   5  -1    3.09    0.66
  -8   5   1    3.29    0.70
  -8  -5  -1    3.11    0.56
   8   5  -1    3.15    0.72
  -8  -5  -1    2.85    0.62
  -8   5   1    3.28    0.61
   8  -5   1    2.95    0.61
  -8  -5  -1    1.82    0.38
   8   5  -1    4.28    0.62
  -8   5   1    2.80    0.61
  -8   5   1    2.79    0.60
   8   5  -1    3.37    0.66
   8  -5   1    2.08    0.52
  -8  -5   1    2.50    0.46
   8   5   1    3.80    0.57
  -8  -5   1    3.03    0.56
   8  -5  -1    3.35    0.55
   8  -5  -1    2.92    0.69
   8   5   1    2.59    0.55
   8  -5  -1    2.71    0.53
  -8   5  -1    2.16    0.63
  -8  -5   1    3.12    0.71
  -8  -5   1    3.58    0.69
  -8   5  -1    4.33    0.68
   8   5   1    2.79    0.63
  -8   5  -1    3.12    0.54
   8   5   1    3.34    0.58
   8  -5  -1    2.57    0.56
  -8   5  -1    2.77    0.61
   9  -5   1   14.12    1.13
   9   5  -1   10.97    1.44
  -9   5   1   12.70    1.18
   9   5  -1   13.46    0.96
  -9   5   1   13.96    1.32
  -9   5   1   14.21    1.15
  -9  -5  -1   15.04    1.31
  -9  -5  -1   14.84    1.35
   9  -5   1   13.62    1.21
  -9  -5  -1   14.62    1.13
   9   5  -1   12.17    1.18
  -9  -5  -1   13.59    0.98
  -9   5   1   13.71    1.23
  -9   5  -1   14.16    1.17
   9   5   1   12.26    1.50
   9   5   1   14.32    1.11
   9  -5  -1   12.93    1.10
  -9   5  -1   13.53    1.09
  -9  -5   1   13.67    1.03
   9  -5  -1   12.12    1.20
  -9   5  -1   15.49    1.27
  -9  -5   1   13.37    1.25
   9  -5  -1   13.57    1.20
   9  -5  -1   13.37    1.04
  -9  -5   1   11.95    1.22
   9   5   1   12.97    1.11
   9   5   1   14.31    0.96
  -9   5  -1   12.37    1.30
  -9  -5   1   13.65    1.14
  10   5  -1    6.62    1.00
 -10   5   1    8.12    1.08
 -10  -5  -1    9.14    1.24
  10   5  -1    9.00    0.78
 -10  -5  -1    7.74    1.13
  10  -5   1    8.38    1.13
 -10   5   1   10.34    1.29
 -10  -5  -1    7.71    0.78
 -10  -5  -1    9.90    0.98
 -10   5   1    8.39    0.92
  10   5  -1    6.91    1.15
 -10   5   1    7.25    1.15
  10  -5   1   10.30    0.97
 -10   5  -1    9.60    1.20
  10  -5  -1    7.37    1.05
 -10  -5   1    8.98    0.85
 -10  -5   1    8.99    1.22
  10  -5  -1    8.86    0.85
 -10  -5   1    9.73    1.22
  10  -5  -1    9.06    0.91
 -10  -5   1    7.47    0.98
 -10   5  -1   10.58    1.09
 -10   5  -1    9.33    0.92
  10   5   1    8.29    0.76
  10   5   1    8.82    1.31
  10  -5  -1    8.33    1.18
  10   5   1    7.52    0.92
  10   5   1    8.75    0.96
 -10   5  -1   10.96    1.42
  11   5  -1    2.58    0.67
  11  -5   1    2.26    0.72
 -11  -5  -1    2.49    0.85
 -11   5   1    2.94    0.84
 -11  -5  -1    2.64    0.56
 -11  -5  -1    2.05    0.64
 -11  -5  -1    2.34    0.63
  11  -5   1    1.72    0.46
 -11   5   1    2.31    0.74
 -11   5   1    1.96    0.58
  11  -5   1    1.53    0.57
 -11   5   1    2.57    0.67
  11   5  -1    2.90    0.70
  11   5  -1    2.66    0.54
  11  -5   1    2.12    0.51
  11   5  -1    2.12    0.76
  11   5   1    1.37    0.60
 -11   5  -1    2.58    0.89
 -11  -5   1    2.24    0.74
  11   5   1    1.13    0.55
 -11  -5   1    2.18    0.59
  11   5   1    2.49    0.63
 -11  -5   1    2.64    0.55
  11   5   1    2.33    0.52
  11  -5  -1    1.10    0.66
  11  -5  -1    3.38    0.68
 -11  -5   1    2.30    0.63
  11  -5  -1    2.23    0.68
  11  -5  -1    2.03    0.48
 -11   5  -1    2.32    0.56
 -11   5  -1    1.90    0.68
 -11   5  -1    2.02    0.57
  12   5  -1    4.00    0.88
 -12   5   1    1.99    0.62
  12  -5   1    1.32    0.68
 -12   5   1    1.62    0.64
 -12   5   1    0.25    0.70
 -12   5   1    1.26    0.78
 -12  -5  -1    1.17    0.58
  12   5  -1    2.32    0.49
 -12  -5  -1    1.25    0.72
  12   5  -1    3.03    0.83
 -12  -5  -1    1.44    0.45
 -12  -5  -1    1.85    0.60
  12   5  -1    0.91    0.59
  12  -5   1    1.97    0.55
  12  -5   1    2.45    0.67
 -12   5  -1    1.76    0.61
 -12   5  -1    0.25    0.58
  12   5   1    2.29    0.61
 -12  -5   1    2.35    0.72
  12   5   1    1.50    0.62
 -12  -5   1    1.52    0.70
 -12  -5   1    1.91    0.73
 -12  -5   1    2.08    0.52
  12   5   1    1.54    0.70
  12  -5  -1    1.78    0.53
 -12   5  -1    1.33    0.81
  12  -5  -1    2.76    0.82
 -12   5  -1    1.95    0.63
  12  -5  -1    2.06    0.75
  12   5   1    1.88    0.48
  12  -5  -1    1.71    0.49
  13  -5   1    0.00    0.40
 -13  -5  -1    0.45    0.41
 -13   5   1   -0.50    0.86
  13   5  -1    0.04    0.52
  13  -5   1   -0.05    0.36
  13   5  -1    0.03    0.35
 -13   5   1    0.19    0.44
 -13  -5  -1    0.83    0.58
 -13   5   1    0.13    0.65
 -13   5   1    0.04    0.56
  13   5  -1    0.28    0.60
 -13  -5  -1    0.41    0.51
  13  -5  -1    0.92    0.49
 -13  -5   1   -0.15    0.51
 -13  -5   1    0.31    0.38
 -13   5  -1    0.45    0.58
  13  -5  -1   -0.36    0.74
 -13   5  -1    1.08    0.72
  13  -5  -1   -0.06    0.53
 -13   5  -1    0.61    0.92
 -13   5  -1    0.72    0.43
  13   5   1    0.85    0.35
 -13  -5   1    0.13    0.55
  13   5   1    0.07    0.59
  13  -5  -1    0.24    0.35
  13   5   1    0.72    0.48
 -14  -5  -1    4.51    1.15
 -14   5   1    4.49    0.96
  14   5  -1    3.48    0.67
  14   5  -1    3.97    0.85
 -14  -5  -1    5.43    0.82
  14  -5   1    5.01    0.99
 -14  -5  -1    4.50    0.98
 -14   5   1    4.13    1.13
  14   5  -1    4.94    1.25
 -14  -5   1    3.48    0.94
  14  -5  -1    4.56    0.87
  14   5   1    5.12    0.75
 -14   5  -1    3.40    1.09
 -14   5  -1    4.66    0.90
  14   5   1    2.15    0.92
  14   5   1    5.14    0.88
 -14   5  -1    3.28    1.01
 -14  -5   1    3.42    0.94
 -14  -5   1    4.18    0.78
  14  -5  -1    3.88    0.99
  15  -5   1   -0.37    0.65
  15   5  -1    0.49    0.53
  15   5  -1   -0.67    0.79
 -15   5   1   -2.77    1.02
 -15  -5  -1    0.11    0.72
 -15   5   1    0.36    0.71
 -15  -5  -1    0.70    0.84
 -15  -5  -1    0.94    0.50
  15  -5   1    0.79    0.51
  15   5  -1   -0.62    0.93
  15  -5  -1    1.54    0.68
  15  -5  -1    1.55    0.78
 -15   5  -1    0.70    0.67
  15   5   1    0.42    0.72
  15  -5  -1    0.31    0.64
 -15  -5   1    1.29    0.63
 -15   5  -1    0.45    1.02
  15   5   1    1.47    0.52
  15   5   1    0.60    0.95
 -15  -5   1    0.04    0.88
 -15  -5   1   -0.47    0.65
 -16   5   1    4.12    1.48
  16   5  -1    2.33    1.30
 -16  -5  -1    1.83    1.12
 -16  -5  -1    2.04    1.10
  16   5  -1    2.49    1.07
  16  -5   1   -0.27    0.86
 -16  -5  -1    2.88    0.65
  16  -5   1    2.52    0.74
 -16   5   1    1.92    0.91
  16  -5  -1    2.85    1.12
 -16   5  -1    2.18    1.46
  16  -5  -1    0.37    0.79
 -16  -5   1    2.99    0.76
 -16  -5   1    0.26    1.11
 -16   5  -1    4.30    0.97
 -16  -5   1    3.23    1.19
  16   5   1   -0.15    0.83
  16   5   1    2.91    1.14
  16  -5  -1    2.50    0.75
 -17  -5  -1    1.14    1.23
  17  -5   1    0.83    0.78
 -17   5   1    1.17    1.09
  17  -5  -1    1.11    0.86
 -17  -5   1    2.65    1.30
  17   5   1    1.01    2.29
 -17   5  -1    0.11    0.98
  18  -5   1    6.14    1.24
  18  -5  -1    6.02    1.30
   0   6  -1    0.24    0.14
   0  -6  -1   -0.02    0.05
   0  -6   1   -0.17    0.11
   0  -6   1   -0.04    0.06
   0   6  -1    0.03    0.10
   0   6   1   -0.02    0.13
   0   6  -1   -0.01    0.08
   0  -6   1    0.04    0.10
   0   6  -1   -0.02    0.11
   0  -6  -1    0.37    0.15
   0  -6  -1    0.07    0.11
   0   6   1   -0.02    0.11
   0   6   1   -0.06    0.09
   0  -6  -1    0.17    0.12
   0   6  -1    0.11    0.14
   0  -6  -1    0.03    0.12
   0  -6   1    0.08    0.12
   0  -6   1    0.05    0.12
   0   6   1   -0.03    0.11
  -1   6   1   32.45    1.57
   1  -6   1   32.46    1.55
  -1   6   1   31.29    1.54
  -1  -6  -1   32.83    1.35
  -1   6   1   31.81    1.58
  -1  -6  -1   32.29    1.44
   1   6  -1   34.71    1.64
  -1  -6  -1   31.29    1.59
   1   6  -1   32.43    1.47
   1   6  -1   29.44    1.55
  -1  -6  -1   34.83    1.60
  -1   6   1   33.00    1.34
   1  -6   1   33.70    1.72
   1   6  -1   31.47    1.64
  -1  -6  -1   33.08    1.70
  -1   6   1   32.30    1.58
   1   6  -1   34.31    1.50
   1  -6   1   32.74    1.56
   1  -6   1   34.86    1.59
   1  -6  -1   34.64    1.57
  -1   6  -1   32.31    1.55
  -1  -6   1   31.01    1.72
   1  -6  -1   32.14    1.56
   1   6   1   33.20    1.58
  -1  -6   1   30.73    1.45
  -1   6  -1   36.67    1.45
   1   6   1   30.62    1.57
  -1   6  -1   34.24    1.62
   1  -6  -1   33.86    1.57
  -1  -6   1   32.16    1.60
  -1   6  -1   32.15    1.59
   1   6   1   32.07    1.47
  -1  -6   1   34.41    1.63
  -1  -6   1   35.29    1.46
   1   6   1   32.74    1.44
   1   6   1   30.24    1.56
  -1   6  -1   32.76    1.58
   1  -6  -1   34.59    1.67
   2  -6   1  106.97    4.29
   2  -6   1  109.79    4.45
   2   6  -1  111.46    4.32
  -2   6   1  106.57    4.06
  -2  -6  -1  109.54    4.37
  -2   6   1  111.31    4.29
  -2   6   1  110.80    4.18
   2  -6   1  109.14    4.28
   2  -6   1  112.05    4.37
  -2   6   1  110.68    4.40
  -2  -6  -1  111.43    4.35
   2   6  -1  110.48    4.14
  -2  -6  -1  112.58    4.12
  -2   6   1  118.42    4.37
   2   6  -1  107.29    4.35
  -2  -6  -1  113.92    4.11
  -2  -6  -1  114.37    4.53
   2   6  -1  119.63    4.44
   2   6  -1  113.79    4.48
  -2   6   1  114.77    4.34
  -2   6  -1  113.83    4.39
   2  -6  -1  110.90    4.32
  -2  -6   1  109.74    4.37
   2   6   1  109.63    4.35
  -2  -6   1  110.25    4.18
   2   6   1  114.41    4.29
  -2   6  -1  105.70    4.25
   2  -6  -1  114.82    4.30
   2  -6  -1  108.04    4.39
  -2  -6   1  112.18    4.14
   2   6   1  108.09    4.33
  -2  -6   1  102.02    4.36
   2   6   1  102.69    4.31
   2   6   1  111.39    4.13
   2  -6  -1  109.18    4.35
  -2   6  -1  115.05    4.17
  -2  -6   1  112.81    4.57
  -2   6  -1  107.83    4.33
  -2   6  -1  111.18    4.35
   3   6  -1   15.10    0.74
   3   6  -1   15.87    1.05
   3  -6   1   16.14    0.89
   3   6  -1   14.71    0.97
   3   6  -1   14.50    0.97
  -3   6   1   14.68    0.87
  -3   6   1   15.07    0.89
  -3  -6  -1   17.01    0.99
   3  -6   1   13.60    0.96
   3  -6   1   14.69    0.94
  -3  -6  -1   14.39    0.69
  -3  -6  -1   14.65    1.05
  -3   6   1   15.13    1.01
  -3   6   1   14.41    0.92
  -3   6   1   14.37    0.93
   3   6  -1   13.87    0.93
  -3  -6  -1   15.15    0.84
  -3   6  -1   14.33    0.97
   3   6   1   15.31    0.71
   3   6   1   15.97    0.97
  -3   6  -1   15.65    0.94
   3  -6  -1   13.61    0.94
  -3   6  -1   13.44    0.91
  -3  -6   1   13.97    0.73
  -3  -6   1   15.61    0.98
   3  -6  -1   14.72    0.86
   3  -6  -1   15.77    0.97
   3  -6  -1   14.90    0.98
   3   6   1   15.48    0.96
  -3  -6   1   16.03    1.10
  -3   6  -1   14.57    0.84
  -3   6  -1   14.66    0.82
  -3  -6   1   15.11    0.86
   3   6   1   14.50    0.94
   4   6  -1   14.91    0.70
  -4   6   1   13.85    0.86
  -4  -6  -1   16.21    0.96
   4   6  -1   16.99    1.07
   4   6  -1   15.11    0.98
  -4   6   1   14.73    0.98
   4   6  -1   14.31    1.07
  -4   6   1   17.17    1.03
   4  -6   1   15.37    1.02
  -4  -6  -1   16.09    1.01
   4  -6   1   16.22    1.05
   4  -6   1   17.02    1.06
  -4  -6  -1   15.45    1.01
  -4   6   1   15.86    0.98
   4  -6   1   14.41    0.85
   4   6  -1   16.34    1.11
  -4   6   1   16.68    1.10
   4  -6  -1   15.89    0.88
  -4  -6   1   16.60    1.16
   4  -6  -1   14.01    1.01
  -4  -6   1   14.38    1.01
   4  -6  -1   15.93    1.02
  -4   6  -1   16.40    0.99
   4  -6  -1   16.95    1.07
  -4  -6   1   15.60    0.96
  -4   6  -1   15.81    0.99
   4   6   1   14.66    1.04
   4   6   1   16.89    1.04
  -4   6  -1   15.40    1.04
  -4   6  -1   15.41    0.85
  -4   6  -1   15.59    1.06
  -4  -6   1   14.21    0.99
   4   6   1   15.34    0.98
   5   6  -1   39.71    1.98
  -5  -6  -1   42.15    2.09
  -5  -6  -1   37.84    1.91
  -5   6   1   40.42    1.91
   5   6  -1   38.79    1.89
   5   6  -1   40.82    2.08
   5  -6   1   37.04    1.68
  -5   6   1   37.44    1.73
  -5   6   1   36.99    1.95
  -5   6   1   37.48    2.02
  -5  -6  -1   35.14    1.87
   5  -6   1   39.19    1.98
   5  -6   1   36.77    1.90
  -5   6   1   39.49    1.97
   5   6  -1   38.63    2.10
   5  -6   1   37.52    1.96
  -5  -6  -1   37.91    1.90
   5  -6  -1   36.78    2.00
  -5  -6   1   40.10    1.98
   5  -6  -1   39.80    1.99
  -5  -6   1   39.09    1.90
  -5  -6   1   38.61    1.94
   5   6   1   41.44    1.94
  -5   6  -1   39.02    1.88
  -5   6  -1   38.71    2.00
   5   6   1   38.99    1.95
   5  -6  -1   38.95    1.70
  -5   6  -1   37.76    2.00
   5   6   1   37.54    1.86
   5   6   1   37.90    2.05
  -5   6  -1   38.67    1.91
  -5   6  -1   40.43    1.69
   5  -6  -1   41.58    1.95
   6   6  -1    4.94    0.77
  -6   6   1    4.69    0.65
   6   6  -1    2.89    0.53
  -6   6   1    5.59    0.81
  -6  -6  -1    4.70    0.66
   6   6  -1    4.73    0.63
   6  -6   1    4.11    0.60
  -6  -6  -1    3.63    0.58
  -6   6   1    3.60    0.60
  -6   6   1    4.22    0.67
   6   6  -1    4.22    0.75
  -6  -6  -1    5.70    0.73
  -6  -6  -1    3.91    0.68
   6  -6   1    4.00    0.67
   6  -6   1    4.08    0.66
   6  -6   1    4.16    0.37
  -6   6  -1    5.03    0.64
  -6   6  -1    4.24    0.56
  -6   6  -1    4.76    0.76
   6   6   1    3.73    0.54
   6  -6  -1    5.21    0.67
   6   6   1    3.96    0.60
  -6   6  -1    3.82    0.37
   6  -6  -1    4.01    0.69
  -6  -6   1    3.39    0.64
  -6  -6   1    3.74    0.61
  -6   6  -1    3.67    0.64
   6  -6  -1    3.46    0.36
   6   6   1    3.63    0.57
  -6  -6   1    3.71    0.61
   6   6   1    3.65    0.63
  -6  -6   1    4.42    0.66
   6  -6  -1    4.27    0.64
   7   6  -1   33.75    1.91
   7  -6   1   35.99    1.46
  -7   6   1   35.68    1.99
   7   6  -1   31.45    2.06
  -7  -6  -1   34.50    1.96
  -7   6   1   33.37    1.83
  -7  -6  -1   32.64    1.89
   7  -6   1   31.81    1.85
  -7  -6  -1   31.40    1.76
  -7   6   1   32.64    1.98
   7   6  -1   33.58    1.76
   7  -6   1   31.28    1.89
  -7  -6  -1   37.31    1.88
  -7   6   1   34.52    1.97
   7   6  -1   31.14    1.91
   7  -6   1   34.97    1.82
  -7   6  -1   32.98    1.78
   7   6   1   33.65    1.74
  -7  -6   1   33.43    2.00
  -7  -6   1   36.96    1.88
  -7  -6   1   33.12    1.89
   7  -6  -1   36.94    1.85
  -7   6  -1   34.41    2.06
   7  -6  -1   33.67    2.00
  -7  -6   1   31.01    1.84
   7   6   1   30.57    1.79
  -7   6  -1   34.42    1.95
   7   6   1   31.15    2.01
   7  -6  -1   34.74    1.90
   7  -6  -1   33.02    1.47
   7   6   1   34.80    1.88
   8   6  -1   14.03    1.20
  -8   6   1   15.64    1.24
   8   6  -1   14.85    1.36
  -8  -6  -1   14.76    1.15
   8   6  -1   12.36    0.98
  -8   6   1   14.37    1.22
  -8  -6  -1   16.28    1.27
  -8  -6  -1   15.32    1.08
   8  -6   1   15.78    1.17
  -8   6   1   14.39    1.12
   8   6  -1   12.64    1.15
  -8  -6  -1   14.99    1.21
  -8   6   1   11.36    1.19
   8  -6   1   14.87    1.08
   8  -6   1   13.73    1.21
  -8  -6   1   12.86    1.17
   8  -6  -1   15.92    0.78
   8   6   1   14.08    1.33
   8   6   1   14.94    1.16
   8   6   1   14.77    1.03
   8  -6  -1   14.78    1.09
  -8   6  -1   13.40    1.29
  -8  -6   1   14.66    1.29
   8   6   1   14.91    1.13
  -8   6  -1   15.95    1.15
   8  -6  -1   17.14    1.24
  -8  -6   1   14.25    1.15
  -8   6  -1   16.34    1.27
  -8  -6   1   15.23    1.11
   8  -6  -1   14.94    1.26
   8  -6  -1   15.01    0.84
   9  -6   1    3.56    0.76
  -9   6   1    2.75    0.63
  -9  -6  -1    1.77    0.55
   9  -6   1    2.69    0.59
  -9  -6  -1    2.56    0.49
   9   6  -1    2.64    0.49
   9   6  -1    2.74    0.68
  -9   6   1    1.79    0.61
  -9   6   1    1.90    0.60
   9   6  -1    1.34    0.58
  -9   6   1    1.67    0.51
  -9  -6  -1    3.43    0.72
   9  -6   1    2.41    0.52
  -9  -6  -1    2.84    0.61
  -9  -6   1    2.37    0.64
  -9   6  -1    2.34    0.51
  -9  -6   1    2.19    0.56
   9  -6  -1    1.98    0.53
  -9  -6   1    2.38    0.63
   9   6   1    2.35    0.61
  -9  -6   1    2.87    0.61
  -9   6  -1    2.03    0.48
  -9   6  -1    2.05    0.73
   9   6   1    3.75    0.56
   9  -6  -1    1.99    0.49
   9  -6  -1    2.51    0.66
  -9   6  -1    2.66    0.64
   9   6   1    3.34    0.67
   9   6   1    2.14    0.53
  10  -6   1   20.30    1.46
 -10  -6  -1   17.90    1.53
 -10   6   1   18.77    1.60
  10   6  -1   18.21    1.52
  10   6  -1   20.22    1.73
 -10   6   1   20.44    1.71
 -10  -6  -1   18.80    1.59
 -10   6   1   21.11    1.61
 -10  -6  -1   20.08    1.34
 -10   6   1   21.21    1.50
 -10  -6  -1   17.49    1.39
  10   6  -1   19.34    1.27
  10  -6   1   20.25    1.62
 -10   6  -1   16.26    1.45
 -10  -6   1   19.60    1.36
  10  -6  -1   17.89    1.59
  10  -6  -1   18.08    1.39
 -10   6  -1   18.98    1.76
  10   6   1   18.70    1.44
  10   6   1   17.24    1.35
 -10  -6   1   17.88    1.44
 -10   6  -1   19.72    1.55
  10  -6  -1   16.72    1.29
  10  -6  -1   22.84    1.58
  10   6   1   18.03    1.23
 -10  -6   1   20.72    1.66
  10   6   1   18.77    1.70
 -10   6  -1   21.94    1.47
 -10  -6   1   20.46    1.64
 -11   6   1   -0.59    0.59
 -11  -6  -1    0.51    0.55
 -11  -6  -1    0.25    0.43
  11   6  -1   -0.30    0.26
  11   6  -1   -0.01    0.43
 -11  -6  -1   -0.22    0.40
 -11  -6  -1    0.20    0.30
 -11   6   1    0.15    0.30
 -11   6   1    0.12    0.42
 -11   6   1   -0.44    0.43
  11  -6   1   -0.23    0.24
  11  -6   1   -0.04    0.56
  11   6  -1   -0.37    0.51
  11   6  -1    0.59    0.57
 -11   6  -1    0.20    0.72
  11   6   1    0.72    0.46
 -11  -6   1   -0.09    0.45
 -11   6  -1    0.03    0.43
  11  -6  -1    0.68    0.57
  11   6   1    0.59    0.47
 -11  -6   1   -0.01    0.50
 -11   6  -1    0.44    0.52
  11  -6  -1    0.19    0.36
  11  -6  -1    0.49    0.45
  11   6   1    0.19    0.49
 -11  -6   1    0.08    0.26
  11  -6  -1    0.63    0.38
  11   6   1    0.52    0.29
 -11  -6   1    0.36    0.38
 -11   6  -1   -0.01    0.34
  12  -6   1    2.79    0.63
 -12  -6  -1    2.58    0.54
 -12   6   1    2.52    0.77
  12  -6   1    3.31    0.73
  12   6  -1    4.44    0.88
 -12  -6  -1    2.35    0.73
  12   6  -1    2.49    0.80
  12  -6   1    3.76    1.00
  12   6  -1    2.39    0.85
 -12   6   1    1.20    0.75
 -12  -6  -1    3.22    0.90
 -12   6   1    3.00    0.92
 -12  -6  -1    3.35    0.79
  12   6  -1    2.70    0.58
 -12   6   1    2.35    0.67
 -12   6  -1    4.11    1.01
  12  -6  -1    2.43    0.76
 -12  -6   1    3.18    0.70
 -12   6  -1    4.23    0.92
  12   6   1    2.66    0.56
 -12  -6   1    2.03    0.75
 -12  -6   1    2.51    0.86
  12   6   1    2.21    0.70
 -12  -6   1    3.37    0.76
  12  -6  -1    4.35    0.97
  12  -6  -1    2.27    0.58
 -12   6  -1    2.00    0.55
 -12   6  -1    2.37    0.79
  12   6   1    2.63    0.79
  12  -6  -1    3.16    0.72
  12   6   1    3.35    0.73
  13  -6   1    1.37    0.61
 -13   6   1    2.58    1.00
  13   6  -1    2.05    0.77
 -13   6   1    0.44    0.67
  13   6  -1    1.37    0.49
 -13  -6  -1    0.94    0.62
 -13  -6  -1    2.01    0.80
 -13  -6  -1    2.05    0.58
  13   6  -1    1.89    0.71
 -13   6   1    0.35    0.57
  13  -6   1    0.33    0.33
 -13   6   1    0.07    0.97
  13   6   1    2.07    0.66
 -13  -6   1    1.72    0.69
  13   6   1    1.47    0.81
 -13  -6   1    1.56    0.83
  13  -6  -1    1.14    0.42
  13  -6  -1    1.00    0.57
 -13  -6   1    0.90    0.49
  13   6   1    1.89    0.53
 -13   6  -1    0.06    0.79
 -13   6  -1    1.62    0.72
 -13   6  -1    2.12    1.12
 -13   6  -1    1.11    0.54
  14   6  -1   -0.40    0.73
 -14   6   1    0.84    0.62
 -14  -6  -1    0.13    0.78
 -14  -6  -1    0.65    0.41
 -14  -6  -1    1.18    0.71
  14   6  -1   -0.46    0.45
  14  -6   1    0.27    0.43
 -14   6   1    0.88    0.87
  14   6  -1    0.14    0.72
  14  -6   1   -0.02    0.60
 -14   6  -1    0.38    0.50
 -14   6  -1    1.08    0.82
  14  -6  -1   -0.04    0.55
 -14  -6   1    0.44    0.48
  14   6   1    0.23    0.48
  14  -6  -1    0.56    0.56
 -14  -6   1    1.31    0.84
  14   6   1   -0.20    0.78
  14   6   1    0.73    0.66
 -14  -6   1    0.23    0.74
 -15  -6  -1    1.86    0.91
  15   6  -1   -0.45    0.55
  15   6  -1    0.95    0.92
 -15  -6  -1    0.21    0.53
  15  -6   1    0.38    0.66
  15   6  -1   -0.18    0.81
  15  -6   1    1.13    0.55
 -15   6   1    1.00    0.66
 -15   6   1    0.42    1.22
 -15  -6  -1    1.04    0.93
  15   6   1    0.32    0.60
  15   6   1    1.51    0.79
  15   6   1    1.90    1.02
  15  -6  -1    0.76    0.62
 -15   6  -1    1.24    0.67
 -15  -6   1    2.34    1.08
 -15  -6   1    0.59    0.56
 -15   6  -1    1.82    1.12
 -15  -6   1    1.28    1.04
 -16   6   1    1.82    0.98
 -16  -6  -1   -0.43    0.60
  16  -6   1    0.56    0.78
  16   6  -1    1.58    1.24
  16  -6   1    0.57    1.02
  16   6  -1   -1.44    0.69
  16   6  -1   -0.78    1.11
 -16  -6  -1   -0.08    1.07
 -16  -6  -1    0.45    0.99
 -16   6   1    0.29    1.57
 -16  -6   1   -0.16    0.63
 -16   6  -1   -0.22    0.81
 -16  -6   1    0.89    1.19
 -16   6  -1    1.64    1.54
  16  -6  -1   -0.11    0.64
  16   6   1   -0.49    1.10
 -16  -6   1    0.33    1.09
 -17  -6  -1    0.53    1.89
 -17  -6  -1   -2.18    0.71
 -17   6   1    0.97    1.08
  17  -6   1   -0.17    0.85
 -17   6  -1   -0.35    0.95
  17  -6  -1   -0.36    0.83
 -17  -6   1    0.68    0.84
 -17  -6   1    0.13    1.41
   0  -7   1   -0.18    0.11
   0  -7  -1    0.07    0.19
   0  -7   1   -0.12    0.15
   0  -7   1    0.14    0.15
   0  -7   1    0.05    0.11
   0  -7  -1   -0.09    0.06
   0  -7  -1    0.35    0.22
   0   7  -1   -0.05    0.11
   0   7  -1   -0.02    0.14
   0   7   1    0.01    0.07
   0   7   1    0.22    0.16
   0   7  -1    0.04    0.09
   0   7   1    0.00    0.15
   0   7   1    0.12    0.15
   0   7  -1    0.11    0.16
   0  -7   1    0.08    0.13
   0  -7  -1    0.09    0.10
   0   7  -1    0.13    0.16
   0   7   1    0.01    0.11
   0  -7  -1    0.10    0.13
   1   7  -1    6.09    0.59
   1   7  -1    5.36    0.49
  -1  -7  -1    5.90    0.49
  -1   7   1    6.26    0.41
   1  -7   1    7.18    0.61
  -1   7   1    5.04    0.54
  -1   7   1    6.76    0.59
   1  -7   1    6.38    0.56
   1   7  -1    6.86    0.65
   1   7  -1    6.64    0.52
  -1  -7  -1    6.09    0.66
  -1  -7  -1    6.52    0.61
  -1  -7  -1    5.78    0.57
   1  -7   1    6.49    0.69
  -1   7   1    5.52    0.56
  -1  -7  -1    5.49    0.40
  -1   7   1    5.26    0.54
   1   7  -1    6.12    0.58
   1  -7   1    5.18    0.53
  -1   7  -1    6.27    0.58
  -1   7  -1    6.43    0.59
   1  -7  -1    6.53    0.64
  -1  -7   1    5.85    0.58
  -1   7  -1    6.79    0.59
  -1   7  -1    5.80    0.45
   1   7   1    6.01    0.56
   1  -7  -1    5.21    0.53
   1  -7  -1    5.56    0.53
   1   7   1    6.05    0.57
   1   7   1    6.06    0.60
  -1  -7   1    5.70    0.48
   1   7   1    6.66    0.50
  -1  -7   1    6.00    0.80
  -1  -7   1    6.11    0.47
   1   7   1    6.79    0.54
  -1   7  -1    6.25    0.59
  -1  -7   1    7.10    0.63
   1  -7  -1    5.86    0.55
  -2   7   1    5.99    0.57
   2   7  -1    6.18    0.49
   2   7  -1    6.15    0.59
   2  -7   1    6.03    0.56
  -2   7   1    6.60    0.63
  -2   7   1    6.07    0.60
  -2   7   1    6.21    0.57
  -2  -7  -1    5.89    0.44
  -2  -7  -1    5.46    0.57
  -2   7   1    5.82    0.41
   2   7  -1    6.03    0.56
   2   7  -1    6.47    0.61
  -2  -7  -1    6.46    0.46
   2  -7   1    6.21    0.57
   2   7  -1    5.81    0.63
  -2  -7  -1    6.22    0.68
   2  -7   1    5.63    0.73
   2  -7   1    6.70    0.61
   2   7   1    6.80    0.61
   2   7   1    5.20    0.54
   2   7   1    6.62    0.49
   2   7   1    5.72    0.52
  -2  -7   1    6.36    0.63
  -2  -7   1    6.38    0.60
  -2   7  -1    5.64    0.58
  -2   7  -1    5.89    0.54
  -2  -7   1    7.27    0.75
   2  -7  -1    5.04    0.67
  -2  -7   1    6.02    0.48
  -2   7  -1    5.00    0.54
  -2   7  -1    6.77    0.63
  -2  -7   1    5.53    0.46
   2  -7  -1    6.41    0.57
  -2   7  -1    5.72    0.46
   2   7   1    7.30    0.73
   2  -7  -1    5.95    0.55
  -3  -7  -1    1.42    0.35
  -3  -7  -1    1.79    0.38
   3   7  -1    1.79    0.28
   3   7  -1    2.04    0.44
  -3   7   1    1.67    0.33
   3  -7   1    0.84    0.25
  -3   7   1    1.76    0.34
  -3  -7  -1    1.82    0.44
   3  -7   1    2.02    0.39
  -3   7   1    1.86    0.26
  -3   7   1    1.59    0.34
   3   7  -1    1.39    0.34
  -3  -7  -1    1.66    0.25
   3  -7   1    1.31    0.30
  -3  -7  -1    2.49    0.35
   3   7  -1    1.73    0.42
  -3   7   1    1.65    0.35
   3   7  -1    2.19    0.46
   3  -7   1    1.32    0.39
  -3   7   1    1.58    0.36
   3  -7  -1    2.70    0.45
  -3  -7   1    2.65    0.49
  -3   7  -1    1.43    0.35
  -3   7  -1    1.54    0.29
   3  -7  -1    1.51    0.35
   3   7   1    1.00    0.28
   3   7   1    1.94    0.38
  -3   7  -1    1.70    0.39
  -3  -7   1    1.88    0.32
   3   7   1    2.07    0.29
  -3   7  -1    1.93    0.31
   3   7   1    1.00    0.26
  -3  -7   1    1.80    0.28
   3  -7  -1    1.87    0.40
   3  -7  -1    2.32    0.40
   3   7   1    2.06    0.41
  -3  -7   1    2.28    0.51
  -3  -7   1    1.32    0.36
  -3   7  -1    1.44    0.33
   4   7  -1    6.74    0.73
  -4  -7  -1    8.28    0.73
  -4   7   1    6.97    0.59
   4   7  -1    7.12    0.70
   4   7  -1    7.05    0.46
  -4   7   1    7.88    0.71
  -4   7   1    7.96    0.68
  -4   7   1    8.19    0.70
   4  -7   1    8.33    0.63
   4  -7   1    7.01    0.68
   4   7  -1    7.55    0.69
  -4   7   1    7.56    0.74
  -4  -7  -1    7.81    0.80
   4  -7   1    6.66    0.68
  -4  -7  -1    7.64    0.61
  -4  -7  -1    6.88    0.68
   4  -7   1    6.86    0.70
  -4  -7  -1    6.50    0.39
  -4   7  -1    7.80    0.69
  -4   7  -1    7.15    0.57
   4   7   1    8.72    0.71
   4   7   1    7.22    0.73
  -4  -7   1    7.58    0.61
  -4   7  -1    7.17    0.71
  -4   7  -1    7.23    0.68
  -4  -7   1    5.97    0.66
  -4   7  -1    6.98    0.70
  -4   7  -1    9.18    0.63
   4  -7  -1    6.74    0.70
   4  -7  -1    7.25    0.60
  -4  -7   1    7.87    0.75
   4  -7  -1    7.71    0.71
   4   7   1    7.58    0.70
  -4  -7   1    8.97    0.87
   4  -7  -1    6.52    0.68
  -5  -7  -1   12.55    0.95
  -5  -7  -1   11.23    1.02
  -5   7   1   11.95    0.81
  -5   7   1   11.93    1.01
  -5  -7  -1   11.57    0.86
   5  -7   1   12.07    0.94
   5  -7   1   11.98    0.96
   5  -7   1   12.27    0.77
   5  -7   1   12.02    0.95
   5   7  -1   11.27    0.88
  -5   7   1   12.81    0.98
  -5   7   1   10.77    0.86
   5   7  -1   12.52    0.98
  -5   7   1   11.81    0.94
  -5  -7  -1   10.79    0.88
   5   7  -1   10.50    0.96
   5   7  -1   12.11    1.01
   5  -7  -1   11.80    0.95
  -5   7  -1   12.52    1.01
   5  -7  -1   11.40    0.77
   5   7   1   11.25    0.98
   5   7   1   10.15    0.87
  -5   7  -1   11.65    0.90
  -5  -7   1   13.81    0.98
  -5   7  -1   10.40    0.94
   5   7   1   10.86    0.87
  -5  -7   1   12.14    1.05
  -5   7  -1   12.22    0.89
  -5  -7   1   11.32    0.92
  -5  -7   1   12.16    0.87
  -5   7  -1   11.24    0.75
   5  -7  -1   11.75    0.98
   5  -7  -1   12.05    0.95
  -6   7   1    3.05    0.59
   6  -7   1    2.17    0.50
   6   7  -1    2.35    0.41
  -6  -7  -1    2.30    0.53
  -6  -7  -1    4.22    0.66
  -6   7   1    2.43    0.51
  -6  -7  -1    3.01    0.55
   6   7  -1    2.59    0.56
   6  -7   1    3.10    0.43
  -6   7   1    2.11    0.45
   6  -7   1    3.06    0.56
   6   7  -1    3.56    0.61
   6  -7   1    3.51    0.68
  -6  -7  -1    2.72    0.49
   6   7  -1    2.43    0.57
  -6   7  -1    3.14    0.52
   6  -7  -1    2.74    0.41
  -6   7  -1    3.04    0.41
  -6  -7   1    2.88    0.49
   6  -7  -1    3.19    0.56
   6  -7  -1    3.20    0.66
   6   7   1    3.42    0.60
  -6  -7   1    3.15    0.50
  -6   7  -1    4.09    0.73
   6   7   1    3.81    0.61
   6   7   1    3.27    0.56
  -6   7  -1    2.95    0.56
  -6   7  -1    3.05    0.66
  -6  -7   1    3.02    0.54
   6  -7  -1    3.42    0.57
   6   7   1    2.32    0.59
  -6  -7   1    3.18    0.66
   7  -7   1   20.65    1.50
  -7   7   1   22.51    1.54
   7   7  -1   18.81    1.41
   7   7  -1   19.78    1.58
   7   7  -1   19.36    1.29
   7  -7   1   22.14    1.40
  -7  -7  -1   21.74    1.42
  -7  -7  -1   19.58    1.36
  -7   7   1   21.93    1.37
  -7   7   1   21.33    1.49
  -7   7   1   19.63    1.49
   7   7  -1   19.67    1.51
  -7  -7  -1   22.03    1.40
  -7  -7  -1   21.87    1.54
   7  -7   1   21.32    1.44
   7  -7   1   22.56    1.09
  -7  -7   1   21.11    1.39
   7   7   1   22.37    1.42
   7   7   1   20.53    1.31
  -7   7  -1   22.01    1.44
   7  -7  -1   20.01    1.08
   7   7   1   21.68    1.41
  -7  -7   1   22.16    1.45
  -7   7  -1   20.69    1.48
   7  -7  -1   21.18    1.44
   7   7   1   22.01    1.61
  -7   7  -1   22.22    1.10
   7  -7  -1   21.84    1.57
  -7   7  -1   20.09    1.32
   7  -7  -1   21.61    1.39
  -7  -7   1   20.77    1.54
  -7   7  -1   21.60    1.59
  -7  -7   1   21.59    1.42
  -8   7   1   25.36    1.79
   8  -7   1   29.49    1.79
   8   7  -1   25.41    1.59
   8  -7   1   27.51    1.25
  -8  -7  -1   26.84    1.84
  -8   7   1   25.24    1.82
  -8   7   1   28.04    1.83
  -8  -7  -1   27.23    1.64
   8  -7   1   28.70    1.68
   8   7  -1   27.44    1.77
  -8  -7  -1   27.48    1.73
  -8   7   1   28.99    1.68
   8  -7   1   26.33    1.83
  -8  -7  -1   27.09    1.70
   8   7  -1   30.91    1.90
   8   7  -1   26.02    1.95
   8  -7  -1   26.66    1.88
   8   7   1   26.28    1.67
  -8   7  -1   31.04    1.70
  -8   7  -1   26.09    1.74
   8   7   1   27.00    1.60
   8   7   1   23.37    1.62
  -8  -7   1   27.66    1.74
   8   7   1   28.91    1.98
  -8  -7   1   25.67    1.83
   8  -7  -1   29.41    1.79
  -8  -7   1   28.45    1.77
  -8  -7   1   27.47    1.70
   8  -7  -1   26.55    1.28
   8  -7  -1   28.95    1.70
  -8   7  -1   29.18    1.84
  -8   7  -1   26.22    1.91
  -9   7   1    0.72    0.40
  -9  -7  -1    1.80    0.54
   9  -7   1    1.45    0.54
   9   7  -1    0.97    0.46
  -9   7   1    0.62    0.51
  -9  -7  -1    1.73    0.58
   9   7  -1    0.71    0.32
  -9   7   1    1.92    0.65
  -9  -7  -1    0.91    0.33
   9  -7   1    1.13    0.44
   9   7  -1    0.67    0.44
  -9  -7  -1    1.09    0.44
  -9   7   1    1.28    0.54
   9  -7   1    1.01    0.38
  -9   7  -1    0.44    0.43
  -9   7  -1    0.17    0.36
   9  -7  -1    1.24    0.47
  -9  -7   1    1.28    0.44
  -9  -7   1    0.85    0.47
   9  -7  -1    0.83    0.24
   9   7   1    1.39    0.39
   9  -7  -1    0.39    0.52
   9   7   1    0.87    0.43
   9   7   1    0.97    0.44
   9   7   1    1.06    0.55
  -9  -7   1    0.28    0.42
  -9   7  -1    1.24    0.64
   9  -7  -1    0.60    0.34
  -9  -7   1    1.88    0.54
  -9   7  -1    1.06    0.38
 -10   7   1    3.87    0.88
 -10   7   1    4.62    0.86
  10   7  -1    4.04    0.69
 -10   7   1    4.05    0.93
 -10  -7  -1    3.86    0.80
  10   7  -1    4.06    0.82
  10   7  -1    3.38    0.84
  10  -7   1    4.23    0.76
  10  -7   1    3.34    0.86
 -10   7   1    4.49    0.75
  10  -7   1    4.35    0.79
 -10  -7  -1    3.79    0.86
 -10  -7  -1    4.15    0.79
 -10  -7  -1    4.45    0.82
 -10  -7   1    3.85    0.76
  10  -7  -1    3.05    0.84
  10  -7  -1    3.18    0.66
 -10   7  -1    4.74    0.93
 -10   7  -1    3.70    0.96
  10   7   1    3.03    0.71
 -10   7  -1    4.75    0.97
 -10  -7   1    5.04    0.89
  10  -7  -1    4.00    0.82
 -10  -7   1    4.15    0.83
  10   7   1    4.28    0.66
 -10   7  -1    4.18    0.74
 -10  -7   1    4.48    0.99
  10   7   1    3.26    0.73
  10   7   1    6.36    1.21
 -11   7   1    4.63    0.92
  11   7  -1    3.68    0.83
  11   7  -1    3.70    0.64
 -11   7   1    4.07    0.79
  11   7  -1    3.39    0.87
 -11  -7  -1    4.15    0.72
  11   7  -1    4.39    1.07
 -11   7   1    4.47    0.87
 -11   7   1    4.03    1.02
 -11  -7  -1    3.30    0.80
 -11  -7  -1    4.14    0.89
  11  -7   1    4.18    0.90
  11  -7   1    4.48    0.98
 -11  -7  -1    4.35    0.83
  11   7   1    3.39    0.64
 -11   7  -1    6.15    1.15
 -11   7  -1    2.93    0.60
 -11   7  -1    4.81    1.02
  11   7   1    4.12    0.89
  11  -7  -1    2.77    0.90
 -11  -7   1    2.78    0.88
  11  -7  -1    3.91    0.70
 -11  -7   1    4.00    0.80
 -11  -7   1    3.61    0.72
 -11   7  -1    2.87    1.02
 -11  -7   1    3.72    0.81
  11   7   1    3.44    0.75
  11   7   1    3.07    0.76
  12  -7   1    2.15    1.08
 -12  -7  -1    1.68    0.74
 -12   7   1    2.65    0.92
 -12   7   1    2.34    0.85
 -12  -7  -1    2.07    0.60
  12  -7   1    2.38    0.70
 -12   7   1    1.72    0.79
 -12   7   1    1.25    0.52
  12   7  -1    1.34    0.71
  12   7  -1    1.84    0.56
  12   7  -1    1.91    0.94
 -12  -7  -1    1.24    0.62
 -12  -7  -1    1.54    0.66
  12   7   1    1.74    0.57
 -12  -7   1    2.80    0.86
 -12  -7   1    1.50    0.68
 -12   7  -1    1.24    0.58
  12  -7  -1    0.93    0.53
 -12   7  -1    2.32    0.98
  12  -7  -1    2.22    0.98
  12   7   1    1.77    0.55
  12   7   1    2.73    0.96
 -12  -7   1    1.43    0.74
 -12   7  -1    1.61    0.77
 -12   7  -1    1.58    0.76
 -12  -7   1    2.74    0.69
  12  -7  -1    2.08    0.62
 -13   7   1    0.94    1.03
 -13   7   1    3.70    1.35
 -13   7   1    2.71    0.82
  13  -7   1    0.60    0.56
 -13  -7  -1    2.48    0.83
  13   7  -1    2.07    0.83
  13   7  -1    2.18    0.64
 -13  -7  -1    2.86    0.80
  13  -7   1    2.01    0.53
  13   7  -1    3.21    1.02
 -13  -7  -1    2.25    0.60
 -13  -7   1    1.22    0.50
 -13  -7   1    4.44    1.11
  13   7   1    1.32    0.70
 -13   7  -1    2.95    0.64
  13   7   1    2.43    0.66
  13   7   1    1.84    0.83
  13  -7  -1    2.64    0.82
  13  -7  -1    4.08    0.92
 -13   7  -1    2.17    0.89
 -13  -7   1    3.34    0.84
  14   7  -1    3.50    1.23
  14   7  -1    3.87    0.84
  14  -7   1    2.58    0.83
 -14  -7  -1    3.71    0.75
 -14  -7  -1    2.33    1.05
 -14   7   1    2.27    1.31
 -14   7   1    2.57    0.83
 -14  -7  -1    4.54    1.13
 -14  -7   1    5.64    1.08
  14   7   1    4.69    0.80
  14   7   1    2.71    1.27
 -14  -7   1    2.85    1.10
  14   7   1    1.87    0.86
 -14  -7   1    4.57    0.88
  14  -7  -1    3.59    0.83
 -14   7  -1    2.61    1.11
 -14   7  -1    3.74    0.84
 -15  -7  -1    0.72    0.63
  15   7  -1    0.45    0.72
 -15  -7  -1   -0.32    0.95
  15   7  -1    1.34    1.06
  15  -7   1   -0.18    0.87
 -15  -7  -1    0.99    1.01
 -15   7   1    1.04    0.85
 -15   7   1    1.65    1.40
  15  -7   1    1.38    0.69
  15   7  -1   -1.71    0.94
 -15  -7   1    1.49    1.02
 -15  -7   1    1.81    0.71
 -15  -7   1    0.11    1.14
  15   7   1    2.29    0.83
 -15   7  -1    1.75    0.77
  15  -7  -1    1.43    0.78
  15   7   1   -0.06    0.88
 -15   7  -1   -0.14    1.28
  15   7   1    2.09    1.20
 -16  -7  -1    1.65    1.14
  16   7  -1    0.85    1.06
 -16  -7  -1   -0.24    0.69
 -16   7   1    0.76    1.00
  16   7  -1   -0.29    1.16
  16  -7   1    0.13    0.73
  16   7   1   -0.35    1.17
  16  -7  -1   -0.69    0.63
  16   7   1    0.74    1.15
 -16   7  -1   -0.42    0.79
 -16  -7   1    0.51    0.76
 -16  -7   1   -0.24    1.21
 -17  -7  -1    0.94    0.99
 -17   7   1    2.03    1.01
  17  -7   1    1.39    1.06
 -17  -7   1    1.07    0.90
 -17   7  -1    2.67    1.14
  17  -7  -1    2.20    0.98
   0   8   1    0.14    0.17
   0   8  -1    0.05    0.18
   0  -8  -1    0.03    0.12
   0  -8   1   -0.05    0.11
   0  -8   1    0.06    0.18
   0   8   1   -0.03    0.15
   0   8  -1    0.08    0.18
   0   8  -1   -0.06    0.11
   0   8   1    0.03    0.17
   0  -8  -1   -0.13    0.20
   0   8   1    0.06    0.10
   0  -8  -1    0.14    0.17
   0  -8  -1   -0.08    0.14
   0   8  -1    0.03    0.18
   0  -8   1   -0.04    0.11
   0  -8   1    0.01    0.13
   0   8   1    0.20    0.17
   0  -8   1   -0.06    0.13
   0   8  -1    0.11    0.13
   0  -8  -1   -0.04    0.08
   1   8  -1    1.51    0.37
   1   8  -1    1.36    0.30
   1  -8   1    1.36    0.34
  -1  -8  -1    1.26    0.28
   1   8  -1    1.98    0.37
   1  -8   1    0.96    0.35
   1   8  -1    2.03    0.37
  -1   8   1    1.74    0.38
  -1   8   1    2.14    0.29
   1  -8   1    1.84    0.38
  -1   8   1    1.90    0.40
  -1  -8  -1    2.15    0.30
  -1   8   1    1.65    0.38
  -1  -8  -1    2.01    0.41
  -1   8   1    2.42    0.44
  -1  -8  -1    2.41    0.52
   1  -8   1    2.76    0.52
  -1  -8  -1    1.58    0.30
   1   8  -1    2.02    0.42
   1   8   1    1.71    0.39
  -1   8  -1    1.30    0.33
   1  -8  -1    1.68    0.44
  -1   8  -1    1.72    0.39
   1  -8  -1    1.75    0.36
   1   8   1    1.44    0.28
  -1  -8   1    2.05    0.33
   1  -8  -1    1.42    0.34
   1  -8  -1    1.86    0.36
  -1  -8   1    2.05    0.36
   1   8   1    1.87    0.40
  -1  -8   1    2.57    0.60
  -1  -8   1    2.39    0.44
   1   8   1    1.94    0.37
  -1   8  -1    1.86    0.42
   1   8   1    2.34    0.43
  -1   8  -1    1.77    0.30
  -1   8  -1    2.27    0.45
  -2  -8  -1   15.06    1.17
   2  -8   1   13.68    1.11
  -2   8   1   14.99    1.00
   2  -8   1   14.09    0.98
  -2  -8  -1   15.36    1.08
   2  -8   1   15.81    1.02
  -2   8   1   16.00    1.03
  -2   8   1   15.35    0.79
   2  -8   1   14.54    1.01
   2   8  -1   14.58    1.07
  -2   8   1   16.45    1.09
   2   8  -1   15.07    1.04
  -2   8   1   15.26    1.06
   2   8  -1   13.93    0.96
   2   8  -1   13.96    0.86
   2   8  -1   15.72    1.08
  -2  -8  -1   14.89    0.84
  -2  -8  -1   14.25    1.01
  -2  -8  -1   14.96    0.81
  -2   8  -1   15.31    1.06
  -2  -8   1   13.82    0.85
  -2   8  -1   16.45    1.09
  -2  -8   1   15.85    1.10
  -2  -8   1   14.28    0.86
  -2   8  -1   14.85    0.86
  -2  -8   1   14.68    1.05
   2   8   1   15.16    1.03
   2  -8  -1   16.61    1.15
  -2   8  -1   15.98    1.01
   2  -8  -1   14.65    1.01
  -2  -8   1   15.04    1.20
   2   8   1   13.82    1.01
   2   8   1   14.29    1.02
  -2   8  -1   14.84    1.02
   2   8   1   14.06    0.86
   2   8   1   16.16    0.98
   2  -8  -1   15.23    1.00
   2  -8  -1   14.95    1.01
   3  -8   1    6.12    0.79
  -3  -8  -1    5.23    0.68
   3   8  -1    6.18    0.64
   3  -8   1    5.15    0.68
  -3   8   1    4.96    0.52
   3  -8   1    5.24    0.75
   3   8  -1    5.31    0.76
   3  -8   1    5.15    0.55
  -3  -8  -1    5.78    0.89
  -3  -8  -1    4.96    0.40
  -3  -8  -1    4.97    0.68
  -3   8   1    5.04    0.66
   3   8  -1    5.68    0.62
   3   8  -1    5.96    0.62
  -3  -8  -1    4.98    0.44
  -3   8   1    4.84    0.65
  -3   8   1    5.53    0.56
  -3   8   1    4.89    0.41
  -3   8   1    4.87    0.72
   3   8  -1    5.01    0.44
   3   8   1    4.36    0.62
  -3   8  -1    3.84    0.62
  -3  -8   1    4.81    0.43
  -3  -8   1    5.64    0.79
   3  -8  -1    4.30    0.49
  -3   8  -1    5.79    0.63
  -3   8  -1    4.92    0.53
   3   8   1    5.54    0.61
   3  -8  -1    5.03    0.71
   3   8   1    5.27    0.43
  -3  -8   1    4.18    0.64
   3   8   1    6.00    0.78
   3   8   1    6.44    0.62
  -3  -8   1    5.03    0.49
  -3   8  -1    5.23    0.48
   3  -8  -1    3.40    0.57
   3  -8  -1    5.20    0.69
  -3   8  -1    4.64    0.64
  -3  -8   1    4.10    0.75
   4   8  -1    4.14    0.64
  -4  -8  -1    4.36    0.46
   4  -8   1    4.37    0.66
   4  -8   1    4.86    0.73
   4   8  -1    3.17    0.54
   4   8  -1    5.11    0.75
   4  -8   1    3.92    0.66
  -4  -8  -1    4.40    0.74
   4   8  -1    5.27    0.75
  -4   8   1    4.43    0.58
  -4  -8  -1    4.87    0.70
   4  -8   1    3.13    0.47
  -4   8   1    4.60    0.65
  -4  -8  -1    4.42    0.33
  -4   8   1    4.48    0.42
  -4   8   1    3.19    0.53
   4   8  -1    3.87    0.36
  -4   8   1    3.82    0.57
  -4   8   1    6.77    0.81
   4  -8  -1    5.48    0.78
  -4   8  -1    6.00    0.76
  -4  -8   1    5.52    0.76
   4   8   1    4.91    0.66
   4   8   1    4.76    0.35
  -4   8  -1    3.98    0.50
  -4   8  -1    4.64    0.70
  -4   8  -1    4.08    0.60
  -4   8  -1    3.96    0.63
   4   8   1    4.45    0.63
   4  -8  -1    4.83    0.53
  -4  -8   1    3.45    0.53
   4  -8  -1    4.07    0.60
  -4  -8   1    3.53    0.69
  -4  -8   1    4.63    0.49
   4  -8  -1    3.86    0.63
  -4   8  -1    4.55    0.55
   4   8   1    4.42    0.67
   4   8   1    3.49    0.56
   5  -8   1    1.98    0.51
  -5  -8  -1    1.42    0.51
   5   8  -1    3.15    0.61
  -5  -8  -1    2.52    0.45
   5   8  -1    2.80    0.53
  -5   8   1    2.16    0.40
  -5  -8  -1    1.86    0.46
   5  -8   1    3.18    0.49
   5   8  -1    1.86    0.51
  -5   8   1    3.16    0.59
  -5   8   1    2.30    0.47
  -5  -8  -1    2.58    0.54
   5  -8   1    3.00    0.60
   5   8  -1    2.18    0.51
   5  -8   1    1.50    0.44
  -5   8   1    2.10    0.51
  -5   8   1    2.34    0.51
  -5  -8   1    1.90    0.40
  -5   8  -1    1.59    0.45
  -5   8  -1    3.10    0.45
   5   8   1    3.08    0.57
  -5  -8   1    1.75    0.39
   5  -8  -1    2.26    0.50
   5   8   1    2.67    0.60
  -5  -8   1    2.73    0.63
  -5  -8   1    2.52    0.48
   5  -8  -1    2.60    0.58
  -5   8  -1    1.87    0.45
   5   8   1    2.10    0.48
   5  -8  -1    2.21    0.51
  -5   8  -1    2.45    0.47
  -5   8  -1    2.14    0.40
  -5   8  -1    3.38    0.68
   6   8  -1   32.84    2.08
  -6  -8  -1   31.85    2.02
  -6  -8  -1   34.33    1.92
  -6   8   1   32.96    1.94
   6   8  -1   34.37    1.88
   6  -8   1   34.65    1.95
   6   8  -1   32.16    1.92
  -6  -8  -1   31.81    1.77
  -6   8   1   36.52    2.08
  -6   8   1   35.64    1.89
   6  -8   1   33.23    1.98
   6  -8   1   31.63    1.91
  -6  -8  -1   34.97    1.93
  -6   8   1   34.92    1.97
   6  -8   1   34.09    1.64
   6   8  -1   33.26    1.99
   6  -8  -1   31.77    2.00
  -6  -8   1   33.72    1.93
   6   8   1   36.18    1.92
   6   8   1   37.22    1.91
   6  -8  -1   33.25    1.65
  -6  -8   1   33.08    1.80
  -6   8  -1   32.32    1.61
  -6   8  -1   35.29    1.88
   6   8   1   34.38    1.90
  -6   8  -1   33.02    1.99
  -6  -8   1   34.51    2.10
  -6   8  -1   36.29    2.05
   6  -8  -1   35.29    1.98
   6  -8  -1   32.64    1.90
  -6   8  -1   32.71    1.88
  -6  -8   1   35.76    1.97
   6   8   1   30.47    1.99
   7  -8   1   14.83    1.28
   7  -8   1   13.97    0.90
  -7  -8  -1   14.92    1.17
  -7   8   1   12.39    1.22
   7  -8   1   16.49    1.26
  -7   8   1   17.37    1.23
   7  -8   1   14.89    1.20
   7   8  -1   15.61    1.16
   7   8  -1   14.25    1.22
   7   8  -1   14.44    1.35
  -7   8   1   14.51    1.22
  -7  -8  -1   14.73    1.12
  -7   8   1   14.64    1.27
   7   8  -1   16.03    1.31
  -7  -8  -1   15.58    1.32
  -7  -8  -1   13.88    1.14
   7   8   1   14.30    1.13
  -7  -8   1   14.17    1.09
  -7   8  -1   17.56    1.22
   7  -8  -1   16.08    1.23
  -7   8  -1   14.27    1.32
  -7  -8   1   14.50    1.19
   7  -8  -1   13.37    1.25
   7  -8  -1   16.69    1.25
   7   8   1   15.50    1.19
   7   8   1   15.23    1.18
  -7  -8   1   15.11    1.33
   7   8   1   15.48    1.36
  -7  -8   1   13.93    1.18
   7  -8  -1   14.78    0.92
  -7   8  -1   16.58    1.26
  -7   8  -1   14.55    1.24
  -7   8  -1   16.00    0.94
  -8  -8  -1    8.25    0.89
  -8   8   1   10.83    1.11
   8   8  -1    8.17    1.21
  -8  -8  -1    9.49    1.19
   8  -8   1    8.37    1.04
   8  -8   1    8.85    1.22
  -8   8   1   10.71    1.34
   8   8  -1    9.28    0.92
  -8  -8  -1    9.12    0.95
  -8   8   1    9.36    0.92
   8  -8   1    6.33    0.86
  -8  -8  -1    9.88    0.94
   8  -8   1    8.75    0.64
   8   8  -1    9.87    1.24
   8   8  -1    8.93    1.13
  -8   8   1    8.60    1.15
  -8  -8   1    9.91    1.03
  -8   8  -1   10.00    1.03
   8   8   1    9.53    1.28
  -8   8  -1    9.64    0.91
  -8  -8   1    8.50    0.91
   8   8   1    8.30    0.88
   8  -8  -1   10.22    1.02
  -8  -8   1    8.91    1.21
  -8   8  -1    9.20    1.27
   8  -8  -1    8.75    0.95
  -8  -8   1    8.47    0.90
   8  -8  -1   10.04    1.29
   8   8   1    8.70    0.95
   8   8   1    8.11    1.01
   8  -8  -1    9.61    0.68
  -9  -8  -1    3.31    0.69
   9  -8   1    1.90    0.55
   9   8  -1    1.83    0.59
  -9  -8  -1    2.44    0.65
  -9  -8  -1    1.93    0.61
  -9   8   1    1.59    0.56
   9   8  -1    2.26    0.72
  -9   8   1    2.48    0.72
  -9   8   1    3.35    0.70
   9   8  -1    3.04    0.60
   9  -8   1    1.19    0.46
  -9   8   1    2.03    0.65
   9  -8   1    1.76    0.67
  -9  -8  -1    2.00    0.55
   9  -8  -1    2.57    0.38
  -9  -8   1    2.15    0.72
  -9  -8   1    2.67    0.63
  -9   8  -1    2.18    0.77
   9   8   1    2.75    0.61
   9  -8  -1    2.38    0.75
  -9   8  -1    2.48    0.60
  -9   8  -1    1.89    0.62
  -9  -8   1    2.14    0.63
   9   8   1    3.04    0.80
   9  -8  -1    2.04    0.57
   9   8   1    2.20    0.62
  -9  -8   1    2.47    0.57
   9   8   1    1.65    0.49
  -9   8  -1    2.87    0.70
   9  -8  -1    2.32    0.57
 -10   8   1   11.56    1.12
  10   8  -1    9.76    1.47
 -10  -8  -1   12.49    1.46
 -10   8   1   13.72    1.38
 -10  -8  -1    9.88    1.25
  10  -8   1   10.19    1.11
  10  -8   1   10.12    1.10
  10   8  -1   10.45    1.04
 -10   8   1   11.51    1.55
 -10  -8  -1   10.95    1.43
 -10  -8  -1    9.90    1.03
  10  -8   1   10.43    1.36
  10   8  -1    8.04    1.22
 -10   8   1    9.22    1.42
 -10   8  -1    9.36    1.39
 -10  -8   1   12.66    1.59
  10   8   1   11.45    1.17
 -10  -8   1   11.53    1.10
 -10  -8   1    9.70    1.25
  10  -8  -1    9.69    1.22
  10   8   1   11.92    1.12
  10  -8  -1   11.36    1.46
 -10   8  -1   10.45    1.44
 -10   8  -1   11.66    1.62
  10  -8  -1   10.09    1.09
  10   8   1   12.61    1.68
 -10   8  -1   10.97    1.07
  10   8   1   10.50    1.10
 -10  -8   1    9.43    1.20
  11   8  -1    0.37    0.68
 -11  -8  -1    0.29    0.34
  11  -8   1   -0.19    0.71
 -11   8   1    0.70    0.71
  11   8  -1    0.45    0.42
  11  -8   1    0.13    0.44
  11   8  -1   -0.88    0.46
  11   8  -1   -0.20    0.54
 -11   8   1    0.21    0.75
 -11  -8  -1    0.43    0.57
  11  -8   1    0.20    0.38
 -11   8   1    0.34    0.42
 -11  -8  -1   -0.10    0.47
 -11  -8  -1    0.30    0.54
 -11   8   1    1.02    0.61
 -11  -8   1    0.39    0.57
  11  -8  -1   -0.01    0.50
  11   8   1    0.42    0.48
  11  -8  -1   -0.09    0.36
 -11  -8   1   -0.48    0.50
 -11   8  -1    1.05    0.73
  11  -8  -1   -0.41    0.73
  11   8   1    0.49    0.44
 -11  -8   1    0.71    0.40
 -11  -8   1   -0.27    0.47
 -11   8  -1    0.51    0.59
 -11   8  -1    0.64    0.39
  11   8   1    0.58    0.63
  11   8   1    0.06    0.56
 -11   8  -1    0.25    0.87
 -12  -8  -1    2.50    0.63
  12   8  -1    2.49    0.94
  12   8  -1    3.19    0.77
  12  -8   1    2.31    0.61
 -12   8   1    2.56    0.68
 -12  -8  -1    1.37    0.72
 -12   8   1    2.38    1.05
 -12  -8  -1    2.87    0.75
 -12  -8  -1    1.73    0.82
  12   8  -1    3.52    0.85
 -12   8   1    3.50    1.03
 -12  -8   1    2.18    0.60
 -12   8  -1    3.75    0.99
 -12  -8   1    2.11    0.75
  12  -8  -1    2.14    0.60
 -12  -8   1    2.80    0.85
 -12   8  -1    2.67    1.22
  12   8   1    2.70    0.81
  12   8   1    3.28    0.74
  12   8   1    4.08    1.09
 -12   8  -1    3.19    0.75
  12  -8  -1    2.39    0.64
 -13   8   1    0.61    0.62
 -13  -8  -1    1.00    0.68
  13   8  -1    1.72    0.84
  13  -8   1   -0.29    0.44
  13  -8   1    0.30    0.58
 -13  -8  -1    1.18    0.57
  13   8  -1    0.34    0.60
  13   8  -1   -0.53    0.70
 -13   8   1   -0.74    0.95
 -13  -8  -1    0.65    0.70
  13  -8  -1   -0.02    0.49
  13  -8  -1   -0.05    0.62
 -13  -8   1    0.95    0.79
 -13   8  -1   -0.28    0.43
  13   8   1    0.61    0.71
 -13  -8   1    0.84    0.64
  13   8   1    1.31    0.65
 -13   8  -1    0.07    0.84
  13   8   1   -0.75    0.68
 -13  -8   1   -0.15    0.46
  14  -8   1    1.43    0.73
 -14  -8  -1    4.82    1.24
 -14   8   1    3.33    0.88
  14   8  -1    2.82    1.21
 -14  -8  -1    3.61    1.07
 -14   8   1    5.82    1.40
  14  -8   1    1.54    0.71
 -14  -8  -1    1.69    0.65
  14   8  -1    2.10    0.86
  14   8  -1   -1.27    0.89
  14  -8  -1    1.14    0.76
  14   8   1    1.44    0.76
 -14   8  -1    1.23    1.13
  14  -8  -1    0.55    0.64
 -14  -8   1    1.25    0.88
  14   8   1    0.68    0.82
 -14   8  -1    4.30    0.96
 -14  -8   1    0.80    0.87
  14   8   1    0.94    0.95
 -14  -8   1    1.81    0.75
 -15  -8  -1    6.42    1.50
 -15  -8  -1    9.37    1.37
 -15   8   1    7.62    1.88
 -15   8   1    9.17    1.49
  15  -8   1    9.06    1.48
  15   8  -1    6.76    1.53
  15   8  -1    5.07    1.16
 -15  -8  -1    9.57    1.55
  15   8   1    6.22    1.57
 -15   8  -1    9.47    1.85
  15  -8  -1    6.04    1.05
 -15  -8   1    7.74    1.22
 -15   8  -1    8.52    1.39
 -15  -8   1    8.46    1.77
  15   8   1    8.03    1.35
 -15  -8   1    7.72    1.54
 -16   8   1    2.17    1.05
  16  -8   1    0.08    0.84
 -16  -8  -1    0.83    1.32
  16   8  -1    2.22    1.67
 -16  -8  -1    1.18    0.89
 -16   8  -1    1.59    0.98
  16  -8  -1    1.09    0.99
 -16  -8   1    2.17    1.41
  16   8   1    2.06    1.46
 -16  -8   1    1.53    0.92
 -17   8   1    3.24    1.37
 -17  -8   1    0.87    1.13
   0  -9  -1   -0.17    0.27
   0   9  -1    0.33    0.27
   0  -9  -1    0.09    0.20
   0  -9  -1    0.04    0.19
   0  -9   1   -0.18    0.16
   0   9   1    0.16    0.12
   0   9  -1    0.29    0.19
   0   9  -1    0.14    0.14
   0  -9  -1   -0.11    0.14
   0   9   1    0.16    0.21
   0   9   1    0.10    0.19
   0  -9   1    0.02    0.12
   0  -9   1   -0.11    0.17
   0   9   1    0.24    0.20
   0   9  -1    0.05    0.18
   0   9  -1   -0.06    0.15
   0  -9   1   -0.16    0.29
   0   9   1    0.04    0.18
   0  -9   1   -0.04    0.15
   1   9  -1   12.02    0.83
   1  -9   1   12.59    1.13
   1  -9   1   11.09    0.92
   1  -9   1   12.55    0.92
  -1  -9  -1   11.73    0.96
  -1   9   1   11.86    0.69
   1  -9   1    9.83    0.84
   1   9  -1   12.94    1.00
  -1  -9  -1   11.61    1.11
  -1   9   1   11.88    0.94
   1   9  -1   11.31    0.82
  -1   9   1   11.94    0.94
  -1   9   1   12.69    0.97
  -1   9   1   10.32    0.87
  -1  -9  -1   12.10    0.93
   1   9  -1   11.13    0.94
   1   9  -1   10.98    0.92
  -1  -9  -1   11.98    0.70
  -1  -9  -1   11.53    0.80
  -1  -9   1   13.68    1.03
  -1   9  -1   12.29    0.93
   1  -9  -1   12.64    0.90
   1   9   1   13.16    1.00
  -1   9  -1   11.67    0.75
   1  -9  -1   10.67    0.91
   1   9   1   12.54    0.82
  -1   9  -1   11.49    0.95
  -1  -9   1   11.33    0.92
   1   9   1   11.73    0.93
  -1  -9   1   10.85    0.74
  -1   9  -1    9.49    0.85
   1   9   1   11.11    0.83
  -1  -9   1   12.32    1.13
   1  -9  -1   11.45    0.90
  -1  -9   1   11.96    0.82
   1   9   1   12.71    0.99
  -1   9  -1   11.07    0.96
   1  -9  -1   11.58    1.07
   2  -9   1    1.01    0.39
   2   9  -1    0.02    0.27
  -2   9   1    0.07    0.22
  -2   9   1    0.67    0.27
   2   9  -1    0.65    0.22
  -2   9   1    0.70    0.19
   2  -9   1    0.75    0.29
  -2   9   1    0.60    0.27
   2  -9   1    0.69    0.29
  -2  -9  -1    1.06    0.38
  -2  -9  -1    0.64    0.33
  -2  -9  -1    0.65    0.25
   2   9  -1    0.52    0.28
  -2  -9  -1    0.86    0.21
   2   9  -1    0.68    0.24
  -2  -9  -1    0.82    0.26
   2  -9   1    0.77    0.33
  -2   9   1    0.79    0.32
   2   9  -1    0.90    0.35
   2  -9  -1    0.99    0.28
   2   9   1    0.93    0.31
   2  -9  -1    0.64    0.29
   2   9   1    0.93    0.31
  -2  -9   1    0.18    0.31
  -2  -9   1    0.73    0.26
  -2   9  -1    0.59    0.23
  -2  -9   1    0.52    0.21
   2   9   1    0.95    0.27
   2   9   1    0.55    0.28
  -2   9  -1    0.48    0.28
   2   9   1    0.89    0.34
  -2  -9   1    1.05    0.38
  -2  -9   1    0.45    0.29
  -2   9  -1    0.55    0.22
   2  -9  -1    0.32    0.21
   2  -9  -1    0.39    0.30
  -2   9  -1    0.76    0.34
  -2   9  -1    0.74    0.26
   3   9  -1    1.85    0.43
  -3   9   1    2.51    0.54
  -3   9   1    2.77    0.51
  -3   9   1    2.11    0.42
   3  -9   1    2.08    0.42
   3  -9   1    2.33    0.57
   3   9  -1    2.56    0.55
  -3   9   1    2.57    0.35
  -3   9   1    2.31    0.49
  -3  -9  -1    2.76    0.56
  -3  -9  -1    2.36    0.37
   3   9  -1    1.95    0.35
  -3  -9  -1    2.18    0.34
  -3  -9  -1    2.21    0.48
   3  -9   1    1.95    0.45
   3   9  -1    1.90    0.49
   3   9  -1    2.38    0.52
   3  -9   1    2.72    0.53
  -3   9   1    2.30    0.41
  -3   9  -1    3.13    0.65
   3  -9  -1    2.22    0.47
   3  -9  -1    2.66    0.52
   3   9   1    2.83    0.57
   3   9   1    2.35    0.43
  -3   9  -1    2.75    0.55
  -3  -9   1    2.02    0.46
   3   9   1    2.71    0.39
  -3  -9   1    2.58    0.37
   3  -9  -1    3.01    0.57
   3   9   1    1.82    0.48
   3   9   1    3.02    0.53
  -3  -9   1    1.93    0.55
  -3   9  -1    2.78    0.47
  -3  -9   1    1.68    0.37
  -3  -9   1    2.78    0.44
   3  -9  -1    1.52    0.47
  -3   9  -1    1.51    0.32
  -3   9  -1    1.94    0.51
  -4   9   1   13.73    1.13
   4  -9   1   12.82    1.12
   4  -9   1   13.32    1.08
  -4  -9  -1   11.90    1.03
  -4   9   1   14.21    1.00
  -4   9   1   12.38    1.02
   4   9  -1   12.40    0.75
  -4  -9  -1   14.46    1.24
  -4   9   1   12.40    1.02
   4  -9   1   12.60    1.04
  -4  -9  -1   12.47    0.69
   4   9  -1   10.23    1.01
   4  -9   1   12.68    0.94
  -4  -9  -1   13.10    1.08
  -4   9   1   11.55    0.91
   4   9  -1   12.72    1.10
  -4   9   1   12.84    0.78
   4   9  -1   12.40    1.05
   4   9  -1   12.39    1.03
  -4  -9  -1   12.63    0.83
   4   9   1   13.86    1.08
   4  -9  -1   12.73    1.08
   4   9   1   11.69    1.00
   4  -9  -1   13.75    1.07
  -4   9  -1   14.08    1.09
   4   9   1   13.01    0.72
  -4   9  -1   12.43    0.91
  -4  -9   1   13.13    1.23
  -4  -9   1   12.86    0.88
  -4   9  -1   12.19    1.01
  -4   9  -1   14.13    1.14
   4   9   1   12.16    1.01
  -4  -9   1   12.11    0.74
  -4   9  -1   12.31    1.00
   4  -9  -1   12.76    1.05
   4   9   1   12.57    1.00
   4  -9  -1   11.56    0.92
  -4  -9   1   11.58    1.02
  -4   9  -1   13.73    0.87
  -4  -9   1   12.70    1.07
  -5  -9  -1   10.07    0.78
  -5   9   1   11.81    0.97
   5  -9   1    9.49    0.78
  -5   9   1    7.60    0.80
  -5   9   1   11.04    1.04
   5   9  -1    9.81    0.93
   5   9  -1   10.60    1.03
   5  -9   1    9.37    0.99
   5   9  -1    8.34    0.88
   5   9  -1   10.89    0.60
   5   9  -1   12.30    1.07
   5  -9   1    9.89    0.95
  -5  -9  -1   11.20    1.09
  -5  -9  -1   10.87    0.95
  -5   9   1   10.37    0.71
  -5  -9  -1   11.31    0.98
  -5   9   1    9.28    0.81
   5  -9   1    8.80    0.97
  -5   9   1   10.44    0.95
  -5  -9   1   11.38    1.01
   5   9   1   11.30    0.96
   5  -9  -1   11.12    0.99
  -5   9  -1   10.39    1.02
  -5   9  -1    9.71    0.79
   5   9   1    8.91    0.94
   5  -9  -1    9.96    0.94
  -5  -9   1   10.74    0.83
   5  -9  -1   10.05    1.00
  -5   9  -1    9.36    0.91
  -5  -9   1   10.90    1.00
  -5   9  -1   10.18    0.94
  -5   9  -1   10.76    0.79
   5  -9  -1   10.11    0.82
  -5  -9   1   10.02    1.08
  -5   9  -1   11.16    1.00
   5   9   1    9.98    0.92
   6   9  -1    3.07    0.68
  -6   9   1    4.66    0.91
  -6   9   1    3.72    0.64
  -6  -9  -1    3.45    0.62
   6   9  -1    2.89    0.64
   6   9  -1    3.62    0.62
   6  -9   1    2.23    0.56
  -6   9   1    3.83    0.60
  -6  -9  -1    2.22    0.48
  -6  -9  -1    2.65    0.47
  -6   9   1    3.22    0.48
   6   9  -1    3.53    0.69
  -6  -9  -1    3.52    0.76
   6  -9   1    3.26    0.69
   6  -9   1    3.09    0.49
   6  -9   1    2.91    0.68
  -6   9   1    3.16    0.62
  -6   9   1    3.17    0.62
   6  -9  -1    5.35    0.89
  -6   9  -1    3.35    0.69
   6   9   1    2.22    0.79
   6  -9  -1    2.61    0.55
   6   9   1    3.96    0.69
  -6   9  -1    2.96    0.51
   6   9   1    3.94    0.77
  -6   9  -1    2.46    0.58
  -6   9  -1    2.50    0.44
  -6   9  -1    3.82    0.70
   6  -9  -1    2.61    0.57
  -6  -9   1    3.43    0.66
   6   9   1    3.53    0.65
  -6  -9   1    2.91    0.63
  -6   9  -1    1.87    0.49
  -6  -9   1    2.05    0.53
   6  -9  -1    4.09    0.59
  -6  -9   1    4.65    0.68
  -7  -9  -1    8.43    1.05
  -7   9   1    6.61    0.95
   7  -9   1   10.91    1.33
   7   9  -1    7.18    0.98
   7   9  -1   10.85    1.01
  -7   9   1   10.43    1.08
  -7   9   1    9.79    1.20
  -7   9   1    9.49    0.94
   7   9  -1    7.53    1.15
   7  -9   1    9.72    1.03
  -7  -9  -1    9.96    1.01
   7   9  -1   10.17    1.23
  -7  -9  -1    9.75    1.25
   7  -9   1    9.21    0.99
  -7  -9  -1   10.64    0.93
   7  -9   1   10.21    0.78
  -7   9  -1    8.65    1.22
  -7   9  -1   10.10    0.95
  -7  -9   1    9.60    1.00
  -7   9  -1   11.25    1.05
   7   9   1    9.55    0.95
   7   9   1    7.59    1.12
   7   9   1   10.32    1.01
  -7  -9   1    7.94    1.19
  -7  -9   1    9.25    1.01
  -7   9  -1    9.17    0.75
   7  -9  -1    7.72    1.04
   7  -9  -1   12.20    1.25
   7  -9  -1   10.49    0.79
  -7   9  -1    9.74    1.21
  -7  -9   1    8.32    0.85
   7   9   1   10.15    0.98
   7  -9  -1    9.22    1.00
   8   9  -1    0.84    0.44
  -8  -9  -1    0.81    0.38
  -8  -9  -1    0.76    0.50
  -8   9   1    1.07    0.51
   8   9  -1    0.65    0.48
  -8   9   1    0.69    0.46
   8  -9   1    0.61    0.58
   8  -9   1    0.70    0.46
   8   9  -1    0.97    0.40
  -8   9   1    0.46    0.33
   8  -9   1    0.58    0.39
  -8   9   1    0.46    0.44
   8  -9   1    1.11    0.33
  -8  -9  -1    1.26    0.45
   8   9  -1    1.20    0.52
  -8  -9  -1    0.46    0.34
  -8  -9   1    1.02    0.44
  -8  -9   1    0.59    0.43
  -8  -9   1    1.03    0.50
  -8   9  -1    0.84    0.51
   8   9   1    0.48    0.41
   8  -9  -1    0.14    0.33
  -8   9  -1    0.68    0.43
   8   9   1    0.81    0.44
   8   9   1    0.65    0.42
   8  -9  -1    0.70    0.51
  -8  -9   1    1.33    0.51
   8  -9  -1    0.85    0.29
  -8   9  -1    0.90    0.40
   8   9   1    0.50    0.43
   8  -9  -1    1.16    0.44
   9  -9   1   18.02    1.02
  -9  -9  -1   18.61    1.46
   9   9  -1   17.37    1.39
  -9  -9  -1   18.83    1.67
   9   9  -1   17.10    1.69
   9   9  -1   18.15    1.59
  -9  -9  -1   16.95    1.40
   9  -9   1   18.09    1.47
  -9   9   1   19.45    1.44
   9  -9   1   19.10    1.53
  -9   9   1   19.64    1.67
  -9   9   1   20.24    1.73
  -9   9   1   19.08    1.63
   9  -9   1   20.35    1.73
  -9  -9   1   19.79    1.50
   9   9   1   19.99    1.52
   9   9   1   19.06    1.46
   9   9   1   17.66    1.65
   9  -9  -1   18.32    1.05
  -9   9  -1   17.01    1.37
  -9   9  -1   18.62    1.64
  -9  -9   1   19.01    1.55
  -9   9  -1   15.73    1.46
  -9  -9   1   16.56    1.60
  -9  -9   1   16.41    1.41
   9   9   1   16.48    1.39
   9  -9  -1   17.18    1.44
  -9   9  -1   20.85    1.81
   9  -9  -1   17.89    1.49
   9  -9  -1   17.53    1.70
  10  -9   1    2.20    0.73
 -10   9   1    4.24    1.09
  10   9  -1    3.91    1.01
 -10   9   1    4.42    0.96
 -10  -9  -1    3.11    0.77
  10  -9   1    2.42    0.81
 -10  -9  -1    3.44    0.89
 -10  -9  -1    3.74    0.74
 -10  -9  -1    3.32    0.73
 -10   9   1    4.28    0.93
 -10   9   1    3.72    0.76
  10   9  -1    3.29    0.82
  10  -9   1    3.19    0.72
  10   9  -1    4.13    0.76
  10   9   1    3.34    0.91
 -10  -9   1    3.97    0.84
  10   9   1    5.26    0.94
 -10  -9   1    2.26    0.81
  10  -9  -1    4.31    1.02
 -10   9  -1    3.38    0.70
 -10  -9   1    4.93    0.89
 -10   9  -1    4.33    0.96
 -10   9  -1    4.13    1.01
  10  -9  -1    3.63    0.77
 -10  -9   1    3.65    0.82
  10  -9  -1    4.52    0.57
  10  -9  -1    3.50    0.78
  10   9   1    4.56    0.83
  10   9   1    4.05    0.81
 -11  -9  -1    0.69    0.37
 -11   9   1    0.31    0.77
 -11   9   1    0.32    0.85
 -11   9   1    1.16    0.59
 -11  -9  -1    0.01    0.52
 -11  -9  -1    0.55    0.53
  11   9  -1    0.51    0.61
  11  -9   1    0.72    0.52
  11  -9   1    0.75    0.51
  11   9  -1   -0.03    0.46
 -11  -9  -1    2.19    0.84
  11   9  -1    0.58    0.62
 -11  -9   1    1.24    0.60
  11   9   1    0.06    0.61
 -11   9  -1    0.76    0.52
 -11  -9   1    0.96    0.66
  11   9   1    0.40    0.57
  11  -9  -1    1.25    0.54
 -11  -9   1    0.45    0.44
 -11  -9   1    0.76    0.73
 -11   9  -1   -0.03    0.76
  11  -9  -1    1.36    0.60
 -11   9  -1    0.43    0.94
  11  -9  -1    0.19    0.91
  11   9   1    0.82    0.71
 -12   9   1   -0.56    0.94
  12  -9   1    0.70    0.45
  12   9  -1    1.02    0.73
  12   9  -1    0.62    0.57
  12  -9   1    0.57    0.57
 -12  -9  -1    0.32    0.66
 -12  -9  -1    1.26    0.60
 -12  -9  -1    0.80    0.66
 -12   9   1    1.37    0.91
  12   9  -1    0.04    0.61
 -12   9   1    0.28    0.51
  12   9   1    0.71    0.74
  12  -9  -1    0.10    0.49
 -12  -9   1    0.65    0.81
  12  -9  -1    0.74    0.65
 -12   9  -1    1.11    0.55
 -12   9  -1   -1.17    0.72
 -12  -9   1    0.28    0.44
  12   9   1    1.55    0.72
  12   9   1    1.76    0.75
 -12  -9   1    1.68    0.71
 -12   9  -1    0.45    1.16
 -13  -9  -1   -0.74    0.82
 -13  -9  -1    1.01    0.52
 -13   9   1    1.23    1.07
  13   9  -1    1.83    0.80
  13   9  -1    0.83    0.95
  13  -9   1    1.26    0.62
  13   9  -1   -0.06    0.87
 -13  -9  -1    1.52    0.86
 -13   9   1    0.13    0.53
 -13  -9   1    0.82    0.55
  13   9   1    0.11    0.78
  13   9   1    1.05    0.81
  13   9   1    1.18    0.88
  13  -9  -1    0.70    0.59
  13  -9  -1   -0.13    0.66
 -13   9  -1    0.14    1.13
 -13  -9   1    2.36    1.02
 -13   9  -1    0.34    0.63
 -13  -9   1    0.99    0.90
  14   9  -1    4.28    1.28
  14  -9   1    4.42    0.96
 -14  -9  -1    7.88    1.60
 -14  -9  -1    6.03    1.31
 -14   9   1    6.28    1.70
 -14  -9  -1    5.04    1.03
 -14   9   1    3.41    1.03
 -14   9  -1    4.32    1.01
  14   9   1    2.70    1.22
 -14  -9   1    5.58    1.29
  14   9   1    4.12    1.27
 -14   9  -1    3.73    1.56
 -14  -9   1    4.80    0.97
 -14  -9   1    6.05    1.51
  14  -9  -1    5.30    1.02
 -15  -9  -1    1.49    0.82
  15  -9   1    3.14    0.96
  15   9  -1    1.00    1.29
 -15  -9  -1    0.58    1.02
 -15   9   1    2.17    1.01
  15   9   1    2.63    1.39
 -15  -9   1    0.48    1.35
 -15   9  -1    3.17    1.09
 -15  -9   1    3.15    0.92
  15  -9  -1    2.05    0.86
 -16  -9  -1    3.05    1.04
 -16   9   1    1.80    1.11
 -16   9  -1    0.71    1.02
 -16  -9   1   -1.15    1.64
 -16  -9   1    1.79    1.12
   0 -10   1   -0.03    0.20
   0 -10  -1    0.29    0.29
   0  10   1    0.06    0.14
   0  10  -1    0.13    0.14
   0  10  -1    0.00    0.23
   0  10  -1   -0.47    0.20
   0 -10  -1   -0.14    0.21
   0  10   1   -0.19    0.23
   0 -10  -1    0.04    0.20
   0 -10   1    0.00    0.15
   0  10   1    0.05    0.22
   0  10   1   -0.06    0.22
   0  10  -1    0.13    0.24
   0 -10  -1    0.05    0.19
   0 -10   1   -0.20    0.28
   0 -10   1    0.21    0.22
   0  10   1   -0.25    0.21
   0  10  -1   -0.08    0.21
   0 -10   1   -0.18    0.17
  -1 -10  -1    3.09    0.41
  -1  10   1    2.52    0.49
  -1 -10  -1    2.57    0.53
  -1  10   1    3.60    0.38
   1 -10   1    2.45    0.43
  -1  10   1    2.83    0.56
   1  10  -1    3.07    0.52
   1  10  -1    3.20    0.52
  -1 -10  -1    3.28    0.71
  -1 -10  -1    3.50    0.52
  -1  10   1    4.36    0.70
   1 -10   1    3.86    0.65
   1  10  -1    3.03    0.61
   1  10  -1    3.61    0.66
  -1  10   1    3.18    0.54
   1  10  -1    2.90    0.53
   1 -10   1    2.90    0.58
  -1 -10  -1    3.08    0.59
   1 -10   1    2.93    0.66
  -1 -10   1    2.07    0.45
  -1 -10   1    2.90    0.48
   1 -10  -1    4.24    0.66
  -1 -10   1    3.64    0.48
   1  10   1    4.29    0.67
  -1  10  -1    2.73    0.56
   1  10   1    2.37    0.49
  -1  10  -1    3.30    0.60
  -1  10  -1    2.89    0.60
  -1  10  -1    3.87    0.48
  -1  10  -1    2.77    0.54
   1 -10  -1    3.55    0.63
  -1 -10   1    2.99    0.67
   1  10   1    4.21    0.69
   1 -10  -1    2.51    0.46
   1  10   1    2.57    0.47
  -1 -10   1    3.74    0.63
   1 -10  -1    3.16    0.67
   1  10   1    3.27    0.50
   2  10  -1    1.81    0.46
  -2  10   1    2.35    0.34
   2  10  -1    1.37    0.34
   2 -10   1    2.14    0.48
  -2  10   1    1.60    0.45
   2  10  -1    1.50    0.38
   2  10  -1    2.51    0.56
  -2  10   1    1.57    0.37
  -2 -10  -1    1.79    0.36
   2 -10   1    1.77    0.48
  -2  10   1    1.99    0.46
  -2 -10  -1    1.56    0.38
   2 -10   1    2.36    0.58
   2 -10   1    2.67    0.52
   2  10  -1    2.95    0.63
  -2 -10  -1    2.18    0.52
  -2  10   1    2.32    0.51
  -2 -10  -1    1.29    0.52
  -2 -10  -1    2.37    0.35
  -2 -10   1    1.88    0.49
   2  10   1    2.12    0.47
   2 -10  -1    2.03    0.56
   2 -10  -1    1.53    0.44
   2  10   1    1.92    0.39
  -2 -10   1    2.28    0.61
  -2  10  -1    2.57    0.40
  -2 -10   1    2.82    0.60
   2 -10  -1    1.44    0.37
  -2  10  -1    2.20    0.54
  -2 -10   1    2.04    0.35
  -2 -10   1    2.06    0.42
   2  10   1    1.84    0.48
   2 -10  -1    2.29    0.52
   2  10   1    2.03    0.51
  -2  10  -1    2.19    0.50
  -2  10  -1    1.69    0.47
   2  10   1    2.74    0.51
  -2  10  -1    2.46    0.49
   3 -10   1    4.96    0.76
   3 -10   1    5.74    0.95
  -3 -10  -1    4.62    0.71
   3  10  -1    6.09    0.78
  -3 -10  -1    5.78    0.52
  -3  10   1    5.70    0.61
   3  10  -1    5.80    0.56
   3  10  -1    6.31    0.85
   3 -10   1    4.50    0.63
  -3 -10  -1    5.50    0.52
  -3 -10  -1    6.72    0.89
  -3  10   1    4.76    0.66
   3  10  -1    8.20    0.87
  -3  10   1    6.03    0.83
  -3  10   1    4.01    0.64
  -3 -10  -1    6.09    1.00
  -3  10   1    6.19    0.50
   3  10  -1    5.32    0.78
  -3  10   1    6.90    0.91
   3 -10   1    5.63    0.76
  -3 -10   1    5.91    0.99
  -3  10  -1    6.12    0.55
   3 -10  -1    3.73    0.71
   3  10   1    6.86    0.58
   3  10   1    7.05    0.89
   3 -10  -1    6.68    0.71
   3 -10  -1    6.53    0.89
  -3 -10   1    6.06    0.83
   3  10   1    5.11    0.68
   3  10   1    6.22    0.86
   3 -10  -1    6.40    0.84
  -3  10  -1    4.73    0.69
  -3  10  -1    5.96    0.78
  -3  10  -1    5.98    0.83
   3  10   1    6.34    0.89
  -3  10  -1    5.64    0.82
  -3 -10   1    6.11    0.59
  -3 -10   1    7.69    0.82
  -3 -10   1    6.06    0.55
   4 -10   1   14.69    1.16
  -4  10   1   12.63    0.83
   4  10  -1   14.75    1.19
   4  10  -1   13.17    1.13
  -4 -10  -1   13.19    1.29
  -4 -10  -1   13.09    0.77
  -4 -10  -1   14.89    1.20
   4 -10   1   15.13    1.08
  -4  10   1   12.42    1.01
  -4  10   1   12.63    1.17
  -4  10   1   12.95    1.09
  -4  10   1   11.87    1.08
  -4 -10  -1   14.00    0.90
  -4 -10  -1   14.64    1.18
  -4  10   1   13.64    1.05
   4  10  -1   14.03    0.85
   4  10  -1   13.68    1.16
   4 -10   1   15.24    1.30
   4 -10   1   13.98    1.15
   4  10  -1   12.80    1.13
   4 -10  -1   16.29    1.29
  -4 -10   1   12.30    0.81
  -4  10  -1   14.31    1.11
   4 -10  -1   13.43    1.02
  -4  10  -1   14.48    1.05
   4 -10  -1   13.09    1.11
  -4  10  -1   13.51    1.07
  -4  10  -1   13.55    0.91
   4  10   1   14.71    0.82
  -4 -10   1   13.90    0.94
  -4  10  -1   15.12    1.19
  -4 -10   1   14.08    1.19
  -4  10  -1   12.71    1.16
  -4 -10   1   14.05    1.16
   4  10   1   13.83    1.14
   4  10   1   11.14    1.04
  -4 -10   1   14.23    1.33
   4  10   1   12.93    1.08
   4 -10  -1   14.76    1.19
   4  10   1   14.27    1.14
  -5  10   1    3.82    0.62
  -5  10   1    3.70    0.69
   5 -10   1    4.25    0.85
   5 -10   1    5.72    0.92
  -5 -10  -1    4.77    0.92
   5  10  -1    3.91    0.71
   5  10  -1    4.20    0.70
   5  10  -1    3.75    0.69
  -5 -10  -1    4.27    0.73
  -5 -10  -1    3.32    0.60
  -5 -10  -1    3.65    0.51
   5  10  -1    4.96    0.83
  -5  10   1    3.93    0.69
  -5  10   1    4.55    0.75
   5 -10   1    6.53    0.97
   5 -10   1    4.25    0.64
   5  10  -1    3.83    0.37
  -5  10   1    4.38    0.54
  -5  10   1    3.46    0.63
  -5  10  -1    3.27    0.66
  -5  10  -1    3.28    0.52
   5 -10  -1    3.38    0.71
   5 -10  -1    4.49    0.66
  -5  10  -1    4.06    0.58
  -5  10  -1    3.44    0.69
   5 -10  -1    4.86    0.76
   5 -10  -1    3.55    0.74
   5  10   1    3.46    0.60
  -5 -10   1    4.77    0.83
  -5  10  -1    4.76    0.78
  -5 -10   1    3.39    0.63
   5  10   1    4.53    0.72
  -5 -10   1    4.68    0.89
   5  10   1    3.91    0.67
  -5 -10   1    3.66    0.53
  -5  10  -1    5.75    0.97
   5  10   1    3.92    0.77
  -6 -10  -1    8.93    1.24
  -6  10   1    7.63    1.05
  -6  10   1    9.06    1.11
   6  10  -1    7.97    1.13
   6  10  -1    9.21    1.01
  -6  10   1    9.80    0.74
   6  10  -1    8.46    0.93
  -6 -10  -1    8.02    0.77
  -6  10   1    9.00    0.83
   6  10  -1   10.01    1.20
   6 -10   1    8.55    1.16
   6 -10   1    8.72    0.79
  -6 -10  -1    8.57    0.94
  -6  10   1    7.31    1.11
   6 -10   1   11.75    1.13
  -6 -10  -1    8.93    0.98
  -6  10   1    6.89    0.94
   6 -10   1    9.62    1.01
  -6 -10   1    9.09    0.83
   6 -10  -1   10.43    1.06
  -6 -10   1    8.67    0.95
   6  10   1    8.92    1.15
   6 -10  -1    9.42    1.20
  -6  10  -1    9.66    0.81
   6 -10  -1    9.56    0.83
  -6  10  -1   10.04    0.81
  -6  10  -1    7.44    1.04
  -6  10  -1   10.10    1.03
  -6 -10   1   10.01    1.32
  -6  10  -1    7.97    1.02
   6  10   1    8.98    0.95
  -6 -10   1    9.12    0.99
   6  10   1    7.12    0.95
  -6  10  -1    8.64    1.11
   6 -10  -1    8.18    1.15
  -7 -10  -1    1.34    0.45
   7  10  -1    1.59    0.56
   7 -10   1    0.72    0.45
   7  10  -1    2.11    0.56
   7 -10   1    2.20    0.58
  -7  10   1    2.10    0.43
   7  10  -1    1.72    0.60
  -7  10   1    1.59    0.49
   7 -10   1    1.66    0.58
   7  10  -1    1.73    0.64
  -7  10   1    1.35    0.46
  -7 -10  -1    1.57    0.51
   7 -10   1    1.72    0.42
  -7 -10  -1    1.51    0.48
  -7  10   1    2.60    0.70
  -7 -10  -1    0.93    0.34
  -7  10  -1    0.97    0.51
  -7  10  -1    1.95    0.55
   7 -10  -1    2.04    0.76
   7  10   1    1.16    0.42
   7  10   1    0.83    0.48
  -7 -10   1    2.27    0.71
  -7 -10   1    2.15    0.62
  -7  10  -1    2.52    0.50
  -7 -10   1    1.81    0.43
  -7  10  -1    1.97    0.65
   7 -10  -1    1.85    0.40
   7  10   1    1.44    0.49
   7 -10  -1    1.54    0.58
  -7  10  -1    1.78    0.45
  -7 -10   1    1.55    0.39
   7 -10  -1    1.00    0.47
  -7  10  -1    1.35    0.45
   7  10   1    1.91    0.57
   8  10  -1    0.85    0.53
   8 -10   1    1.23    0.55
  -8  10   1    0.91    0.43
   8 -10   1    1.17    0.39
   8  10  -1    0.86    0.49
   8 -10   1   -0.06    0.51
  -8  10   1    1.86    0.65
  -8 -10  -1    1.71    0.59
  -8 -10  -1    1.03    0.41
  -8 -10  -1    1.32    0.53
  -8 -10  -1    1.30    0.63
   8 -10   1    1.12    0.34
  -8  10   1    1.35    0.61
   8  10  -1    2.29    0.71
   8  10  -1    1.28    0.57
  -8  10   1    0.78    0.53
  -8  10  -1   -0.18    0.45
   8  10   1    0.49    0.48
  -8 -10   1    1.06    0.44
   8 -10  -1    1.15    0.38
  -8 -10   1    1.20    0.53
   8  10   1    1.50    0.63
   8  10   1    0.88    0.47
  -8  10  -1    1.29    0.42
   8 -10  -1    0.72    0.51
  -8  10  -1    0.85    0.61
   8 -10  -1    0.75    0.61
  -8  10  -1    0.32    0.45
  -8 -10   1    1.54    0.54
  -8 -10   1    1.32    0.59
   8 -10  -1    0.56    0.35
   8  10   1    1.18    0.47
  -9 -10  -1    7.29    1.14
   9  10  -1    8.15    1.24
  -9 -10  -1    6.16    0.91
   9 -10   1    8.49    1.23
  -9 -10  -1    8.21    1.31
   9 -10   1    6.11    1.02
  -9  10   1    6.63    1.18
   9 -10   1    7.74    1.24
  -9  10   1    7.44    1.17
   9 -10   1    7.41    0.69
   9  10  -1    6.35    1.20
  -9 -10  -1    6.97    1.11
   9  10  -1    7.48    1.10
  -9  10   1    8.19    1.12
  -9  10   1    8.48    1.33
   9 -10  -1    8.42    1.37
   9  10   1    6.30    1.00
  -9  10  -1    7.72    1.24
   9 -10  -1    7.49    0.71
  -9  10  -1    5.74    1.05
   9  10   1    6.96    1.00
   9 -10  -1    4.89    0.85
  -9  10  -1    9.71    1.03
   9  10   1    5.08    1.02
  -9 -10   1    8.05    1.04
  -9 -10   1    8.58    1.26
  -9 -10   1   10.41    1.43
   9 -10  -1    6.20    1.02
   9  10   1    9.37    1.18
  -9 -10   1    6.65    1.06
  -9  10  -1    8.20    1.20
  10  10  -1    0.80    0.55
 -10  10   1    0.73    0.72
 -10  10   1    0.54    0.79
 -10 -10  -1    1.10    0.70
  10 -10   1    0.25    0.82
 -10 -10  -1    0.67    0.50
 -10 -10  -1    2.37    0.74
 -10 -10  -1    1.95    0.58
 -10  10   1    1.53    0.64
  10 -10   1    0.90    0.46
  10  10  -1    1.09    0.59
  10 -10   1    1.95    0.65
  10 -10  -1    1.33    0.33
  10  10   1    0.53    0.66
 -10 -10   1    1.69    0.53
 -10  10  -1    1.21    0.53
  10 -10  -1    0.96    0.81
  10 -10  -1    1.15    0.50
 -10 -10   1    1.20    0.66
  10  10   1    1.04    0.61
 -10  10  -1    0.64    0.84
 -10 -10   1    0.92    0.65
  10 -10  -1    1.65    0.48
 -10 -10   1    1.93    0.56
  10 -10  -1    1.71    0.66
  10  10   1    1.28    0.66
 -10  10  -1    1.90    0.85
 -11 -10  -1    2.14    0.82
 -11 -10  -1    1.35    0.69
 -11  10   1    1.58    1.07
  11  10  -1    1.67    0.83
 -11  10   1    2.25    0.66
  11  10  -1    0.97    0.69
 -11 -10  -1    1.40    0.68
  11 -10   1    0.50    0.69
  11 -10   1    2.75    0.74
 -11  10   1    0.40    0.86
  11  10  -1    2.18    0.71
 -11 -10  -1    2.05    0.51
 -11 -10   1    0.42    0.72
 -11  10  -1    2.18    0.92
  11  10   1    1.11    0.66
 -11  10  -1    0.97    1.04
 -11 -10   1    1.59    0.71
  11 -10  -1    2.33    0.76
  11  10   1    1.90    0.85
  11  10   1    1.75    0.82
 -11  10  -1    1.21    0.48
 -11 -10   1    1.09    0.52
  11 -10  -1   -0.09    0.52
  12 -10   1   -0.21    0.74
  12  10  -1   -0.08    0.87
 -12 -10  -1    0.19    0.67
 -12  10   1   -0.62    0.58
 -12  10   1   -1.01    1.09
  12 -10   1   -0.06    0.52
 -12  10   1   -0.48    1.07
 -12 -10  -1   -0.21    0.73
  12  10  -1   -0.68    0.73
 -12 -10  -1   -0.39    0.43
 -12 -10   1    1.37    0.88
  12  10   1   -0.94    0.79
  12 -10  -1    0.31    0.52
 -12 -10   1   -0.27    0.68
 -12  10  -1    0.90    1.09
 -12 -10   1   -0.30    0.52
  12  10   1    0.06    0.72
 -12  10  -1    0.50    0.55
  12 -10  -1    0.46    0.73
 -13  10   1    1.42    0.72
 -13 -10  -1    1.47    1.02
 -13 -10  -1    1.62    0.69
  13  10  -1   -0.70    0.94
  13 -10   1    1.98    0.69
 -13 -10  -1    2.60    1.11
 -13  10   1   -0.40    1.41
  13  10  -1    2.11    1.07
 -13  10  -1    2.69    1.24
  13 -10  -1    1.20    0.77
 -13 -10   1    2.31    0.72
  13  10   1    0.30    0.94
 -13  10  -1    1.94    0.82
  13  10   1    3.06    1.15
  13 -10  -1    0.99    0.81
 -13 -10   1    2.83    1.11
 -13 -10   1    1.98    1.04
 -14  10   1    0.22    0.88
 -14 -10  -1   -0.38    1.15
 -14  10   1    1.59    1.58
  14 -10   1    0.11    0.66
  14  10  -1    1.94    1.28
 -14 -10  -1    1.04    0.75
 -14 -10  -1    1.27    1.11
  14  10  -1   -1.74    1.14
 -14  10  -1    1.44    1.57
 -14 -10   1   -0.60    0.75
 -14 -10   1   -0.87    1.19
 -14 -10   1    0.88    1.13
  14 -10  -1   -0.24    0.71
  14  10   1    0.10    1.21
  14  10   1    0.52    1.13
 -14  10  -1    0.64    0.83
  15  10  -1    2.67    1.53
 -15 -10  -1    3.81    1.08
 -15  10   1    3.93    1.12
 -15 -10  -1    5.12    1.59
 -15 -10   1    2.27    1.53
 -15  10  -1    2.75    1.13
 -15 -10   1    4.61    1.22
  15  10   1    2.64    1.46
 -16 -10  -1   -0.02    1.04
 -16  10   1    0.92    1.36
 -16 -10   1    1.48    1.17
   0  11   1    0.23    0.30
   0  11   1    0.19    0.32
   0 -11   1    0.05    0.31
   0  11  -1    0.26    0.31
   0 -11   1   -0.08    0.19
   0  11  -1   -0.03    0.27
   0  11  -1    0.02    0.19
   0  11   1   -0.24    0.18
   0 -11   1   -0.23    0.19
   0  11   1    0.09    0.24
   0 -11  -1   -0.14    0.21
   0 -11  -1   -0.24    0.20
   0 -11   1    0.64    0.45
   0 -11  -1   -0.04    0.25
   0  11   1   -0.04    0.26
   0  11  -1    0.04    0.24
   0 -11  -1   -0.59    0.28
   0  11  -1   -0.39    0.28
  -1  11   1   28.46    1.47
  -1 -11  -1   28.43    1.60
   1 -11   1   28.45    1.73
  -1  11   1   31.46    1.82
   1  11  -1   30.77    1.85
  -1  11   1   31.36    1.88
  -1  11   1   30.74    1.84
  -1 -11  -1   31.12    1.90
   1  11  -1   29.18    1.65
   1 -11   1   30.52    1.79
  -1 -11  -1   32.86    2.14
  -1 -11  -1   29.81    1.42
   1  11  -1   30.54    1.83
   1 -11   1   29.37    1.82
   1 -11   1   29.90    2.05
  -1 -11  -1   33.10    1.84
   1  11  -1   32.31    1.73
  -1  11   1   27.96    1.75
   1  11  -1   33.38    1.95
  -1 -11   1   29.76    1.79
   1  11   1   30.62    1.68
  -1 -11   1   29.28    1.65
   1 -11  -1   32.90    1.87
   1  11   1   29.99    1.84
  -1  11  -1   29.84    1.55
  -1  11  -1   29.41    1.79
  -1 -11   1   30.89    1.90
   1  11   1   28.66    1.74
   1  11   1   29.79    1.85
   1 -11  -1   29.78    1.72
  -1 -11   1   31.06    2.12
  -1 -11   1   29.37    1.52
  -1  11  -1   34.16    1.98
   1 -11  -1   28.97    2.02
  -1  11  -1   32.23    1.86
   1 -11  -1   29.65    1.78
   1  11   1   34.10    1.67
  -1  11  -1   28.73    1.77
  -2 -11  -1    7.81    0.62
   2 -11   1    8.46    1.15
  -2  11   1    8.14    0.86
   2  11  -1    9.48    1.12
  -2  11   1    8.17    1.02
  -2  11   1    7.24    0.59
   2  11  -1    7.41    0.78
   2  11  -1    7.91    0.75
  -2  11   1    7.59    0.99
  -2 -11  -1    8.24    0.86
  -2  11   1    8.77    0.74
   2  11  -1    8.40    0.90
  -2 -11  -1    8.34    1.22
  -2 -11  -1    5.68    0.80
   2 -11   1    7.76    0.85
  -2 -11  -1    7.77    0.68
  -2  11   1    8.75    1.13
   2 -11   1    7.77    0.85
   2 -11   1    7.52    0.82
   2  11  -1    7.11    0.97
  -2 -11   1    7.63    0.97
  -2  11  -1    8.56    1.08
  -2 -11   1    6.80    0.88
  -2  11  -1    8.84    1.13
   2  11   1    8.38    1.04
   2  11   1    8.47    0.75
  -2  11  -1    8.49    0.67
   2  11   1    8.93    0.81
   2 -11  -1    6.91    1.05
   2 -11  -1    8.70    0.89
  -2 -11   1    8.78    1.26
  -2 -11   1    8.77    0.72
   2 -11  -1    7.29    0.81
   2  11   1    7.16    0.91
   2 -11  -1    7.41    0.94
  -2 -11   1    8.94    0.69
   2  11   1    6.80    0.93
  -2  11  -1    8.07    0.84
  -2  11  -1    7.54    0.81
  -3  11   1   29.14    1.78
   3  11  -1   28.19    1.83
   3  11  -1   27.52    1.51
   3 -11   1   27.66    1.77
   3 -11   1   29.67    1.76
  -3 -11  -1   31.22    2.09
  -3 -11  -1   30.05    1.88
  -3  11   1   29.50    1.87
  -3 -11  -1   29.19    1.45
   3  11  -1   25.49    1.75
  -3  11   1   27.26    1.36
   3  11  -1   31.48    1.83
  -3  11   1   28.07    1.58
  -3  11   1   30.72    1.77
  -3 -11  -1   28.79    1.80
   3 -11   1   28.91    1.79
  -3  11   1   27.97    1.80
   3 -11   1   28.90    1.99
   3  11  -1   27.69    1.81
  -3 -11  -1   29.67    1.46
  -3 -11   1   27.40    1.78
  -3 -11   1   28.69    1.49
  -3 -11   1   30.91    2.07
   3 -11  -1   29.18    1.98
   3  11   1   29.33    1.51
  -3 -11   1   29.72    1.90
   3  11   1   27.96    1.68
   3  11   1   31.17    1.80
  -3  11  -1   27.10    1.80
   3 -11  -1   27.58    1.75
  -3  11  -1   27.33    1.81
   3 -11  -1   31.40    1.86
   3  11   1   25.02    1.72
  -3  11  -1   26.99    1.67
  -3  11  -1   28.63    1.48
  -3 -11   1   26.74    1.50
  -3  11  -1   29.98    1.80
   3  11   1   27.86    1.78
   3 -11  -1   25.34    1.67
  -4  11   1   23.45    1.48
   4  11  -1   24.82    1.29
  -4  11   1   22.80    1.51
  -4 -11  -1   26.22    1.35
   4 -11   1   23.68    1.65
   4  11  -1   24.46    1.67
  -4  11   1   22.23    1.58
   4  11  -1   25.57    1.70
  -4  11   1   22.36    1.69
  -4 -11  -1   22.02    1.63
  -4 -11  -1   24.25    1.64
  -4 -11  -1   22.64    1.19
   4  11  -1   24.42    1.67
   4 -11   1   24.37    1.64
  -4 -11  -1   26.52    1.98
  -4  11   1   24.22    1.25
   4 -11   1   21.70    1.48
   4 -11   1   25.07    1.84
  -4  11   1   23.81    1.67
   4  11  -1   23.65    1.64
   4 -11  -1   26.26    1.82
   4 -11  -1   22.88    1.60
  -4  11  -1   24.07    1.51
  -4  11  -1   22.59    1.57
  -4  11  -1   26.21    1.37
  -4 -11   1   23.36    1.69
   4  11   1   25.45    1.66
   4  11   1   22.44    1.62
   4  11   1   24.26    1.61
  -4  11  -1   24.49    1.59
  -4 -11   1   22.38    1.61
  -4 -11   1   18.99    1.72
  -4  11  -1   25.61    1.74
  -4 -11   1   23.27    1.26
  -4 -11   1   23.71    1.38
   4 -11  -1   25.90    1.59
   4 -11  -1   23.95    1.67
  -4  11  -1   27.22    1.74
   4  11   1   25.71    1.64
   4  11   1   22.70    1.21
  -5  11   1    6.68    0.96
   5  11  -1    4.86    0.79
   5 -11   1    6.26    0.87
  -5  11   1    6.67    0.96
   5 -11   1    7.35    1.03
  -5 -11  -1    6.08    0.64
   5  11  -1    6.36    0.53
  -5  11   1    5.86    0.58
   5 -11   1    6.24    1.02
   5 -11   1    7.48    1.05
   5  11  -1    6.42    0.96
  -5  11   1    6.14    0.86
   5  11  -1    9.00    1.21
  -5  11   1    7.01    0.92
  -5 -11  -1    5.92    0.85
  -5 -11  -1    6.43    0.97
  -5  11   1    6.66    1.10
   5  11  -1    5.10    0.92
  -5 -11  -1    8.24    1.25
   5 -11  -1    6.54    1.06
  -5  11  -1    6.43    0.65
  -5  11  -1    3.83    0.74
   5  11   1    6.84    0.94
   5  11   1    6.26    0.94
  -5  11  -1    7.17    0.79
   5  11   1    5.46    0.84
   5  11   1    6.91    0.95
  -5  11  -1    4.75    0.77
   5 -11  -1    5.34    0.94
  -5  11  -1    5.76    0.89
  -5 -11   1    8.98    1.26
  -5 -11   1    5.12    0.69
  -5 -11   1    6.55    1.10
  -5 -11   1    5.55    0.93
   5 -11  -1    6.30    0.95
  -5  11  -1    6.51    0.94
   5 -11  -1    5.73    0.77
  -6  11   1    3.56    0.75
  -6  11   1    3.61    0.72
   6 -11   1    3.21    0.74
   6  11  -1    2.69    0.64
   6  11  -1    4.79    0.88
   6 -11   1    3.64    0.79
   6 -11   1    3.06    0.76
  -6  11   1    3.29    0.65
   6  11  -1    3.22    0.66
  -6 -11  -1    3.94    0.83
  -6 -11  -1    3.70    0.55
  -6 -11  -1    3.75    0.72
  -6  11   1    3.94    0.55
  -6 -11  -1    3.99    0.79
   6  11  -1    3.62    0.76
   6 -11   1    4.03    0.64
  -6  11   1    3.83    0.75
  -6  11   1    4.50    0.89
  -6 -11   1    4.45    0.83
  -6 -11   1    3.39    0.77
   6 -11  -1    4.92    0.76
   6 -11  -1    2.76    0.66
   6  11   1    4.10    0.75
  -6 -11   1    2.81    0.54
  -6  11  -1    3.74    0.58
  -6  11  -1    3.02    0.72
  -6  11  -1    4.22    0.68
  -6  11  -1    5.65    0.99
  -6  11  -1    4.42    0.84
   6 -11  -1    4.34    0.83
   6  11   1    2.80    0.67
  -6  11  -1    4.17    0.86
   6 -11  -1    4.96    0.92
  -6 -11   1    3.00    0.59
   6  11   1    2.54    0.72
  -7 -11  -1    5.35    0.69
   7  11  -1    3.27    0.82
   7 -11   1    4.11    0.84
   7  11  -1    3.93    0.89
  -7  11   1    5.01    0.90
  -7  11   1    5.47    0.94
   7  11  -1    4.66    0.83
   7 -11   1    5.30    0.98
  -7 -11  -1    5.53    0.96
   7 -11   1    3.75    0.66
  -7 -11  -1    3.17    0.63
   7 -11   1    4.52    0.84
  -7 -11  -1    5.60    0.99
  -7  11   1    5.10    0.90
   7  11  -1    4.31    0.80
  -7  11   1    3.24    0.57
   7  11   1    4.13    0.84
  -7  11  -1    4.67    0.66
   7 -11  -1    3.85    0.83
  -7  11  -1    5.68    0.98
  -7 -11   1    2.81    0.61
  -7 -11   1    3.41    0.85
  -7 -11   1    3.79    0.86
   7  11   1    3.84    0.78
   7 -11  -1    4.66    0.92
   7  11   1    4.47    0.85
   7 -11  -1    2.71    0.58
   7 -11  -1    3.28    0.61
  -7  11  -1    4.61    0.70
  -7  11  -1    4.45    0.89
  -7  11  -1    5.73    0.99
  -7 -11   1    4.23    0.70
   7  11   1    4.16    0.82
   8  11  -1    1.89    0.74
  -8 -11  -1    1.01    0.56
   8 -11   1    0.58    0.43
  -8 -11  -1    1.70    0.60
   8 -11   1    1.00    0.65
  -8  11   1    0.78    0.64
   8  11  -1    1.92    0.61
  -8  11   1    0.87    0.36
   8  11  -1    1.76    0.71
   8 -11   1    1.87    0.47
   8  11  -1    1.49    0.61
  -8  11   1    1.43    0.67
  -8  11   1    2.26    0.61
  -8  11   1    2.29    0.72
   8 -11   1    1.41    0.82
  -8 -11  -1    0.63    0.66
  -8 -11  -1    0.94    0.43
  -8 -11   1    2.17    0.64
  -8  11  -1    1.75    0.62
  -8  11  -1    1.51    0.49
   8 -11  -1    0.89    0.43
   8 -11  -1    1.08    0.42
   8  11   1    1.44    0.70
   8  11   1    1.33    0.60
  -8  11  -1    1.70    0.64
   8  11   1    1.42    0.59
  -8 -11   1    1.17    0.66
   8  11   1    2.25    0.70
   8 -11  -1    1.75    0.70
  -8  11  -1    0.95    0.73
  -8 -11   1    1.42    0.43
   8 -11  -1    1.06    0.65
  -8  11  -1    0.90    0.59
  -8 -11   1    1.46    0.53
  -9  11   1    4.46    0.71
   9  11  -1    2.68    1.22
  -9 -11  -1    2.84    0.62
  -9 -11  -1    4.02    0.95
  -9  11   1    3.78    0.96
   9  11  -1    2.73    0.63
  -9  11   1    4.52    1.02
  -9 -11  -1    1.25    0.50
   9 -11   1    4.40    0.81
   9  11  -1    3.50    0.93
   9 -11   1    2.63    0.51
   9 -11   1    3.99    0.90
  -9 -11  -1    2.35    0.75
  -9  11   1    4.22    0.87
   9 -11   1    1.67    0.94
   9 -11  -1    3.74    0.88
   9  11   1    4.60    0.96
  -9  11  -1    3.51    0.95
  -9  11  -1    5.61    0.94
  -9 -11   1    2.36    0.77
   9  11   1    4.76    1.11
  -9 -11   1    2.98    0.66
  -9 -11   1    2.61    0.62
  -9  11  -1    2.07    0.76
   9 -11  -1    2.86    0.85
  -9  11  -1    3.60    0.66
  -9 -11   1    3.79    0.82
   9 -11  -1    3.00    0.52
   9  11   1    2.29    0.74
   9 -11  -1    3.02    0.96
  10 -11   1    4.87    1.09
 -10  11   1    4.33    1.28
 -10 -11  -1    3.64    0.80
 -10  11   1    5.71    1.28
  10 -11   1    5.85    0.67
 -10 -11  -1    4.85    1.06
 -10 -11  -1    4.98    1.00
  10 -11   1    4.55    1.02
  10  11  -1    4.73    1.12
  10  11  -1    5.97    1.25
 -10  11   1    5.33    0.96
 -10 -11  -1    4.77    1.00
 -10  11  -1    6.68    0.84
  10  11   1    5.24    1.25
 -10  11  -1    4.95    1.19
  10  11   1    2.86    0.89
  10 -11  -1    5.35    1.30
 -10 -11   1    4.97    1.02
 -10  11  -1    3.89    0.87
  10 -11  -1    4.05    0.98
  10 -11  -1    4.68    0.64
 -10  11  -1    4.17    1.08
 -10 -11   1    3.38    0.83
 -10 -11   1    4.96    1.24
 -10 -11   1    4.33    0.85
  10 -11  -1    5.93    1.13
 -11  11   1    1.82    0.94
 -11 -11  -1   -0.33    0.72
 -11  11   1   -0.38    0.97
 -11  11   1   -0.82    0.57
  11  11  -1   -0.31    0.79
 -11 -11  -1    0.45    0.57
  11 -11   1    0.13    0.65
  11 -11   1    0.15    0.57
 -11 -11  -1   -0.09    0.73
  11  11  -1    0.49    0.76
 -11 -11   1   -0.29    0.50
 -11  11  -1   -0.73    0.83
 -11 -11   1    0.05    0.74
 -11  11  -1   -0.24    0.51
 -11  11  -1   -0.86    1.19
  11 -11  -1    0.48    0.68
  11  11   1    0.12    0.78
  11 -11  -1    0.03    0.45
 -11 -11   1    1.01    0.79
 -11  11  -1   -0.02    0.44
  11  11   1    1.03    0.80
 -12  11   1    1.68    0.82
 -12  11   1    4.74    1.51
  12 -11   1    1.39    0.71
 -12 -11  -1    1.20    0.91
  12  11  -1    0.88    0.97
 -12  11   1    0.68    1.40
  12  11  -1    0.57    1.01
 -12 -11  -1    0.82    0.95
  12 -11   1    0.03    0.82
 -12 -11  -1    0.39    0.55
 -12 -11   1    1.00    0.63
  12  11   1    0.71    0.89
 -12  11  -1    3.15    1.34
 -12  11  -1    0.17    0.62
  12  11   1   -0.03    0.96
  12 -11  -1    1.47    0.71
 -12 -11   1    0.94    0.91
  12 -11  -1   -0.62    0.78
 -12 -11   1    0.74    0.95
  13 -11   1    0.51    1.28
  13  11  -1    0.59    1.25
 -13 -11  -1    1.51    0.67
 -13  11   1    0.37    1.62
 -13 -11  -1   -0.95    1.11
  13  11  -1    1.23    1.11
  13 -11   1    1.54    0.86
 -13  11   1    0.23    0.77
 -13 -11  -1    0.78    1.10
  13  11   1    2.28    1.11
 -13 -11   1    0.80    1.22
 -13  11  -1    2.07    1.47
 -13  11  -1   -1.04    0.83
  13  11   1   -0.35    1.17
  13 -11  -1    0.36    0.78
  13 -11  -1    0.78    1.15
 -13 -11   1    0.90    0.72
 -13 -11   1   -0.43    0.98
  14  11  -1    4.66    1.69
  14 -11   1    1.23    0.99
 -14 -11  -1    1.58    0.85
 -14 -11  -1    2.38    1.50
 -14  11   1    2.78    1.07
 -14 -11   1    1.57    0.95
 -14  11  -1    2.23    1.15
  14  11   1    0.82    1.26
  14 -11  -1    1.97    1.02
 -14 -11   1   -0.14    1.41
 -15  11   1    0.82    1.09
 -15 -11  -1    1.06    1.03
 -15 -11   1    0.14    1.01
 -15  11  -1    0.40    0.99
 -16 -11  -1   -0.13    1.29
 -16 -11   1    2.28    1.39
   0 -12   1   -0.30    0.19
   0  12  -1    0.03    0.33
   0  12  -1   -0.01    0.33
   0  12   1   -0.12    0.29
   0 -12  -1    0.22    0.32
   0  12   1    0.49    0.36
   0  12  -1    0.15    0.35
   0  12   1   -0.12    0.21
   0 -12  -1   -0.20    0.47
   0  12  -1    0.45    0.37
   0  12   1   -0.29    0.25
   0  12  -1    0.22    0.24
   0  12   1    0.19    0.38
   0 -12  -1   -0.15    0.25
   0 -12   1   -0.47    0.42
   0 -12   1    0.31    0.38
   0 -12  -1   -0.04    0.22
   0 -12   1   -0.11    0.23
  -1 -12  -1    5.84    1.05
   1  12  -1    7.66    1.09
  -1  12   1    7.73    0.65
   1  12  -1    6.43    0.85
   1 -12   1    9.13    1.31
   1 -12   1    7.86    0.84
  -1  12   1    7.13    1.01
  -1  12   1    7.72    1.02
   1 -12   1    5.79    0.84
  -1  12   1    7.92    1.02
  -1 -12  -1    7.31    0.95
   1 -12   1    8.63    0.89
   1  12  -1    7.68    0.98
   1  12  -1    7.59    0.97
   1  12  -1    7.40    0.78
  -1 -12  -1    7.59    0.75
  -1 -12  -1    6.26    0.94
  -1  12   1    9.88    1.22
   1 -12  -1    7.66    1.00
  -1  12  -1    7.70    1.02
   1  12   1    6.97    1.01
  -1 -12   1    6.85    0.74
   1  12   1    7.20    0.89
   1  12   1    6.69    0.73
  -1  12  -1    6.53    0.94
   1 -12  -1    6.91    0.93
   1  12   1    6.91    0.92
   1 -12  -1    8.69    1.27
   1  12   1    6.39    0.91
  -1 -12   1    8.92    1.34
  -1  12  -1    6.80    0.94
  -1 -12   1   10.42    1.33
  -1 -12   1    7.87    1.04
   1 -12  -1    7.38    1.04
  -1 -12   1    6.79    0.66
  -1  12  -1    4.52    0.83
  -1  12  -1    7.59    0.70
  -2  12   1    9.66    1.20
   2 -12   1    8.43    0.93
   2  12  -1   10.18    1.06
   2  12  -1    9.22    0.91
  -2 -12  -1    7.42    0.99
  -2  12   1    9.73    1.02
  -2  12   1   10.41    1.03
  -2 -12  -1    8.98    0.94
   2 -12   1    9.90    1.18
   2 -12   1   10.01    0.97
   2  12  -1    9.57    1.15
  -2 -12  -1    7.29    1.16
  -2 -12  -1   10.21    0.83
  -2 -12  -1    8.48    0.69
  -2  12   1   10.34    1.07
  -2  12   1    9.32    0.70
   2  12  -1    9.54    0.88
   2  12  -1    8.22    1.06
   2 -12   1    7.75    1.25
  -2  12   1   10.72    0.84
   2  12   1    9.23    1.15
  -2 -12   1    9.40    0.98
   2 -12  -1    8.57    0.91
   2 -12  -1   10.24    1.35
  -2  12  -1    7.70    1.07
  -2 -12   1    9.28    0.83
   2  12   1    8.92    1.08
  -2  12  -1    8.18    0.72
  -2 -12   1    9.80    0.79
   2  12   1    9.64    0.84
  -2  12  -1    7.30    0.98
  -2 -12   1    8.12    1.28
   2 -12  -1   10.63    1.06
  -2  12  -1    7.70    1.04
   2 -12  -1    9.62    0.98
   2  12   1    9.84    1.08
   2  12   1    9.90    0.91
  -2 -12   1    7.48    1.05
  -2  12  -1    8.60    1.19
   3 -12   1    0.97    0.52
  -3  12   1    1.10    0.39
   3 -12   1    0.62    0.38
  -3  12   1    0.78    0.42
   3  12  -1    0.81    0.51
   3  12  -1    0.70    0.40
  -3 -12  -1    1.16    0.33
  -3 -12  -1    1.29    0.55
   3  12  -1    1.59    0.58
   3 -12   1    1.40    0.53
  -3 -12  -1    1.24    0.48
  -3  12   1    0.56    0.37
   3  12  -1    0.58    0.37
  -3 -12  -1    1.04    0.58
   3  12  -1    1.26    0.37
  -3 -12  -1    0.87    0.31
  -3  12   1    0.24    0.21
  -3  12   1    0.81    0.48
   3 -12   1    0.65    0.33
  -3  12   1    0.82    0.49
   3 -12  -1    2.68    0.64
  -3  12  -1    0.96    0.49
  -3  12  -1    0.31    0.36
  -3 -12   1    1.26    0.36
   3  12   1    0.87    0.41
  -3 -12   1    1.29    0.56
   3 -12  -1    0.98    0.61
   3  12   1    0.68    0.37
   3  12   1    0.87    0.49
   3 -12  -1    0.58    0.41
  -3  12  -1    0.55    0.23
   3  12   1    1.68    0.47
   3 -12  -1    0.92    0.41
  -3 -12   1    0.76    0.30
  -3  12  -1    1.38    0.53
  -3 -12   1    0.90    0.45
  -3 -12   1    1.08    0.46
  -3  12  -1    0.27    0.40
   3  12   1    0.85    0.35
  -3  12  -1    1.14    0.46
   4 -12   1   18.08    1.40
   4  12  -1   17.69    1.45
  -4 -12  -1   16.43    1.05
  -4  12   1   14.78    1.21
   4  12  -1   14.73    1.37
   4 -12   1   15.79    1.24
  -4 -12  -1   15.18    1.34
  -4  12   1   17.16    1.50
  -4  12   1   16.38    1.41
  -4  12   1   17.94    1.00
   4  12  -1   19.02    1.49
  -4 -12  -1   14.98    1.51
   4  12  -1   15.90    1.36
  -4 -12  -1   15.88    1.41
  -4  12   1   16.55    1.30
   4  12  -1   15.84    1.02
  -4  12   1   16.90    1.39
   4 -12   1   16.55    1.43
   4 -12   1   15.80    1.54
  -4 -12  -1   15.49    0.96
  -4 -12   1   15.77    1.40
  -4  12  -1   15.24    1.24
   4  12   1   16.96    1.41
   4 -12  -1   17.80    1.62
   4  12   1   16.91    1.00
  -4  12  -1   15.84    1.31
   4 -12  -1   15.46    1.25
   4  12   1   14.55    1.30
  -4  12  -1   15.57    1.42
  -4  12  -1   15.51    1.36
   4 -12  -1   17.21    1.38
   4  12   1   16.10    1.33
   4  12   1   16.89    1.33
  -4  12  -1   16.47    1.32
  -4  12  -1   15.20    1.04
   4 -12  -1   13.70    1.39
  -4 -12   1   17.21    1.46
  -4 -12   1   17.69    1.05
  -4 -12   1   18.04    1.62
  -4 -12   1   16.87    1.13
  -5  12   1    1.20    0.67
  -5  12   1    0.45    0.38
   5  12  -1    0.09    0.39
   5  12  -1    1.02    0.53
   5 -12   1    0.49    0.39
  -5  12   1    0.34    0.44
  -5  12   1    0.86    0.46
  -5 -12  -1    0.87    0.36
   5 -12   1    1.06    0.57
  -5  12   1    1.07    0.48
   5 -12   1    0.19    0.54
   5  12  -1    1.32    0.32
   5  12  -1    0.83    0.54
   5 -12   1    2.14    0.64
  -5 -12  -1    0.34    0.54
   5  12  -1    1.05    0.41
  -5 -12  -1    0.93    0.37
  -5  12   1    0.70    0.29
  -5 -12  -1   -0.37    0.42
  -5  12  -1    0.87    0.36
  -5  12  -1    0.80    0.49
   5  12   1    1.44    0.48
  -5 -12   1    1.21    0.60
  -5  12  -1    0.91    0.45
  -5  12  -1    0.45    0.56
  -5 -12   1    1.25    0.58
   5 -12  -1    1.21    0.63
   5 -12  -1    1.35    0.61
  -5  12  -1    0.73    0.47
   5  12   1    0.96    0.47
   5 -12  -1    1.02    0.39
  -5 -12   1    0.82    0.33
   5  12   1    0.60    0.42
  -5  12  -1    0.72    0.47
  -5 -12   1   -0.13    0.36
   5  12   1    1.19    0.53
   5 -12  -1   -0.02    0.31
   6  12  -1    3.04    0.75
  -6 -12  -1    2.68    0.78
   6  12  -1    3.09    0.77
  -6 -12  -1    3.38    0.77
   6 -12   1    4.16    0.93
  -6  12   1    3.25    0.54
  -6  12   1    2.42    0.66
   6  12  -1    3.89    0.84
  -6  12   1    2.38    0.61
  -6 -12  -1    2.96    0.54
   6  12  -1    2.37    0.62
  -6  12   1    3.32    0.65
   6 -12   1    2.81    0.83
   6 -12   1    3.55    0.82
   6 -12   1    3.74    0.65
  -6  12   1    2.99    0.71
  -6  12   1    3.36    0.79
  -6 -12  -1    3.21    0.87
   6  12   1    2.92    0.76
  -6  12  -1    2.52    0.60
  -6  12  -1    4.30    0.85
   6 -12  -1    4.22    0.89
   6 -12  -1    3.52    0.84
   6  12   1    2.94    0.76
  -6 -12   1    2.76    0.78
  -6 -12   1    2.84    0.73
  -6  12  -1    2.29    0.67
  -6  12  -1    3.71    0.76
  -6  12  -1    3.14    0.53
   6 -12  -1    2.57    0.57
  -6 -12   1    2.72    0.53
  -6 -12   1    2.83    0.82
   6  12   1    4.09    0.76
  -6  12  -1    2.16    0.71
  -7 -12  -1   -0.17    0.59
   7 -12   1   -0.67    0.62
   7 -12   1    0.26    0.61
   7 -12   1    0.98    0.50
   7  12  -1   -0.33    0.45
  -7 -12  -1    0.98    0.52
   7  12  -1    0.06    0.49
  -7  12   1    0.58    0.30
  -7 -12  -1   -0.33    0.39
  -7  12   1    0.79    0.67
   7 -12   1   -0.01    0.33
  -7  12   1    0.10    0.55
   7  12  -1    0.43    0.64
   7  12  -1    0.20    0.57
  -7  12   1    0.35    0.51
  -7 -12  -1    0.23    0.33
  -7  12  -1    1.37    0.66
   7 -12  -1   -0.21    0.51
  -7 -12   1    0.43    0.62
  -7 -12   1    0.46    0.62
   7  12   1    0.12    0.54
   7  12   1    1.19    0.62
   7 -12  -1    0.16    0.33
  -7  12  -1    0.04    0.37
   7  12   1    2.76    0.77
  -7  12  -1    0.35    0.29
  -7  12  -1    0.58    0.75
   7 -12  -1    0.47    0.60
  -7 -12   1    0.24    0.49
  -7  12  -1   -0.63    0.56
   7  12   1    0.57    0.53
   7 -12  -1   -0.05    0.37
  -7  12  -1    0.20    0.42
  -7 -12   1   -0.28    0.36
  -8  12   1    0.53    0.66
  -8  12   1    0.94    0.33
  -8  12   1    0.86    0.70
   8  12  -1   -0.92    0.55
   8 -12   1   -0.14    0.78
  -8 -12  -1    1.35    0.67
   8  12  -1    0.24    0.60
  -8 -12  -1    0.29    0.42
   8 -12   1    0.24    0.35
  -8  12   1    0.02    0.58
  -8 -12  -1    0.57    0.38
  -8 -12  -1   -0.82    0.53
   8 -12   1    0.34    0.76
   8 -12   1    0.35    0.42
  -8  12  -1   -0.30    0.62
   8  12   1    0.72    0.67
  -8  12  -1    0.47    0.31
  -8 -12   1   -0.67    0.63
  -8 -12   1    0.14    0.47
  -8 -12   1    0.20    0.43
   8 -12  -1    0.78    0.68
  -8 -12   1    1.13    0.64
   8 -12  -1    0.29    0.46
  -8  12  -1   -0.03    0.43
   8 -12  -1   -0.10    0.35
   8 -12  -1   -0.25    0.70
   8  12   1    0.32    0.55
  -8  12  -1    1.29    0.75
   9  12  -1    1.00    0.69
  -9 -12  -1    0.31    0.66
  -9 -12  -1    0.44    0.68
  -9 -12  -1    0.98    0.64
  -9  12   1    0.22    0.65
   9 -12   1    0.67    0.44
  -9  12   1    0.91    0.86
   9 -12   1    1.66    0.74
   9 -12   1    0.81    0.76
  -9  12   1    1.60    0.89
  -9 -12  -1    0.23    0.48
  -9  12   1    1.15    0.42
  -9  12  -1    0.04    0.88
   9 -12  -1    1.03    0.42
   9  12   1   -0.26    0.66
  -9  12  -1    1.63    0.87
  -9  12  -1    0.92    0.48
  -9 -12   1    0.24    0.51
   9  12   1    1.41    0.76
   9 -12  -1   -0.23    0.99
  -9 -12   1    0.76    0.75
   9 -12  -1    1.49    0.65
  -9  12  -1    1.19    0.65
   9 -12  -1    0.19    0.68
  -9 -12   1    0.99    0.49
  -9 -12   1   -0.83    0.72
  10  12  -1    0.83    0.85
 -10 -12  -1    1.65    0.58
 -10  12   1    4.68    1.21
  10 -12   1    1.78    0.65
 -10 -12  -1    1.53    0.89
  10 -12   1    1.47    0.53
  10  12  -1    2.19    0.96
 -10  12   1    2.15    1.11
  10 -12   1   -0.66    0.84
 -10 -12  -1    1.15    0.88
 -10  12   1    1.14    0.69
 -10 -12  -1    1.84    0.68
 -10  12   1    2.26    0.62
 -10  12  -1    2.09    0.98
  10  12   1    0.92    0.78
  10 -12  -1    1.44    0.44
 -10  12  -1    2.30    0.81
 -10  12  -1    2.63    1.08
 -10 -12   1    3.40    0.96
 -10 -12   1    3.19    0.93
  10  12   1   -0.01    0.74
 -10  12  -1    2.12    0.61
  10 -12  -1    2.89    0.92
 -10 -12   1   -0.19    0.84
  10 -12  -1    3.00    0.85
  11  12  -1   -0.41    0.89
  11  12  -1   -0.23    0.95
 -11  12   1   -0.67    0.47
 -11 -12  -1   -0.05    0.69
 -11  12   1    0.43    0.78
 -11  12   1   -2.47    1.08
 -11 -12  -1   -0.04    0.91
 -11  12   1   -0.82    1.29
  11 -12   1    0.40    0.61
 -11 -12  -1    0.10    0.76
  11 -12   1   -0.79    0.79
  11 -12  -1   -0.58    0.50
 -11  12  -1   -0.13    0.63
  11 -12  -1    0.29    0.93
  11 -12  -1    0.47    0.69
 -11 -12   1    0.64    0.99
 -11  12  -1   -2.10    1.02
  11 -12  -1    0.43    0.39
 -11 -12   1   -0.83    0.82
 -11  12  -1   -0.50    0.50
  11  12   1    0.51    0.82
  11  12   1    0.98    0.95
 -11 -12   1   -0.20    0.54
 -12  12   1    0.73    0.57
 -12 -12  -1    2.87    0.88
  12  12  -1   -1.07    1.16
  12  12  -1    2.35    1.21
  12 -12   1    2.65    0.96
 -12 -12  -1    0.90    1.11
 -12 -12  -1    2.73    1.07
 -12  12   1    2.37    0.99
 -12  12   1    3.02    1.56
  12 -12   1   -0.43    0.98
 -12  12  -1    1.99    1.50
 -12  12  -1    1.29    0.67
  12 -12  -1    0.74    1.18
 -12 -12   1    0.97    1.23
  12  12   1   -1.21    1.17
  12 -12  -1    2.33    0.84
  12  12   1    0.10    1.10
 -12 -12   1    1.33    0.91
 -12  12  -1    2.05    0.95
 -12 -12   1    3.50    1.37
  13 -12   1    1.98    1.02
 -13  12   1    1.18    0.95
 -13  12   1    2.42    0.84
 -13 -12  -1    1.10    0.79
  13  12  -1    2.01    1.45
 -13 -12  -1    0.88    1.17
 -13  12  -1   -0.06    0.88
 -13 -12   1    1.58    1.45
  13 -12  -1    0.09    0.89
 -13  12  -1    1.28    0.76
 -13 -12   1    0.80    0.87
  13  12   1    3.44    1.33
 -14 -12  -1    5.36    1.28
 -14  12   1    8.62    1.63
  14  12  -1    6.12    1.86
 -14  12   1    8.78    1.25
 -14 -12   1    6.26    2.01
 -14  12  -1    9.46    1.36
  14  12   1    4.90    1.92
 -14  12  -1    7.75    1.42
 -14 -12   1    8.14    1.50
 -15  12   1    8.45    1.96
 -15 -12  -1    4.61    1.49
 -15 -12   1    5.10    1.53
   0  13  -1    0.17    0.29
   0  13   1    0.05    0.30
   0 -13  -1   -0.24    0.26
   0 -13   1   -0.09    0.26
   0 -13  -1    0.07    0.57
   0 -13   1    0.24    0.31
   0  13   1   -0.45    0.35
   0  13  -1   -0.82    0.33
   0  13  -1   -0.54    0.38
   0  13   1   -0.46    0.38
   0 -13  -1   -0.35    0.39
   0  13  -1    0.58    0.44
   0  13  -1    0.18    0.43
   0  13   1    0.11    0.39
   0  13   1   -0.20    0.38
   0 -13  -1   -0.04    0.31
   0 -13   1    0.00    0.51
   0 -13   1   -0.38    0.36
  -1  13   1   14.68    1.38
  -1 -13  -1   12.68    1.23
   1  13  -1   11.93    1.24
   1 -13   1   12.76    1.68
  -1 -13  -1   13.50    1.07
   1 -13   1   14.24    1.25
  -1 -13  -1   13.89    1.28
   1 -13   1   15.82    1.23
  -1 -13  -1   12.03    1.68
  -1  13   1   16.33    1.05
  -1  13   1   13.99    1.26
  -1  13   1   11.17    1.21
   1  13  -1   13.83    1.15
   1  13  -1   13.27    1.30
   1  13  -1   12.72    1.15
   1 -13   1   12.32    1.18
  -1  13   1   10.55    1.16
   1  13  -1   13.82    1.22
  -1  13  -1   11.31    1.17
   1  13   1   12.85    1.30
   1 -13  -1   13.23    1.17
  -1  13  -1   14.96    1.05
  -1  13  -1   14.17    1.36
   1  13   1   12.90    1.30
  -1 -13   1   14.21    1.33
   1  13   1   14.13    1.25
  -1  13  -1   13.22    1.27
   1 -13  -1   13.71    1.24
   1 -13  -1   12.45    1.65
  -1 -13   1   12.70    1.26
   1 -13  -1   11.39    1.18
  -1 -13   1   13.91    1.82
  -1 -13   1   11.87    1.04
   1  13   1   13.57    1.16
  -1  13  -1   12.67    1.25
   1  13   1   15.07    1.11
  -2  13   1    3.13    0.56
  -2 -13  -1    1.29    0.49
  -2  13   1    2.17    0.65
  -2  13   1    2.62    0.44
   2  13  -1    2.31    0.56
   2  13  -1    2.34    0.68
  -2 -13  -1    2.08    0.45
   2 -13   1    2.54    0.81
   2  13  -1    1.44    0.64
   2  13  -1    2.12    0.62
  -2 -13  -1    1.81    0.61
   2 -13   1    1.52    0.51
   2  13  -1    2.22    0.53
   2 -13   1    2.10    0.59
  -2 -13  -1    2.08    0.54
   2 -13   1    2.77    0.55
  -2  13   1    1.92    0.55
  -2 -13  -1    1.65    0.38
  -2  13   1    1.75    0.54
  -2  13   1    3.57    0.68
   2 -13  -1    2.57    0.82
  -2 -13   1    2.14    0.88
   2  13   1    3.06    0.75
  -2  13  -1    2.28    0.48
  -2  13  -1    1.69    0.63
  -2  13  -1    1.48    0.63
   2 -13  -1    3.91    0.81
  -2  13  -1    2.80    0.65
  -2 -13   1    2.54    0.47
   2 -13  -1    3.24    0.76
   2  13   1    2.41    0.58
   2  13   1    2.60    0.59
   2  13   1    1.73    0.57
   2 -13  -1    1.88    0.51
  -2 -13   1    3.08    0.67
  -2  13  -1    2.52    0.74
  -2 -13   1    2.62    0.51
   2  13   1    2.63    0.68
  -2 -13   1    2.10    0.64
   3  13  -1    0.43    0.54
  -3  13   1    0.68    0.50
  -3  13   1   -0.38    0.47
  -3  13   1    0.50    0.49
   3 -13   1    0.45    0.52
  -3 -13  -1    0.39    0.29
   3  13  -1    1.08    0.62
  -3 -13  -1    0.19    0.43
   3  13  -1    1.58    0.69
   3  13  -1    0.97    0.40
   3 -13   1   -0.08    0.53
  -3 -13  -1    0.76    0.66
   3 -13   1    1.33    0.54
   3 -13   1    0.27    0.34
  -3  13   1    0.73    0.27
  -3  13   1    0.58    0.41
  -3 -13  -1    0.56    0.30
   3  13  -1    0.78    0.52
  -3  13   1    0.94    0.55
  -3 -13  -1    1.37    0.48
  -3 -13   1    0.15    0.55
   3 -13  -1    0.52    0.50
   3 -13  -1    0.65    0.36
   3  13   1    1.00    0.51
   3 -13  -1    0.44    0.58
  -3  13  -1    0.70    0.46
  -3 -13   1    0.66    0.31
   3  13   1    1.40    0.46
  -3  13  -1    0.34    0.44
  -3  13  -1    1.18    0.55
  -3  13  -1    0.48    0.29
  -3  13  -1    0.50    0.46
  -3 -13   1    0.88    0.33
   3  13   1    1.07    0.56
  -3  13  -1    0.64    0.42
  -3 -13   1    0.72    0.45
   3  13   1    0.56    0.42
  -3 -13   1    0.66    0.50
   3  13   1    1.71    0.53
   3 -13  -1    0.79    0.45
  -4 -13  -1    5.45    0.94
   4  13  -1    6.34    0.76
   4 -13   1    4.73    0.91
  -4  13   1    5.54    0.83
   4  13  -1    4.43    0.80
   4 -13   1    4.54    0.78
   4  13  -1    4.97    0.93
  -4 -13  -1    6.38    1.23
  -4  13   1    5.56    0.64
   4  13  -1    6.30    0.95
  -4 -13  -1    5.22    0.63
  -4  13   1    6.57    1.10
   4  13  -1    5.19    0.88
  -4  13   1    6.19    0.87
  -4 -13  -1    4.87    0.60
  -4  13   1    5.96    1.00
   4 -13   1    5.16    1.11
  -4  13   1    5.17    1.00
  -4 -13  -1    4.96    0.94
   4 -13   1    5.87    0.94
   4  13   1    5.25    0.98
  -4 -13   1    6.10    1.00
  -4  13  -1    6.30    0.97
   4  13   1    5.33    0.65
   4  13   1    4.91    0.96
   4 -13  -1    6.97    1.30
  -4 -13   1    6.39    1.22
   4 -13  -1    5.36    0.91
   4  13   1    6.32    0.93
   4  13   1    5.68    0.99
  -4 -13   1    5.91    0.72
   4 -13  -1    4.35    0.75
  -4  13  -1    7.22    1.16
  -4  13  -1    6.32    0.93
  -4 -13   1    5.03    0.96
  -4 -13   1    6.66    0.81
  -4  13  -1    5.00    0.95
  -4  13  -1    5.04    0.91
  -4  13  -1    6.46    0.75
   4 -13  -1    5.56    0.98
   5 -13   1    2.64    0.83
  -5  13   1    1.77    0.60
  -5 -13  -1    3.58    0.57
   5  13  -1    2.61    0.71
   5 -13   1    3.42    0.76
   5  13  -1    2.76    0.47
  -5 -13  -1    2.38    0.67
  -5  13   1    2.95    0.49
  -5  13   1    3.27    0.72
  -5 -13  -1    3.74    0.97
   5 -13   1    3.11    0.86
  -5  13   1    2.18    0.66
  -5 -13  -1    2.72    0.70
   5 -13   1    3.61    0.81
  -5  13   1    3.18    0.71
   5  13  -1    3.16    0.84
   5  13  -1    3.39    0.82
  -5  13   1    2.72    0.73
  -5 -13   1    3.49    0.94
  -5  13  -1    4.32    0.77
   5  13   1    2.73    0.69
  -5  13  -1    2.13    0.68
  -5 -13   1    2.33    0.71
  -5 -13   1    2.63    0.59
   5 -13  -1    3.97    0.96
   5 -13  -1    2.47    0.68
   5 -13  -1    2.99    0.68
  -5  13  -1    2.87    0.82
  -5  13  -1    3.10    0.54
   5  13   1    3.55    0.81
   5 -13  -1    1.81    0.90
   5  13   1    2.68    0.70
   5  13   1    2.58    0.40
  -5  13  -1    2.46    0.71
  -5  13  -1    3.10    0.77
  -5 -13   1    3.26    0.69
   6 -13   1    3.25    0.82
   6  13  -1    1.25    0.67
  -6 -13  -1    3.06    0.85
  -6  13   1    5.69    1.03
  -6 -13  -1    5.51    1.22
  -6  13   1    3.34    0.53
  -6 -13  -1    2.80    0.81
   6 -13   1    1.28    0.72
  -6  13   1    3.28    0.81
   6 -13   1    3.39    0.88
  -6  13   1    3.40    0.72
  -6 -13  -1    4.12    0.65
   6 -13   1    3.27    0.64
   6  13  -1    1.57    0.76
  -6  13   1    3.42    0.77
   6  13  -1    2.05    0.70
  -6 -13   1    3.02    0.65
  -6  13  -1    2.14    0.76
  -6  13  -1    2.38    0.62
   6 -13  -1    2.73    0.69
   6 -13  -1    1.88    0.67
  -6  13  -1    1.92    0.77
  -6 -13   1    3.27    0.93
   6  13   1    2.07    0.72
  -6  13  -1    2.59    0.53
   6 -13  -1    3.08    0.92
   6 -13  -1    2.84    0.79
  -6 -13   1    1.35    0.54
  -6 -13   1    3.19    0.86
  -6  13  -1    2.49    0.75
   7 -13   1    7.19    1.34
  -7 -13  -1    6.29    0.80
   7 -13   1    6.35    1.02
  -7  13   1    7.22    1.12
  -7 -13  -1    4.02    0.85
   7  13  -1    5.88    1.04
  -7 -13  -1    6.34    1.15
   7  13  -1    8.29    1.29
  -7  13   1    5.36    1.08
  -7 -13  -1    7.19    1.19
   7 -13   1    5.41    0.87
  -7  13   1    6.11    0.74
   7 -13   1    4.38    1.05
  -7 -13   1    5.64    1.21
   7 -13  -1    6.93    1.01
  -7  13  -1    7.42    0.93
  -7  13  -1    6.03    1.16
   7  13   1    7.65    1.18
   7  13   1    6.74    1.11
  -7 -13   1    6.23    1.20
  -7  13  -1    8.60    1.09
   7 -13  -1    5.52    1.15
  -7 -13   1    5.00    0.94
  -7 -13   1    5.84    0.85
  -7  13  -1    7.48    1.23
   7 -13  -1    5.44    1.19
   7 -13  -1    7.09    0.99
  -7  13  -1    6.45    1.07
  -8  13   1    6.13    1.04
  -8  13   1    3.82    0.64
   8 -13   1    5.19    1.07
   8 -13   1    5.21    1.27
   8  13  -1    4.96    1.21
  -8 -13  -1    4.88    0.78
  -8  13   1    3.16    1.05
  -8 -13  -1    4.66    0.94
  -8 -13  -1    5.41    1.20
  -8  13   1    6.61    1.19
   8 -13   1    3.61    0.74
  -8 -13  -1    3.99    0.99
   8 -13  -1    4.96    0.80
   8 -13  -1    6.32    1.14
   8  13   1    5.53    1.19
   8 -13  -1    4.17    1.23
  -8  13  -1    4.85    1.22
  -8 -13   1    5.77    1.38
  -8  13  -1    5.07    0.76
  -8 -13   1    5.56    1.22
  -8  13  -1    4.94    1.06
   8 -13  -1    3.87    0.96
  -8 -13   1    4.72    0.86
  -8 -13   1    4.75    0.93
  -9  13   1    0.77    0.47
  -9  13   1    1.04    0.95
  -9 -13  -1    1.14    0.64
  -9  13   1    0.34    0.71
   9 -13   1    1.25    0.64
   9 -13   1    0.95    0.54
  -9 -13  -1    1.75    0.87
   9  13  -1    0.29    0.76
   9 -13   1    1.68    0.97
  -9  13   1    0.52    1.11
  -9 -13  -1    0.32    0.87
  -9 -13  -1    1.00    0.58
  -9  13  -1    1.97    1.16
  -9  13  -1    1.88    0.80
  -9  13  -1    0.93    0.49
   9  13   1   -0.43    0.75
  -9 -13   1    1.32    0.55
   9 -13  -1    1.15    0.66
   9  13   1    1.35    0.74
  -9  13  -1    1.41    1.08
   9 -13  -1   -0.56    0.90
  -9 -13   1    1.19    1.03
  -9 -13   1    0.58    0.92
   9 -13  -1    0.43    0.46
  10 -13   1    0.54    0.65
  10 -13   1    0.22    0.50
 -10  13   1    1.15    1.12
 -10 -13  -1    0.13    0.64
 -10  13   1    0.92    0.71
  10  13  -1   -0.19    0.91
 -10 -13  -1   -0.34    0.90
 -10  13   1    0.27    0.46
 -10  13   1   -1.21    1.26
  10 -13   1   -0.72    1.01
  10  13  -1    2.15    1.00
 -10 -13  -1    0.15    0.97
  10 -13  -1    0.96    0.50
  10 -13  -1    1.01    0.67
 -10  13  -1    0.36    0.74
 -10  13  -1    1.49    1.34
 -10 -13   1   -0.04    1.01
  10  13   1   -0.28    0.91
  10  13   1    0.30    0.96
  10 -13  -1   -0.67    0.91
 -10  13  -1   -0.53    1.21
 -10 -13   1    0.60    0.74
 -10 -13   1    0.77    0.95
 -10  13  -1    0.79    0.51
 -11 -13  -1   -1.33    1.10
 -11  13   1    0.47    0.53
 -11  13   1   -2.75    1.38
  11  13  -1   -0.31    1.17
 -11  13   1    1.90    1.41
  11 -13   1   -0.84    0.66
 -11 -13  -1   -0.48    1.02
  11 -13   1    0.89    1.16
 -11  13   1   -0.24    0.78
 -11 -13  -1    0.42    0.69
  11  13  -1    0.84    1.13
 -11 -13   1   -0.59    0.68
 -11  13  -1    0.20    1.46
  11 -13  -1   -0.44    0.74
  11 -13  -1    0.40    0.49
 -11  13  -1    1.53    1.01
 -11 -13   1    0.50    1.25
  11 -13  -1    0.82    0.71
  11 -13  -1    0.87    1.20
  11  13   1    1.31    1.05
  11  13   1    1.03    1.22
 -11  13  -1    0.30    0.55
 -11 -13   1   -0.29    1.13
  12  13  -1   -0.21    1.22
 -12 -13  -1    0.68    0.89
 -12 -13  -1    0.15    1.12
 -12  13   1    0.18    0.92
  12 -13   1   -0.03    0.85
 -12  13   1    0.22    0.62
 -12  13   1    2.46    2.91
 -12 -13   1    0.01    0.76
 -12 -13   1   -0.06    1.16
  12  13   1   -0.39    1.19
  12 -13  -1   -0.51    0.92
 -12  13  -1   -0.16    0.65
 -12  13  -1   -0.63    0.87
 -13 -13  -1    7.94    2.87
 -13  13   1    7.13    1.73
 -13 -13  -1    8.94    1.58
 -13  13   1    8.65    1.31
  13  13  -1    8.97    2.13
 -13  13  -1    8.72    1.21
 -13 -13   1    8.63    2.14
  13  13   1   12.30    2.14
 -13 -13   1    7.29    1.36
 -13  13  -1    8.12    1.78
 -14  13   1    2.76    1.10
 -14  13   1   -0.09    1.54
 -14  13  -1    2.63    1.53
 -14  13  -1    4.29    1.15
   0 -14   1   -0.25    0.38
   0 -14   1   -0.37    0.28
   0  14  -1   -0.31    0.51
   0 -14   1    0.17    0.62
   0 -14  -1    0.59    0.46
   0 -14  -1   -0.06    0.37
   0 -14  -1    0.15    0.34
   0  14  -1    0.12    0.50
   0  14  -1   -0.11    0.52
   0  14   1   -0.11    0.31
   0 -14   1   -0.40    0.47
   0  14   1   -0.28    0.52
   0  14   1   -0.54    0.51
   0  14   1    0.35    0.44
   0  14   1    0.61    0.57
   0 -14  -1   -0.31    0.56
   0  14  -1    0.13    0.36
   0  14  -1   -0.08    0.47
  -1  14   1    0.91    0.61
   1 -14   1    0.85    0.74
  -1 -14  -1    1.37    0.62
   1  14  -1    1.49    0.54
   1 -14   1    1.10    0.63
   1  14  -1    1.61    0.57
   1  14  -1    1.04    0.67
  -1 -14  -1    1.82    0.51
  -1  14   1    1.28    0.43
  -1  14   1    1.91    0.67
  -1 -14  -1    1.28    0.60
  -1 -14  -1    2.56    0.82
   1  14  -1    1.08    0.57
   1  14  -1    1.77    0.83
   1 -14   1    0.68    0.50
   1 -14   1    1.44    0.45
  -1  14   1    1.88    0.61
  -1  14   1    1.78    0.63
   1 -14  -1    1.26    0.59
   1 -14  -1    1.20    0.57
   1  14   1    1.47    0.61
  -1  14  -1    0.51    0.52
   1  14   1    0.83    0.40
   1  14   1    1.56    0.74
  -1 -14   1    0.76    0.52
   1 -14  -1    2.40    0.85
  -1  14  -1    0.77    0.56
  -1  14  -1    0.63    0.59
  -1 -14   1    0.91    0.39
  -1 -14   1    1.00    0.49
   1 -14  -1    1.31    0.52
  -1  14  -1    0.92    0.40
  -1  14  -1    1.77    0.58
  -1 -14   1    1.12    0.76
   1  14   1    0.77    0.50
  -2  14   1    2.84    0.77
  -2  14   1    3.95    0.69
   2 -14   1    4.18    0.84
  -2 -14  -1    3.26    0.72
  -2 -14  -1    3.10    0.71
  -2  14   1    2.05    0.71
   2  14  -1    3.94    0.95
   2 -14   1    4.12    0.85
  -2  14   1    3.63    0.80
   2  14  -1    3.69    0.73
   2 -14   1    3.38    0.76
  -2 -14  -1    3.39    0.66
   2  14  -1    2.50    0.66
  -2 -14  -1    1.98    0.77
  -2  14   1    1.54    0.57
   2  14  -1    3.61    0.85
   2 -14   1    2.40    0.92
  -2  14   1    3.14    0.55
  -2 -14   1    3.42    0.73
   2  14   1    3.12    0.65
  -2 -14   1    4.47    1.08
  -2  14  -1    2.03    0.73
   2 -14  -1    3.17    0.77
   2 -14  -1    3.25    1.09
  -2 -14   1    2.78    0.57
  -2 -14   1    2.08    0.68
  -2  14  -1    3.42    0.84
   2 -14  -1    3.84    0.80
   2  14   1    2.95    0.68
   2  14   1    3.49    0.84
  -2 -14   1    3.39    0.54
  -2  14  -1    2.67    0.74
   2  14   1    2.96    0.83
  -2  14  -1    3.51    0.84
   2 -14  -1    2.71    0.70
  -2  14  -1    2.86    0.54
   3 -14   1    4.23    0.90
  -3  14   1    4.48    0.72
  -3  14   1    6.77    1.12
   3 -14   1    5.18    0.82
   3  14  -1    4.05    0.81
   3  14  -1    4.53    0.74
   3  14  -1    4.06    0.97
  -3  14   1    4.30    0.94
   3  14  -1    3.84    0.81
  -3  14   1    4.65    0.64
  -3 -14  -1    4.46    0.61
  -3 -14  -1    4.00    0.91
   3 -14   1    4.60    1.15
  -3  14   1    4.51    0.84
  -3 -14  -1    4.64    0.98
  -3 -14  -1    3.90    1.03
  -3 -14  -1    4.65    0.65
  -3  14   1    5.02    0.96
   3 -14   1    5.09    0.88
   3  14   1    3.15    0.88
   3 -14  -1    3.45    0.73
  -3 -14   1    3.29    0.79
  -3  14  -1    3.76    0.74
  -3 -14   1    3.51    0.58
  -3  14  -1    4.01    0.77
   3  14   1    3.88    0.65
   3 -14  -1    4.44    0.84
   3 -14  -1    4.87    1.23
  -3 -14   1    4.57    0.92
   3  14   1    5.17    0.94
  -3  14  -1    4.47    0.91
  -3  14  -1    4.28    0.63
  -3  14  -1    5.51    1.10
  -3 -14   1    3.76    0.94
  -3 -14   1    3.91    0.69
  -3  14  -1    2.45    0.74
   3 -14  -1    4.03    0.90
   3  14   1    3.78    0.76
   4  14  -1    1.32    0.48
   4  14  -1    0.65    0.51
  -4 -14  -1    0.56    0.73
   4 -14   1    1.78    0.72
  -4 -14  -1    0.30    0.57
   4  14  -1    0.48    0.58
  -4  14   1    0.84    0.31
  -4  14   1    0.07    0.52
  -4  14   1    0.49    0.55
  -4  14   1    0.39    0.67
   4 -14   1    0.89    0.46
   4  14  -1    0.88    0.66
  -4  14   1    1.18    0.61
   4 -14   1    1.28    0.78
   4 -14   1    1.02    0.45
  -4 -14  -1    0.32    0.31
  -4 -14  -1    0.29    0.42
  -4  14   1    1.29    0.67
  -4 -14  -1    1.19    0.37
  -4  14  -1    0.68    0.37
  -4  14  -1    1.36    0.65
  -4 -14   1    0.36    0.41
  -4 -14   1    0.90    0.67
  -4  14  -1    0.77    0.52
  -4  14  -1    0.50    0.67
  -4 -14   1    0.35    0.40
   4 -14  -1    1.16    0.54
   4  14   1    0.55    0.60
  -4  14  -1    0.00    0.56
   4 -14  -1    0.54    0.75
  -4  14  -1    0.92    0.73
   4  14   1    0.58    0.38
  -4 -14   1    0.66    0.66
   4 -14  -1    0.30    0.66
   4  14   1    0.43    0.47
   4 -14  -1    0.83    0.50
  -5  14   1    0.59    0.61
  -5 -14  -1    0.40    0.38
   5  14  -1   -0.50    0.56
   5 -14   1    0.33    0.38
  -5 -14  -1    0.03    0.53
   5  14  -1   -0.05    0.28
  -5 -14  -1    0.24    0.67
   5 -14   1    0.47    0.76
   5 -14   1    0.77    0.54
   5  14  -1    0.74    0.65
  -5  14   1   -0.01    0.31
  -5  14   1    0.20    0.56
  -5  14   1    0.97    0.60
  -5 -14  -1   -0.32    0.75
  -5  14   1    0.66    0.79
   5 -14   1   -0.27    0.71
  -5  14  -1    0.71    0.67
   5 -14  -1   -0.01    0.41
  -5 -14   1    0.38    0.42
   5 -14  -1   -0.42    0.66
  -5  14  -1   -0.33    0.61
   5 -14  -1   -1.10    0.64
   5 -14  -1   -0.05    0.45
   5  14   1    0.43    0.52
   5  14   1    0.42    0.59
  -5 -14   1   -0.28    0.66
  -5  14  -1   -0.10    0.31
  -5  14  -1   -0.62    0.55
  -5 -14   1   -0.08    0.45
  -5  14  -1    0.56    0.66
  -5 -14   1    0.70    0.65
   5  14   1    0.36    0.25
   6  14  -1    3.29    0.98
  -6  14   1    3.76    0.82
   6 -14   1    2.94    0.97
  -6  14   1    3.87    0.61
   6 -14   1    2.81    1.03
  -6  14   1    2.20    0.84
  -6 -14  -1    1.55    0.94
  -6  14   1    2.71    0.98
   6 -14   1    3.84    0.87
  -6 -14  -1    3.68    0.68
   6 -14   1    3.09    0.70
  -6  14   1    3.50    0.88
  -6 -14  -1    3.84    0.94
   6  14  -1    1.55    0.76
  -6 -14  -1    3.91    0.96
  -6 -14   1    2.97    1.02
  -6  14  -1    4.75    1.03
  -6  14  -1    2.85    0.80
   6 -14  -1    4.32    1.06
   6 -14  -1    3.23    0.81
   6  14   1    3.35    0.83
  -6 -14   1    3.27    0.65
  -6 -14   1    2.39    0.91
  -6  14  -1    2.82    0.97
  -6  14  -1    3.35    0.62
   6 -14  -1    3.73    1.12
  -6 -14   1    3.23    0.75
   6 -14  -1    3.81    0.80
  -6  14  -1    2.27    0.83
  -7 -14  -1   16.78    1.72
  -7  14   1   16.63    1.68
  -7 -14  -1   15.44    1.27
  -7  14   1   20.54    1.87
  -7  14   1   16.10    1.15
   7 -14   1   19.60    2.11
   7  14  -1   15.81    1.88
  -7 -14  -1   13.57    1.89
   7 -14   1   18.42    1.67
   7 -14   1   16.75    1.44
  -7 -14  -1   15.91    1.65
   7 -14  -1   17.11    1.42
  -7 -14   1   14.60    1.36
  -7 -14   1   20.14    2.43
   7 -14  -1   14.13    1.96
   7 -14  -1   19.97    2.07
  -7 -14   1   15.88    1.91
   7 -14  -1   16.30    1.63
  -7  14  -1   17.35    1.27
  -7 -14   1   14.96    1.63
  -7  14  -1   15.66    1.92
  -7  14  -1   16.64    1.89
  -7  14  -1   16.52    1.69
  -7  14  -1   15.71    1.52
   8 -14   1   -0.75    0.81
  -8  14   1   -0.75    1.12
   8  14  -1    0.11    0.82
  -8  14   1   -0.22    0.74
   8 -14   1    0.46    0.47
  -8 -14  -1    1.92    1.00
   8  14  -1    0.39    0.92
  -8 -14  -1   -0.08    0.82
   8 -14   1    0.50    0.61
  -8 -14  -1    0.06    0.57
  -8  14   1   -0.59    0.92
  -8 -14  -1    0.00    0.53
  -8  14  -1   -1.14    0.99
   8 -14  -1   -0.52    0.87
  -8  14  -1    0.22    0.83
  -8 -14   1   -0.25    0.84
   8 -14  -1    0.16    0.54
  -8 -14   1   -0.06    0.56
  -8 -14   1    0.84    0.63
  -8  14  -1    0.91    0.45
   8  14   1   -0.47    0.82
   8 -14  -1    0.59    0.58
   8  14   1    0.09    0.72
  -8 -14   1    2.16    0.97
  -9  14   1    0.13    0.47
   9 -14   1    0.64    0.71
  -9 -14  -1    2.05    1.02
  -9 -14  -1   -0.09    0.47
   9 -14   1   -0.12    0.56
  -9  14   1    1.43    1.11
  -9 -14  -1    0.03    0.99
  -9  14   1    2.31    1.31
  -9 -14  -1    0.50    0.75
   9 -14   1    0.52    1.18
  -9  14   1    0.09    0.89
   9  14  -1    1.40    0.96
  -9  14  -1   -0.20    1.28
   9  14   1    0.93    0.93
  -9  14  -1    1.14    1.14
  -9 -14   1    1.54    0.75
  -9 -14   1    0.48    1.04
   9 -14  -1   -1.30    0.99
   9 -14  -1   -0.09    0.57
   9 -14  -1    0.50    0.56
  -9  14  -1    0.33    0.51
  -9  14  -1    0.61    0.96
  -9 -14   1    1.38    1.05
   9  14   1    0.74    0.99
 -10  14   1    1.39    0.85
 -10 -14  -1   -0.05    1.10
 -10  14   1   -0.62    1.54
 -10  14   1   -0.70    0.49
  10 -14   1   -0.98    1.28
  10 -14   1    0.63    0.58
  10 -14   1    0.19    0.82
 -10  14   1    2.08    1.43
  10  14  -1    1.64    1.21
 -10 -14  -1    2.18    1.02
 -10 -14  -1    0.85    1.22
 -10  14  -1    2.60    1.53
 -10 -14   1   -1.07    1.18
 -10  14  -1    2.34    1.06
 -10 -14   1    1.20    1.30
  10 -14  -1   -0.15    1.26
  10 -14  -1    1.96    0.80
  10 -14  -1   -0.25    0.55
  10  14   1    1.99    1.11
 -10  14  -1    1.18    0.63
  10  14   1   -0.26    1.24
 -10 -14   1    0.10    0.70
 -11 -14  -1    4.90    1.59
  11  14  -1    4.10    1.53
 -11  14   1    5.41    0.86
 -11 -14  -1    4.45    1.16
 -11  14   1    4.71    1.37
  11  14   1    6.14    1.53
 -11  14  -1    5.69    1.45
 -11 -14   1    4.28    1.20
 -11 -14   1    3.24    1.62
 -11  14  -1    5.75    1.00
 -12  14   1    5.44    1.50
 -12  14   1    0.85    0.74
 -12 -14  -1    0.87    1.07
 -12 -14  -1    0.24    1.45
  12  14  -1    2.36    1.65
  12  14   1    0.95    1.45
 -12  14  -1    1.23    1.33
 -12 -14   1    0.63    1.07
 -12  14  -1    0.46    0.82
 -12 -14   1    0.10    1.48
 -13  14   1    2.47    1.06
 -13  14   1    5.00    1.78
  13  14   1    3.05    1.84
 -13  14  -1    3.56    1.16
 -13  14  -1    2.93    1.59
 -14  14   1    4.48    1.81
   0  15   1    0.25    0.39
   0 -15   1   -0.09    0.37
   0  15  -1   -0.03    0.43
   0  15  -1   -0.92    0.58
   0 -15  -1   -0.05    0.70
   0  15   1    0.33    0.66
   0  15  -1    0.47    0.60
   0 -15  -1    0.13    0.44
   0  15  -1    0.46    0.74
   0  15   1    0.02    0.59
   0 -15  -1   -0.10    0.68
   0 -15  -1    0.55    0.44
   0 -15   1   -0.12    0.43
   0 -15   1    0.03    0.60
   0 -15   1   -0.08    0.75
  -1 -15  -1    2.65    0.68
   1 -15   1    1.55    0.89
  -1 -15  -1    1.11    0.55
  -1  15   1    2.67    0.76
   1  15  -1    0.59    0.56
   1  15  -1    1.26    0.74
  -1  15   1    1.70    0.63
  -1 -15  -1    2.64    0.96
   1 -15   1    0.03    0.45
  -1  15   1    0.96    0.47
  -1  15   1    1.40    0.56
   1  15  -1    0.10    0.74
   1 -15   1    1.68    0.75
  -1  15   1    0.82    0.66
   1 -15   1    0.52    0.47
   1  15  -1    1.43    0.57
  -1 -15  -1    2.05    0.71
  -1  15  -1    1.31    0.58
   1  15   1    2.97    0.71
   1 -15  -1    1.31    0.77
   1 -15  -1    1.03    0.94
  -1 -15   1    1.96    0.54
  -1 -15   1    1.15    0.94
  -1  15  -1    2.41    0.87
  -1 -15   1    1.20    0.74
   1 -15  -1    0.81    0.45
   1  15   1    1.56    0.55
   1  15   1    2.50    0.80
   1 -15  -1    1.00    0.55
  -1  15  -1    0.53    0.65
  -1  15  -1    0.65    0.62
  -1 -15   1    1.56    0.52
   2 -15   1    1.17    0.57
   2  15  -1    0.84    0.52
  -2 -15  -1    0.72    0.83
  -2  15   1    1.71    0.81
  -2 -15  -1    0.57    0.49
   2 -15   1    2.13    0.71
   2  15  -1    0.97    0.76
  -2  15   1    1.63    0.76
  -2  15   1    0.55    0.53
   2  15  -1    1.19    0.59
   2 -15   1    2.07    0.61
   2 -15   1   -0.42    0.82
  -2 -15  -1    1.43    0.49
  -2  15   1    0.39    0.80
  -2 -15  -1    1.62    0.67
  -2  15   1    1.58    0.47
  -2  15  -1    1.74    0.77
   2  15   1    0.49    0.56
  -2  15  -1    0.68    0.64
   2 -15  -1    0.98    0.78
   2 -15  -1    1.87    0.89
  -2 -15   1    1.45    0.50
   2 -15  -1    1.44    0.53
  -2  15  -1    0.81    0.44
  -2 -15   1    0.53    0.88
  -2  15  -1    1.88    0.60
  -2 -15   1    1.95    0.71
  -2 -15   1    0.59    0.43
   2 -15  -1    0.25    0.56
  -2  15  -1    1.11    0.68
   2  15   1    0.85    0.78
   2  15   1    1.30    0.58
  -3  15   1    0.39    0.36
   3  15  -1   -0.12    0.75
   3  15  -1    0.15    0.50
   3 -15   1    0.54    0.46
   3 -15   1    0.55    0.87
   3 -15   1    0.36    0.79
  -3 -15  -1    0.06    0.73
   3 -15   1    0.14    0.48
  -3 -15  -1   -0.03    0.37
   3  15  -1    0.97    0.64
  -3 -15  -1   -0.30    0.60
  -3  15   1    0.06    0.71
  -3  15   1    1.43    1.13
  -3 -15  -1    0.16    0.49
  -3  15   1    0.64    0.51
  -3  15   1    0.07    0.61
  -3  15  -1   -0.01    0.66
  -3  15  -1    0.60    0.68
   3 -15  -1    0.55    0.77
  -3 -15   1    0.37    0.50
   3  15   1    0.68    0.54
  -3 -15   1    0.49    0.37
  -3  15  -1    0.29    0.43
   3 -15  -1    0.14    0.50
   3  15   1    0.91    0.43
   3 -15  -1    0.70    0.92
  -3 -15   1   -0.25    0.73
  -3  15  -1    0.02    0.61
  -3 -15   1    0.34    0.41
   3 -15  -1   -0.43    0.41
  -3 -15   1    0.90    0.89
   3  15   1    0.22    0.65
   4  15  -1   12.12    1.59
  -4  15   1   13.41    1.41
  -4 -15  -1   10.93    1.02
  -4  15   1   12.40    1.60
   4  15  -1   14.47    1.67
  -4 -15  -1   14.42    1.05
  -4 -15  -1   11.94    1.75
   4 -15   1   13.51    1.70
  -4 -15  -1   16.40    1.98
  -4  15   1   14.48    1.05
  -4  15   1   14.26    1.75
   4 -15   1   16.68    1.57
   4 -15   1   13.83    1.87
   4  15  -1   12.26    1.13
  -4 -15  -1   12.45    1.61
   4 -15   1   12.80    1.37
   4 -15  -1   12.19    1.59
   4 -15  -1   13.03    1.34
  -4  15  -1   16.20    1.16
   4 -15  -1   17.01    1.55
  -4 -15   1   14.42    1.66
  -4  15  -1   15.40    1.60
  -4  15  -1   14.73    1.59
   4  15   1   13.21    1.03
  -4 -15   1   18.39    2.33
  -4 -15   1   13.86    1.19
   4 -15  -1   14.97    2.09
   4  15   1   14.73    1.42
  -4  15  -1   11.98    1.53
   5  15  -1    1.12    0.86
  -5  15   1    3.02    1.08
   5  15  -1    0.34    0.37
   5  15  -1    1.44    0.72
   5 -15   1    1.74    0.67
  -5  15   1    0.16    0.66
  -5 -15  -1    0.85    0.85
  -5  15   1    1.41    0.68
  -5 -15  -1    0.96    0.49
  -5 -15  -1   -0.02    0.52
   5 -15   1   -0.41    1.09
  -5 -15  -1    0.17    0.90
   5 -15   1    1.13    0.63
  -5  15   1    1.40    0.46
   5 -15  -1    1.03    0.94
  -5 -15   1    1.64    0.92
   5 -15  -1    0.77    0.58
   5  15   1    0.33    0.67
  -5 -15   1    0.35    0.44
  -5  15  -1    0.73    0.87
  -5  15  -1    0.81    0.44
   5 -15  -1    0.80    0.62
  -5 -15   1    0.23    0.58
  -5  15  -1    0.71    0.65
  -5  15  -1    1.28    1.25
  -5 -15   1    0.11    0.81
  -5  15  -1    0.97    0.82
   5 -15  -1    1.16    1.05
   5  15   1    0.20    0.67
  -6  15   1    1.72    0.89
  -6 -15  -1    2.29    0.94
  -6 -15  -1    2.60    0.63
  -6 -15  -1    3.96    0.97
   6  15  -1    3.08    0.93
  -6 -15  -1    2.19    0.92
  -6  15   1    1.74    0.90
   6 -15   1    2.07    1.04
  -6  15   1   -0.31    1.05
   6 -15   1    3.08    0.90
   6 -15   1    2.84    0.78
   6 -15  -1    3.44    0.79
  -6  15  -1    3.26    0.99
  -6 -15   1    3.16    0.77
  -6  15  -1    2.39    1.03
  -6 -15   1    4.19    1.23
   6 -15  -1    3.37    0.97
   6  15   1    3.48    0.89
  -6 -15   1    2.04    0.85
   6 -15  -1    1.20    1.10
  -6  15  -1    2.07    0.56
  -6  15  -1    1.57    1.01
  -6  15  -1    2.41    1.13
  -6 -15   1    1.86    1.02
   7 -15   1    1.91    1.16
  -7 -15  -1    0.81    0.97
   7  15  -1    0.86    0.88
  -7  15   1    1.89    1.03
  -7 -15  -1    1.29    0.64
  -7 -15  -1    1.72    1.15
   7 -15   1    2.75    0.82
  -7  15   1    1.03    0.44
  -7  15   1    2.63    1.01
   7  15  -1    0.61    0.85
   7 -15   1    3.06    0.82
  -7 -15  -1    1.08    0.65
  -7 -15   1    2.06    0.78
  -7 -15   1    0.82    0.70
  -7 -15   1    0.08    1.12
  -7  15  -1    1.91    0.94
  -7  15  -1    3.35    1.20
  -7  15  -1    1.41    0.99
   7  15   1    2.13    0.85
   7  15   1    0.88    0.82
   7 -15  -1    0.71    0.74
   7 -15  -1    2.11    1.36
  -7 -15   1    1.29    1.01
   7 -15  -1    3.22    0.83
  -7  15  -1    2.90    0.64
   8 -15   1    1.30    0.72
   8  15  -1    1.83    1.04
   8 -15   1   -0.63    1.23
   8 -15   1    1.48    0.75
  -8  15   1    1.41    1.17
  -8 -15  -1    2.15    0.79
  -8 -15  -1    2.38    1.22
  -8 -15  -1   -0.15    1.22
  -8  15   1    1.48    0.53
   8  15  -1   -1.68    1.06
  -8 -15  -1    2.14    0.93
  -8  15   1    1.55    0.96
   8  15   1    1.81    1.01
  -8 -15   1    2.82    1.25
  -8 -15   1    2.23    1.30
  -8 -15   1    1.21    0.78
   8 -15  -1    0.99    0.82
   8 -15  -1    1.32    0.66
  -8  15  -1    2.76    0.66
   8 -15  -1    0.01    1.23
  -8  15  -1    2.45    1.33
  -8  15  -1    1.54    1.00
   8  15   1   -0.81    1.08
   9 -15   1    1.51    0.68
   9 -15   1    2.30    0.95
  -9  15   1    0.62    1.43
  -9 -15  -1    1.10    0.92
  -9  15   1    0.86    0.56
  -9  15   1    1.87    1.18
  -9 -15  -1   -0.47    1.17
   9  15  -1    1.70    1.18
   9 -15   1   -3.06    1.25
  -9  15  -1    0.62    1.50
   9  15   1   -0.20    1.04
  -9  15  -1    0.66    1.08
  -9 -15   1    1.15    0.97
  -9  15  -1    1.18    0.62
  -9 -15   1    2.45    1.31
   9 -15  -1   -0.95    1.40
   9 -15  -1    1.64    0.76
  -9 -15   1    2.26    1.67
  -9  15  -1    0.40    1.70
   9 -15  -1    1.02    0.85
 -10 -15  -1    3.35    1.46
 -10  15   1    2.17    0.67
 -10 -15  -1    2.17    1.03
 -10  15   1   -0.14    1.21
  10 -15   1    1.93    0.82
  10  15  -1    0.94    1.28
  10 -15  -1    1.09    1.67
 -10  15  -1    1.59    1.19
 -10 -15   1   -0.45    1.40
  10  15   1    0.97    1.34
 -10  15  -1    0.73    0.74
  10 -15  -1    1.13    0.75
 -10 -15   1    0.13    0.96
 -11 -15  -1    0.83    1.79
  11  15  -1    1.29    1.44
 -11  15   1    0.17    1.44
 -11  15   1   -0.19    0.77
 -11  15  -1   -1.20    1.37
  11  15   1   -2.22    1.36
 -11 -15   1   -0.04    1.48
 -11  15  -1   -1.03    0.83
 -12  15   1    2.84    1.98
 -12  15   1    7.98    1.25
  12  15  -1    5.58    2.20
 -12  15  -1    9.65    1.38
  12  15   1    8.00    2.19
 -12  15  -1    8.50    2.17
 -13  15   1   -2.83    2.14
 -13  15  -1    0.87    1.36
   0 -16   1   -0.33    0.45
   0  16   1   -0.33    0.72
   0 -16   1   -0.54    0.93
   0  16  -1    0.91    0.81
   0  16   1   -0.13    0.71
   0  16  -1   -0.58    0.71
   0 -16  -1   -0.17    0.47
   0 -16  -1    0.39    0.89
   0 -16   1   -1.66    0.73
   0  16   1    0.30    0.49
   0 -16  -1    0.50    0.88
   0  16   1    0.93    0.51
   0  16  -1    0.52    0.53
   0 -16  -1   -0.82    0.52
   0 -16   1    0.56    0.58
  -1  16   1   -0.13    0.44
  -1  16   1   -0.76    0.84
  -1 -16  -1    0.76    0.47
   1  16  -1    1.67    0.74
   1  16  -1    0.24    0.77
   1 -16   1    0.35    0.61
  -1 -16  -1   -1.70    0.79
   1 -16   1    0.36    1.05
   1 -16   1   -0.22    0.49
  -1  16   1   -0.50    0.69
   1 -16   1    0.16    0.91
   1  16  -1    0.54    0.61
  -1 -16  -1    0.64    0.58
  -1  16   1    0.31    0.53
  -1 -16  -1   -0.10    0.98
   1 -16  -1   -0.20    0.90
  -1 -16   1   -0.49    0.87
   1  16   1    0.15    0.50
  -1 -16   1    0.43    0.50
  -1  16  -1    0.50    0.87
  -1 -16   1   -0.04    0.50
  -1  16  -1   -0.45    0.82
   1 -16  -1   -0.30    0.51
   1  16   1    1.05    0.76
   1 -16  -1    1.31    0.82
   1  16   1    0.98    0.69
   1 -16  -1   -0.31    0.58
  -1  16  -1    0.13    0.49
  -1 -16   1   -0.91    0.75
   2 -16   1    4.63    1.04
  -2 -16  -1    7.30    1.28
   2  16  -1    3.99    0.97
   2 -16   1    5.87    1.41
  -2  16   1    4.65    0.75
  -2  16   1    5.99    0.91
   2 -16   1    5.04    0.96
   2  16  -1    5.50    1.33
  -2 -16  -1    5.37    1.51
   2  16  -1    4.18    0.99
  -2 -16  -1    5.53    1.02
  -2 -16  -1    6.10    0.91
  -2  16   1    3.99    1.11
   2 -16   1    6.50    1.20
  -2  16  -1    6.32    1.32
   2 -16  -1    6.20    1.42
   2 -16  -1    6.36    1.09
   2  16   1    6.56    0.93
  -2  16  -1    6.51    0.92
   2 -16  -1    7.14    1.16
   2 -16  -1    6.70    1.28
  -2 -16   1    5.15    0.81
  -2 -16   1    5.81    1.12
  -2  16  -1    5.80    1.01
   2  16   1    5.43    0.97
  -2 -16   1    5.91    1.19
  -2 -16   1    5.32    1.35
   3  16  -1   -0.06    0.88
  -3 -16  -1    3.16    0.64
  -3 -16  -1    4.58    0.98
  -3  16   1    3.10    0.65
   3 -16   1    1.59    0.60
  -3 -16  -1    2.27    0.93
  -3  16   1    3.24    1.05
   3  16  -1    4.49    0.99
   3  16  -1    3.81    0.77
  -3  16   1    1.49    0.73
   3 -16   1    2.54    0.78
   3 -16   1    2.67    1.19
  -3 -16  -1    1.93    1.07
   3 -16  -1    2.79    0.84
  -3 -16   1    1.56    0.55
  -3 -16   1    2.32    0.91
  -3 -16   1    2.84    1.20
  -3  16  -1    2.33    0.87
   3  16   1    1.99    0.61
   3  16   1    3.07    0.75
   3 -16  -1    2.19    0.76
   3 -16  -1    3.83    1.15
   3 -16  -1    2.33    1.05
  -3 -16   1    3.78    1.16
  -3  16  -1    2.07    0.98
  -3  16  -1    2.67    0.65
   3  16   1    0.51    0.81
  -4 -16  -1   10.63    1.86
  -4  16   1   10.59    1.56
  -4  16   1   11.48    1.04
  -4 -16  -1   10.51    1.02
   4  16  -1   12.82    1.64
   4 -16   1   13.70    2.01
   4 -16   1   15.27    1.52
  -4 -16  -1   15.37    1.65
  -4 -16  -1   13.52    1.62
   4 -16   1   14.39    1.54
   4  16  -1   11.52    1.16
  -4  16  -1   12.46    1.91
  -4 -16   1   10.46    1.62
  -4  16  -1   12.06    1.53
  -4 -16   1   13.00    1.96
   4 -16  -1   12.54    1.76
  -4 -16   1   10.82    1.17
   4 -16  -1   11.19    1.42
   4 -16  -1   10.73    1.89
   4  16   1   12.27    1.49
  -4  16  -1   14.37    1.18
   4 -16  -1   10.15    1.38
  -5 -16  -1    1.75    0.61
  -5 -16  -1   -0.23    1.03
  -5 -16  -1    0.43    1.07
   5  16  -1   -0.14    0.42
   5 -16   1    0.58    0.70
   5 -16   1    1.47    0.73
  -5  16   1    1.03    0.98
  -5  16   1    0.16    0.43
   5  16  -1    0.70    0.83
   5 -16   1    0.23    1.33
   5  16  -1    0.15    0.97
  -5  16   1   -0.72    0.84
  -5 -16  -1    0.73    0.72
  -5 -16   1   -0.54    0.64
  -5  16  -1    0.46    0.84
   5 -16  -1    0.89    0.71
   5  16   1    1.22    0.84
   5  16   1    0.46    0.88
  -5  16  -1    1.13    0.51
  -5 -16   1    0.46    0.51
   5 -16  -1    1.48    1.25
  -5 -16   1    1.84    1.04
   5 -16  -1    1.14    0.80
  -5  16  -1   -0.17    0.96
  -5 -16   1    0.23    1.09
   6  16  -1   -0.23    1.07
  -6 -16  -1    3.48    0.80
   6 -16   1    3.03    0.99
  -6 -16  -1    2.22    0.73
  -6 -16  -1    0.64    1.15
  -6  16   1    2.32    0.59
  -6  16   1    6.17    1.33
   6  16  -1    3.05    1.09
   6 -16   1    1.62    1.37
  -6  16   1    0.60    1.00
  -6 -16  -1    3.76    1.31
   6 -16   1    3.59    0.87
   6 -16  -1    4.36    1.05
   6  16   1    4.69    1.09
   6 -16  -1    3.84    0.89
   6 -16  -1    2.55    1.40
  -6 -16   1    4.64    1.16
  -6 -16   1    1.67    0.80
  -6  16  -1    4.20    0.75
  -6  16  -1    3.61    1.22
  -6 -16   1    3.49    1.31
  -6  16  -1    1.59    1.20
  -6 -16   1    6.79    1.34
  -7  16   1    0.63    0.48
   7  16  -1    0.99    1.03
   7 -16   1    0.24    0.85
  -7  16   1   -0.14    1.13
   7 -16   1    0.54    0.72
   7 -16   1   -0.39    1.31
  -7 -16  -1    1.45    0.64
  -7  16   1    2.13    1.08
  -7 -16  -1    2.17    1.41
  -7 -16  -1    2.57    1.23
  -7 -16  -1    4.17    0.80
   7 -16  -1    2.17    0.93
  -7  16  -1    1.01    1.03
  -7 -16   1    2.43    0.99
  -7 -16   1    1.97    1.25
   7 -16  -1    0.45    0.73
  -7  16  -1    2.10    0.59
   7  16   1    0.29    0.99
   7 -16  -1    4.42    1.33
  -7 -16   1    1.21    1.21
  -7  16  -1    1.42    1.44
  -8  16   1    0.45    0.54
   8 -16   1   -0.22    0.73
  -8  16   1    0.94    1.13
   8  16  -1    0.92    1.10
   8 -16   1   -0.03    1.45
  -8 -16  -1   -1.43    1.27
  -8 -16  -1    1.02    0.99
  -8  16  -1    0.92    1.05
   8 -16  -1    0.38    0.78
  -8  16  -1   -0.59    0.58
  -8 -16   1    0.57    0.86
  -8 -16   1   -1.44    1.33
   8 -16  -1    2.32    1.54
   8 -16  -1    0.53    0.95
   8  16   1   -1.18    1.01
   9  16  -1    0.34    1.28
   9 -16   1   -0.32    0.78
  -9  16   1   -0.34    0.63
  -9 -16  -1   -0.95    1.45
  -9  16   1    3.75    1.40
   9 -16  -1   -1.31    1.80
  -9 -16   1    2.04    1.62
  -9  16  -1    1.48    1.22
   9 -16  -1   -0.66    0.77
   9  16   1    2.56    1.32
 -10  16   1   -0.96    0.76
  10  16  -1   -0.24    1.47
  10 -16   1    0.63    1.15
 -10  16   1    0.66    1.47
 -10  16  -1   -1.54    1.28
  10 -16  -1   -0.69    0.94
 -10 -16   1   -2.13    1.71
 -10  16  -1    0.82    0.86
  10  16   1   -1.62    1.47
  11  16  -1    2.92    1.86
 -11  16   1   -0.47    1.91
  11  16   1    0.58    1.82
 -11  16  -1    0.34    1.09
 -11  16  -1    1.79    1.92
   0  17   1    0.02    0.64
   0  17  -1   -0.20    0.65
   0  17   1    0.11    1.07
   0 -17   1   -0.80    1.13
   0 -17   1   -0.37    0.53
   0  17   1   -0.98    0.64
   0 -17  -1    0.19    0.66
   0 -17  -1    0.15    1.13
   0 -17  -1   -0.78    1.12
   0 -17  -1    0.96    0.62
   0  17  -1    0.56    1.09
   0  17   1    1.71    0.96
   1  17  -1    6.30    1.35
  -1 -17  -1    6.55    1.26
   1  17  -1    4.83    1.03
   1 -17   1    5.17    0.96
  -1 -17  -1    8.36    1.83
  -1 -17  -1    5.90    1.45
   1 -17   1    6.39    1.16
   1 -17   1    6.64    1.79
  -1 -17  -1    7.43    1.04
  -1 -17   1    7.71    1.68
  -1  17  -1    4.92    1.30
   1 -17  -1    8.14    1.29
  -1  17  -1    7.09    1.16
   1  17   1    4.74    1.08
  -1 -17   1    5.79    1.12
  -1 -17   1    3.74    1.41
   1 -17  -1    5.36    0.98
   1 -17  -1    7.23    1.55
   1 -17  -1   10.93    1.97
  -1  17  -1    7.77    1.15
  -1 -17   1    5.58    0.97
  -2  17   1   -0.59    0.72
  -2 -17  -1    0.25    0.54
  -2  17   1   -0.48    1.02
   2 -17   1    0.72    0.74
   2  17  -1    0.95    0.76
  -2 -17  -1   -0.45    1.18
   2  17  -1   -0.31    0.96
  -2  17   1    0.18    0.57
   2 -17   1    0.12    0.78
  -2 -17  -1   -0.40    0.64
   2 -17   1   -1.52    1.19
   2  17  -1   -0.22    0.93
  -2 -17  -1    0.68    1.12
   2 -17  -1    0.97    0.76
  -2 -17   1    2.25    1.11
   2 -17  -1    1.13    0.69
   2 -17  -1    0.33    1.41
   2  17   1   -0.31    0.74
   2 -17  -1    0.47    1.15
  -2 -17   1    1.12    0.75
  -2  17  -1    0.06    0.63
   2  17   1   -1.68    0.96
  -2 -17   1    0.40    0.60
  -2 -17   1    0.58    1.22
  -2  17  -1   -1.03    0.95
   2  17   1    0.32    0.73
  -2  17  -1   -0.29    0.88
  -3 -17  -1    5.06    1.33
  -3 -17  -1    3.83    0.77
   3  17  -1    3.58    1.04
   3 -17   1    3.50    0.99
   3  17  -1    4.41    1.02
   3  17  -1    0.48    0.97
  -3 -17  -1    3.96    1.27
   3 -17   1    2.72    1.32
   3 -17   1    3.16    0.87
  -3  17   1    1.11    0.98
  -3 -17  -1    4.15    1.13
  -3  17  -1    5.14    1.18
   3  17   1    1.02    0.97
  -3 -17   1    2.98    0.87
   3 -17  -1    1.28    0.74
   3 -17  -1    1.58    1.40
  -3  17  -1    2.46    0.74
  -3  17  -1    2.59    1.15
   3  17   1    1.31    0.86
   3 -17  -1    2.54    0.96
  -3 -17   1    3.31    1.44
  -3 -17   1    3.02    1.23
  -3 -17   1    2.40    0.66
   3  17   1    2.45    0.80
  -4  17   1    1.42    1.06
   4  17  -1    1.30    1.21
   4 -17   1    5.04    1.84
  -4 -17  -1    2.23    0.78
   4 -17   1    1.58    0.76
  -4 -17  -1    3.00    1.38
  -4  17   1   -0.90    0.86
   4 -17   1    2.15    0.86
  -4 -17  -1    0.27    1.40
   4  17  -1    2.30    1.03
   4 -17  -1    5.10    1.12
  -4  17  -1    2.11    1.13
   4 -17  -1    1.34    1.42
  -4 -17   1    4.38    1.51
   4  17   1    2.73    0.98
  -4  17  -1    0.33    1.19
   4  17   1    1.21    0.66
  -4 -17   1    2.41    0.99
   4 -17  -1    4.44    1.10
  -4  17  -1    2.26    0.74
  -4 -17   1    1.36    1.34
  -5 -17  -1    0.56    0.69
  -5 -17  -1    0.27    1.22
   5  17  -1    3.04    0.99
   5 -17   1   -0.54    1.54
   5 -17   1    1.44    0.90
  -5  17   1    0.38    0.58
  -5  17   1    2.28    1.29
   5 -17   1    2.66    0.92
  -5 -17   1   -0.32    1.34
   5  17   1    2.86    1.03
   5 -17  -1    0.74    0.73
  -5  17  -1    1.69    0.68
  -5 -17   1    6.33    2.30
  -5  17  -1    3.02    1.30
  -5 -17   1    1.22    0.87
  -5 -17   1    0.74    0.81
   5 -17  -1    3.16    0.94
   5 -17  -1    1.82    1.47
  -6  17   1    1.15    1.30
  -6  17   1    0.50    0.63
   6 -17   1    1.79    0.80
  -6 -17  -1    1.92    1.30
   6 -17   1   -0.40    0.76
   6 -17   1   -0.04    1.78
   6  17  -1    0.68    1.06
  -6  17  -1   -0.32    0.61
  -6  17  -1    1.81    1.28
   6 -17  -1    0.99    0.86
   6  17   1    0.67    1.06
   6 -17  -1    2.01    1.63
  -6 -17   1   -0.15    1.30
   6 -17  -1    0.30    0.94
  -7  17   1    4.24    1.71
   7  17  -1    2.46    1.30
  -7 -17  -1    5.15    1.69
   7 -17   1   -0.37    2.04
  -7  17   1    0.62    0.70
   7 -17   1    3.56    1.13
  -7 -17   1    2.22    1.81
   7 -17  -1    0.10    1.87
  -7  17  -1    1.50    0.78
  -7  17  -1    2.42    1.40
   7  17   1    0.36    1.21
   7 -17  -1    3.27    1.08
  -8 -17  -1    4.53    1.78
   8  17  -1    4.37    1.52
   8 -17   1   -0.72    0.99
  -8  17   1    0.77    1.66
  -8  17  -1    0.06    0.79
   8  17   1    1.10    1.47
  -8 -17   1    3.64    1.82
   8 -17  -1    3.59    1.07
  -8  17  -1    1.61    1.64
   9  17  -1   -1.11    1.64
  -9  17   1   -1.85    1.58
   9 -17   1   -0.83    1.19
  -9 -17   1   -1.88    3.11
  -9  17  -1   -2.41    1.85
   9  17   1   -2.26    1.65
   9 -17  -1   -0.38    1.15
  10  17  -1    2.49    2.10
 -10  17  -1    3.88    2.26
   0 -18  -1    0.24    0.72
   0 -18   1   -0.01    1.39
   0 -18   1    1.27    0.78
   0  18  -1    1.91    1.05
   0 -18  -1   -0.07    0.81
   0 -18  -1   -0.48    1.58
   0  18  -1   -0.73    1.39
   0 -18   1   -0.62    0.73
   1 -18   1    0.23    0.82
  -1 -18  -1   -0.57    1.54
  -1  18   1   -0.68    1.29
   1 -18   1    0.21    1.76
   1  18  -1    1.68    1.34
   1 -18   1    1.13    1.00
  -1 -18  -1    0.42    1.19
   1  18  -1    1.51    0.95
  -1 -18  -1    0.69    0.74
   1 -18  -1    1.43    1.11
   1 -18  -1   -0.80    1.41
  -1  18  -1   -0.52    1.30
  -1 -18   1    1.89    1.55
  -1 -18   1    0.85    0.77
   1  18   1   -1.49    1.29
  -1  18  -1    0.04    0.86
  -1 -18   1    0.69    0.94
   1 -18  -1    0.57    0.76
   2  18  -1    0.29    1.00
   2 -18   1    1.85    0.96
  -2  18   1    0.12    1.45
   2 -18   1   -0.13    1.65
  -2 -18  -1    1.63    0.73
   2 -18   1    2.20    1.10
  -2 -18  -1    2.73    1.54
   2 -18  -1    2.06    0.97
   2 -18  -1    1.51    0.96
  -2  18  -1   -0.78    1.40
  -2  18  -1   -0.56    0.84
   2 -18  -1    5.31    1.82
  -2 -18   1    4.68    1.76
  -2 -18   1    1.39    0.78
   2  18   1   -0.48    0.85
   3 -18   1    4.74    1.10
   3  18  -1    5.78    1.41
  -3 -18  -1    6.77    0.98
   3 -18   1    6.08    1.24
   3 -18   1   10.92    2.59
  -3 -18  -1    7.85    2.08
  -3 -18   1    5.32    1.82
   3 -18  -1    6.62    1.45
  -3  18  -1    1.95    1.43
   3 -18  -1    8.63    2.08
   3 -18  -1    5.94    1.14
   4  18  -1    2.25    1.21
   4 -18   1    0.84    0.91
   4 -18   1    1.72    0.92
   4 -18   1   -0.48    1.74
  -4 -18  -1    1.49    1.70
  -4  18   1   -0.77    1.50
  -4 -18   1    1.15    1.46
   4 -18  -1    1.97    0.97
  -4  18  -1    0.52    0.85
  -4  18  -1    1.25    1.50
   4 -18  -1    0.89    0.99
   4  18   1   -2.39    0.99
   4 -18  -1   -1.43    1.79
   5 -18   1    2.36    1.07
   5 -18   1    6.56    2.14
  -5 -18  -1    2.47    1.76
   5  18  -1    2.21    1.40
  -5  18   1    1.66    1.62
  -5  18  -1    3.03    1.75
   5 -18  -1    1.34    0.95
   5  18   1   -1.87    1.25
  -5 -18   1    2.84    1.83
  -5  18  -1    1.08    0.87
   5 -18  -1    0.57    1.41
   5 -18  -1    2.75    2.22
  -6 -18  -1    0.36    1.84
   6 -18   1    2.15    1.15
   6  18  -1   -1.40    1.42
  -6  18  -1   -0.74    1.76
  -6 -18   1   -2.10    1.65
   6 -18  -1    0.09    1.11
   6 -18  -1   -0.14    2.43
   7  18  -1    0.77    1.69
   7 -18   1   -1.63    1.11
   7 -18  -1    1.32    1.19
  -7  18  -1   -1.83    1.85
  -7 -18   1    0.98    2.23
   8 -18   1    1.81    1.34
   8 -18  -1   -3.06    1.29
   0 -19  -1   -1.39    1.87
   0 -19  -1    1.73    1.01
   0 -19   1    2.29    1.01
   0 -19   1   -0.41    2.11
   1 -19   1    3.16    2.53
  -1 -19  -1    2.38    1.02
   1 -19   1   -0.75    0.97
  -1 -19  -1    0.43    2.09
   1 -19  -1   -1.92    2.09
   1 -19  -1   -0.22    0.99
  -1 -19   1    2.75    2.18
   2 -19   1   -1.56    2.38
  -2 -19  -1    0.47    2.18
   2 -19   1    2.29    1.11
   2 -19  -1   -3.11    2.27
  -2 -19   1    1.46    1.20
  -2 -19   1   -0.38    1.93
   2 -19  -1    0.17    1.00
  -3 -19  -1    6.68    2.15
  -3 -19   1    3.78    2.41
   3 -19  -1    4.81    2.57
   3 -19  -1    3.71    1.39
  -4 -19  -1    1.36    2.40
  -4 -19   1   -1.13    1.94
  -5 -19   1    4.13    2.56
   0 -20  -1   -1.66    3.47
  -1 -20  -1    3.70    3.11
   1 -20  -1    0.97    1.57
   0   0   2   61.37    2.08
   0   0  -2   59.13    2.11
   0   0   2   55.18    2.09
   0   0  -2   56.52    2.20
   0   0   2   57.65    2.11
   0   0  -2   59.75    2.09
   0   0  -2   59.02    2.11
   1   0  -2    0.01    0.03
   1   0  -2    0.00    0.04
  -1   0   2    0.08    0.05
  -1   0  -2    0.03    0.03
  -1   0   2   -0.02    0.03
   1   0  -2    0.01    0.05
  -1   0   2    0.00    0.03
   1   0  -2   -0.01    0.04
  -1   0   2    0.03    0.04
   1   0  -2    0.02    0.04
  -1   0  -2    0.03    0.03
  -2   0  -2  393.07   13.52
  -2   0  -2  399.97   13.28
  -2   0   2  352.80   13.49
  -2   0   2  375.49   13.46
   2   0  -2  378.94   13.50
   2   0  -2  400.01   13.44
   2   0  -2  372.19   13.51
  -2   0  -2  378.27   13.31
  -2   0   2  390.79   13.49
  -3   0   2   -0.04    0.08
   3   0  -2    0.11    0.07
  -3   0   2   -0.01    0.07
   3   0  -2    0.02    0.10
   3   0   2    0.03    0.04
   3   0   2    0.06    0.05
   3   0  -2   -0.03    0.09
   3   0   2   -0.02    0.06
   3   0   2    0.02    0.05
  -3   0  -2    0.02    0.05
   3   0  -2    0.01    0.07
  -3   0  -2    0.02    0.06
  -3   0   2   -0.08    0.04
   3   0  -2   -0.02    0.05
  -3   0  -2   -0.04    0.03
  -3   0   2    0.17    0.10
  -3   0  -2    0.00    0.06
  -3   0  -2    0.07    0.09
  -3   0   2    0.09    0.09
  -4   0  -2  169.44    6.38
   4   0  -2  173.06    6.30
  -4   0  -2  189.01    6.33
   4   0   2  170.91    6.31
  -4   0   2  182.32    6.59
   4   0   2  171.71    6.31
   4   0  -2  176.14    6.57
   4   0   2  161.69    6.23
  -4   0  -2  177.02    6.17
  -4   0   2  178.62    6.59
  -4   0  -2  172.43    6.35
   4   0  -2  182.11    6.54
  -4   0   2  170.15    6.35
  -4   0   2  174.00    6.53
   4   0  -2  183.20    6.40
  -4   0   2  181.92    6.38
   4   0  -2  174.76    6.62
   4   0   2  166.86    6.57
  -4   0  -2  174.94    6.65
   5   0  -2   -0.02    0.08
  -5   0   2    0.05    0.08
  -5   0  -2    0.35    0.13
  -5   0  -2   -0.03    0.08
  -5   0   2    0.00    0.09
   5   0   2   -0.04    0.11
   5   0  -2    0.05    0.07
   5   0  -2   -0.02    0.14
   5   0   2    0.06    0.15
  -5   0   2   -0.12    0.13
   5   0   2   -0.03    0.06
   5   0  -2    0.01    0.10
   5   0   2    0.07    0.08
   5   0  -2    0.04    0.12
  -5   0   2   -0.07    0.10
  -5   0   2   -0.13    0.10
  -5   0  -2   -0.05    0.13
  -5   0  -2    0.03    0.09
  -5   0  -2    0.04    0.05
  -6   0   2  138.00    5.34
   6   0   2  150.90    5.34
   6   0   2  140.61    5.43
   6   0   2  149.32    5.82
  -6   0  -2  146.26    5.13
   6   0   2  158.95    5.39
  -6   0  -2  158.51    5.41
   6   0  -2  138.98    5.27
  -6   0   2  145.44    5.74
   6   0  -2  144.84    5.44
  -6   0   2  141.35    5.42
   6   0  -2  141.47    5.82
  -6   0  -2  134.17    5.51
  -6   0  -2  147.67    5.52
  -6   0   2  142.02    5.67
   6   0  -2  145.87    5.64
   6   0  -2  136.45    5.66
  -6   0  -2  142.71    5.83
  -6   0   2  140.13    5.75
  -7   0   2    0.04    0.11
  -7   0   2   -0.05    0.15
   7   0   2    0.19    0.16
   7   0   2    0.05    0.11
  -7   0   2   -0.02    0.12
  -7   0   2   -0.03    0.19
  -7   0   2    0.04    0.20
   7   0  -2   -0.05    0.15
   7   0  -2    0.00    0.10
   7   0  -2   -0.02    0.09
   7   0   2    0.11    0.21
   7   0  -2   -0.19    0.16
   7   0   2    0.01    0.11
  -7   0  -2    0.06    0.10
  -7   0  -2    0.05    0.16
  -7   0  -2    0.06    0.14
  -7   0  -2   -0.55    0.18
   7   0  -2    0.03    0.25
   8   0  -2   15.92    0.97
   8   0  -2   14.62    1.07
   8   0   2   15.63    1.28
  -8   0  -2   14.73    1.08
   8   0   2   14.91    1.00
  -8   0  -2   13.97    1.06
   8   0  -2   15.54    1.31
  -8   0  -2   14.79    0.93
  -8   0   2   14.62    1.23
  -8   0   2   17.32    1.22
  -8   0   2   16.95    1.25
  -8   0   2   13.48    0.93
  -8   0  -2   14.86    1.29
  -8   0   2   13.35    0.83
   8   0  -2   13.90    1.13
   8   0  -2   14.80    0.77
   8   0   2   15.17    0.89
   8   0   2   17.98    0.96
  -9   0   2   -0.29    0.19
   9   0  -2    0.04    0.18
  -9   0   2   -0.17    0.13
  -9   0  -2   -0.17    0.22
  -9   0   2   -0.06    0.16
   9   0   2   -0.02    0.16
  -9   0  -2   -0.32    0.20
   9   0   2   -0.25    0.22
  -9   0  -2    0.13    0.17
   9   0   2   -0.19    0.11
  -9   0   2    0.25    0.27
   9   0  -2   -0.03    0.12
   9   0  -2    0.34    0.33
  -9   0  -2    0.20    0.39
   9   0  -2    0.02    0.27
   9   0  -2    0.06    0.13
   9   0   2   -0.11    0.24
  -9   0   2    0.08    0.29
  10   0  -2   19.89    1.22
 -10   0   2   22.78    1.63
  10   0   2   19.70    1.17
  10   0   2   19.95    1.63
 -10   0  -2   20.47    1.25
 -10   0   2   20.25    1.65
 -10   0   2   18.11    1.04
  10   0   2   20.61    1.34
 -10   0  -2   21.11    1.77
 -10   0  -2   20.26    1.44
  10   0  -2   19.71    0.95
 -10   0   2   20.71    1.53
 -10   0   2   21.00    1.28
  10   0  -2   19.44    1.67
 -10   0  -2   20.98    1.46
  10   0   2   21.47    1.21
  10   0  -2   21.19    1.55
  10   0  -2   20.00    1.41
  11   0   2   -0.11    0.33
  11   0  -2   -0.17    0.29
  11   0   2   -0.04    0.37
  11   0  -2   -0.03    0.12
 -11   0  -2   -0.08    0.22
 -11   0  -2   -0.32    0.35
  11   0   2    0.06    0.19
 -11   0  -2    0.16    0.50
  11   0   2    0.21    0.23
  11   0  -2    0.17    0.40
  11   0  -2    0.03    0.23
 -11   0   2    0.17    0.23
 -11   0   2   -0.68    0.40
 -11   0  -2    0.18    0.34
  11   0  -2    0.69    0.48
 -11   0   2    0.04    0.34
 -11   0   2   -0.33    0.34
 -12   0  -2    8.70    1.16
  12   0   2    7.09    1.20
 -12   0   2    8.30    1.38
 -12   0   2    8.12    0.98
  12   0   2    8.28    0.77
 -12   0  -2    5.79    1.09
  12   0  -2    8.24    1.15
  12   0   2    8.33    0.78
  12   0   2    8.34    1.02
 -12   0   2    8.84    1.29
 -12   0   2    7.08    1.20
  12   0  -2    8.65    0.83
  12   0  -2    7.23    0.99
 -12   0  -2    8.39    0.98
 -12   0  -2    7.05    1.11
  12   0  -2    8.87    1.42
  13   0   2   -0.18    0.49
  13   0   2    0.10    0.48
  13   0  -2   -0.13    0.28
 -13   0  -2    0.20    0.41
 -13   0   2   -0.24    0.53
  13   0  -2   -0.50    0.57
 -13   0   2   -0.35    0.46
  13   0   2   -0.11    0.30
 -13   0  -2    0.28    0.50
 -13   0  -2   -0.43    0.33
  13   0   2   -0.14    0.25
 -13   0   2    0.33    0.67
 -13   0  -2   -1.04    0.71
  13   0  -2    0.36    0.56
 -13   0   2    0.23    0.36
 -14   0   2   11.90    1.14
 -14   0  -2    9.95    1.07
 -14   0  -2   12.84    1.37
  14   0  -2   11.22    1.73
  14   0   2    9.10    0.92
  14   0   2    9.96    0.99
  14   0   2   10.02    1.57
 -14   0   2   11.77    1.62
  14   0  -2   11.63    1.01
 -14   0  -2    9.49    1.42
 -14   0   2   11.26    1.56
  15   0   2    0.32    0.69
  15   0  -2   -0.23    0.49
 -15   0  -2   -0.25    0.74
 -15   0   2   -0.12    0.60
 -15   0   2    0.14    0.52
  15   0  -2    0.67    0.77
  15   0  -2   -0.38    0.35
 -15   0  -2   -0.27    0.65
  15   0   2    0.02    0.46
 -15   0  -2   -0.20    0.50
  15   0   2    0.22    0.36
 -15   0   2    1.27    0.83
  16   0  -2    5.81    1.39
  16   0   2    4.91    0.82
 -16   0   2    4.07    1.29
 -16   0  -2    2.86    0.81
 -16   0   2    5.09    1.15
  16   0   2    3.06    1.15
  16   0   2    4.77    0.84
 -16   0  -2    5.34    1.28
 -16   0   2    3.02    0.78
 -16   0  -2    6.58    1.25
  16   0  -2    4.56    0.75
  17   0  -2   -0.91    0.91
  17   0   2   -0.85    0.76
  17   0   2    0.39    1.02
 -17   0  -2    0.04    0.93
 -17   0   2   -0.30    1.22
  17   0  -2   -0.11    0.51
 -17   0   2    0.32    1.05
 -17   0  -2    1.53    0.86
 -17   0   2   -0.68    0.80
 -17   0  -2   -0.22    1.15
  17   0   2   -0.10    0.58
  17   0  -2    1.01    1.11
  18   0  -2    0.72    0.72
 -18   0   2    1.14    1.26
  18   0   2    1.74    0.83
   0  -1  -2  301.14   10.51
   1   1  -2   14.29    0.66
   1  -1   2   13.06    0.56
  -1   1   2   14.28    0.67
   1  -1   2   13.72    0.64
  -1  -1  -2   13.55    0.64
   1   1  -2   14.20    0.65
  -1  -1  -2   13.84    0.61
  -1   1   2   14.57    0.59
   1   1  -2   14.93    0.68
   1   1  -2   12.46    0.67
  -1  -1  -2   14.85    0.64
   1  -1   2   14.26    0.66
  -1   1   2   15.18    0.67
  -1  -1  -2   13.73    0.53
  -1  -1  -2   14.62    0.54
  -1  -1   2   13.04    0.64
  -1  -1   2   12.91    0.67
  -1  -1   2   14.84    0.64
   1  -1  -2   13.48    0.66
   1  -1  -2   14.31    0.61
   1   1   2   14.65    0.63
   1  -1  -2   13.53    0.66
  -1   1  -2   13.35    0.61
  -1   1  -2   14.23    0.57
   1  -1  -2   14.40    0.67
  -1   1  -2   13.69    0.63
  -2  -1  -2  148.32    5.27
  -2   1   2  143.99    5.38
   2  -1   2  149.56    5.25
  -2  -1  -2  139.88    5.20
   2  -1   2  148.99    5.23
   2  -1   2  145.03    5.25
   2   1  -2  153.60    5.41
  -2   1   2  146.74    5.39
  -2   1   2  140.36    5.33
  -2  -1  -2  151.12    5.41
   2   1  -2  156.08    5.34
  -2   1   2  147.51    5.35
  -2  -1  -2  152.84    5.22
  -2  -1  -2  150.84    5.23
   2   1  -2  141.96    5.27
   2   1  -2  153.40    5.39
   2  -1   2  148.63    5.32
  -2   1  -2  143.84    5.23
   2  -1  -2  145.59    5.33
  -2  -1   2  143.12    5.28
  -2   1  -2  148.74    5.40
  -2  -1   2  153.25    5.37
  -2   1  -2  144.70    5.31
  -2   1  -2  144.79    5.22
   2  -1  -2  148.14    5.37
  -2  -1   2  148.78    5.35
  -2   1  -2  151.55    5.25
   2  -1  -2  146.04    5.38
   2   1   2  145.24    5.38
  -2  -1   2  147.64    5.43
   2   1   2  148.90    5.16
   2  -1  -2  138.15    5.39
   2   1   2  147.74    5.15
   2  -1  -2  149.04    5.37
  -2  -1   2  149.15    5.37
   2   1   2  144.58    5.28
   3  -1   2   15.26    0.68
  -3   1   2   14.99    0.84
   3  -1   2   14.99    0.74
  -3   1   2   14.13    0.84
   3   1  -2   15.48    0.73
  -3  -1  -2   15.19    0.71
  -3   1   2   14.79    0.79
   3   1  -2   15.41    0.76
  -3  -1  -2   15.41    0.69
  -3  -1  -2   13.46    0.85
  -3   1   2   14.37    0.84
  -3  -1  -2   16.37    0.67
  -3  -1  -2   15.30    0.72
   3   1  -2   15.28    0.86
   3   1  -2   15.35    0.89
   3  -1   2   16.16    0.78
   3  -1   2   14.21    0.84
  -3   1   2   15.63    0.75
   3   1  -2   15.62    0.86
  -3   1  -2   16.53    0.78
   3   1   2   14.20    0.67
  -3  -1   2   15.16    0.72
  -3  -1   2   15.98    0.79
  -3   1  -2   15.33    0.75
   3  -1  -2   16.22    0.88
   3   1   2   15.71    0.88
   3   1   2   15.20    0.68
  -3  -1   2   14.72    0.84
   3  -1  -2   15.14    0.80
  -3   1  -2   15.75    0.71
   3  -1  -2   16.30    0.89
  -3   1  -2   14.80    0.88
   3   1   2   15.10    0.66
  -3  -1   2   14.46    0.82
   3   1   2   15.85    0.71
  -3   1  -2   14.90    0.63
  -3  -1   2   15.44    0.88
   3  -1  -2   14.64    0.82
   3  -1  -2   15.38    0.75
  -4  -1  -2   92.98    3.85
  -4  -1  -2   90.42    3.61
  -4  -1  -2   97.15    3.49
  -4   1   2   94.44    3.80
   4  -1   2  102.67    3.52
  -4   1   2   94.11    3.77
  -4  -1  -2   94.97    3.60
   4  -1   2   96.60    3.81
   4   1  -2   92.93    3.85
  -4   1   2   94.97    3.56
   4   1  -2   94.13    3.76
   4   1  -2  100.23    3.59
  -4   1   2   92.32    3.66
  -4   1   2   90.98    3.78
   4   1  -2   86.69    3.75
   4   1  -2  101.72    3.59
   4  -1   2   96.00    3.61
   4  -1   2   94.49    3.61
  -4  -1  -2   98.11    3.49
   4  -1  -2   95.56    3.83
  -4   1  -2  101.43    3.67
   4   1   2   98.90    3.53
   4  -1  -2   95.70    3.81
   4   1   2   93.55    3.50
   4  -1  -2   96.44    3.68
   4  -1  -2  100.33    3.76
  -4   1  -2   96.91    3.59
  -4  -1   2   91.53    3.80
  -4   1  -2   96.35    3.62
  -4  -1   2   89.78    3.60
   4   1   2   95.83    3.49
  -4   1  -2   91.40    3.84
  -4  -1   2   95.34    3.56
   4  -1  -2   94.51    3.55
   4   1   2   92.10    3.83
   4   1   2   96.67    3.55
  -4  -1   2   93.56    3.80
  -4  -1   2   94.23    3.75
  -5  -1  -2   70.00    2.93
   5  -1   2   73.48    2.95
  -5  -1  -2   74.81    2.76
  -5   1   2   73.87    3.17
  -5  -1  -2   73.94    2.80
  -5  -1  -2   75.35    3.24
  -5   1   2   72.91    2.98
   5   1  -2   73.76    2.88
   5  -1   2   73.56    3.18
  -5   1   2   75.71    3.16
   5   1  -2   73.71    2.85
  -5   1   2   70.85    2.82
   5  -1   2   75.48    2.82
   5  -1   2   77.17    2.93
   5   1  -2   74.86    3.14
   5   1  -2   77.38    3.12
  -5  -1  -2   75.46    2.99
   5   1  -2   67.68    3.19
  -5   1   2   79.87    3.16
   5   1   2   75.41    3.23
  -5  -1   2   67.78    2.88
   5  -1  -2   73.47    2.98
  -5  -1   2   73.22    3.15
   5  -1  -2   75.99    2.81
   5   1   2   75.17    2.89
   5   1   2   71.48    2.78
   5  -1  -2   66.38    3.10
   5  -1  -2   75.52    3.08
  -5  -1   2   73.11    2.86
  -5   1  -2   72.45    2.94
  -5   1  -2   73.06    2.99
   5  -1  -2   73.45    3.19
  -5   1  -2   75.13    2.94
  -5  -1   2   75.68    3.11
   5   1   2   70.82    2.84
  -5  -1   2   78.15    3.20
   5   1   2   72.96    2.77
  -6  -1  -2    3.20    0.31
  -6   1   2    3.26    0.47
   6   1  -2    3.80    0.67
  -6   1   2    4.01    0.64
   6  -1   2    3.47    0.33
  -6   1   2    3.20    0.52
  -6  -1  -2    2.68    0.41
   6   1  -2    2.76    0.49
  -6  -1  -2    3.13    0.26
   6   1  -2    3.05    0.34
  -6  -1  -2    2.47    0.43
   6  -1   2    2.52    0.40
   6  -1   2    3.61    0.48
   6   1  -2    2.69    0.46
   6  -1   2    2.12    0.46
  -6  -1  -2    2.60    0.55
  -6   1   2    3.29    0.54
  -6   1   2    2.82    0.29
   6   1  -2    2.76    0.29
  -6  -1   2    2.61    0.35
   6  -1  -2    3.28    0.54
  -6   1  -2    2.62    0.54
  -6  -1   2    3.51    0.44
  -6   1  -2    3.19    0.47
   6  -1  -2    2.37    0.49
   6   1   2    3.52    0.43
   6  -1  -2    3.40    0.29
   6   1   2    3.47    0.58
   6   1   2    3.41    0.30
   6   1   2    2.76    0.36
  -6  -1   2    3.66    0.61
   6   1   2    3.02    0.27
   6  -1  -2    3.74    0.41
  -6   1  -2    3.85    0.49
  -6   1  -2    2.73    0.45
   6  -1  -2    2.80    0.46
  -6  -1   2    3.21    0.54
  -6  -1   2    2.83    0.47
  -7  -1  -2    8.21    0.89
  -7  -1  -2    7.23    0.70
  -7   1   2    8.88    0.86
  -7  -1  -2    8.09    0.71
   7  -1   2    8.19    0.63
  -7   1   2    8.50    0.80
   7   1  -2    8.78    0.62
   7  -1   2    8.93    0.59
   7   1  -2    8.84    0.57
   7   1  -2    8.44    0.89
  -7   1   2    7.76    0.67
   7  -1   2    8.89    0.69
   7   1  -2    9.06    0.80
  -7   1   2    8.68    0.81
  -7   1   2    8.44    0.54
   7   1  -2    7.38    0.76
  -7  -1  -2    9.35    0.60
  -7  -1  -2    9.11    0.51
   7  -1   2    8.77    0.86
   7   1   2    8.19    0.56
  -7  -1   2    8.23    0.61
   7   1   2    8.76    0.62
  -7  -1   2    9.15    0.63
  -7  -1   2    8.75    0.85
  -7  -1   2    8.42    0.83
  -7   1  -2    9.14    0.74
  -7  -1   2    9.01    0.80
   7  -1  -2    9.29    0.70
  -7   1  -2    8.70    0.75
   7   1   2    6.41    0.86
   7   1   2    8.91    0.51
   7  -1  -2    8.71    0.83
   7  -1  -2    8.34    0.50
  -7   1  -2    8.98    0.68
   7  -1  -2    9.53    0.90
   7  -1  -2    8.05    0.73
   7   1   2    7.36    0.64
  -7   1  -2    8.72    0.92
  -8  -1  -2    1.56    0.25
   8   1  -2    2.11    0.59
   8  -1   2    1.49    0.29
  -8   1   2    1.57    0.47
   8   1  -2    1.24    0.43
   8   1  -2    1.75    0.32
  -8  -1  -2    2.21    0.46
  -8   1   2    0.98    0.40
  -8  -1  -2    1.44    0.40
   8  -1   2    2.27    0.43
  -8   1   2    1.28    0.37
  -8  -1  -2    1.78    0.35
   8  -1   2    1.78    0.35
  -8   1   2    0.94    0.27
   8   1  -2    0.89    0.32
   8  -1   2    0.94    0.38
  -8  -1  -2    1.16    0.39
   8   1  -2    2.10    0.31
  -8  -1   2    1.21    0.41
   8   1   2    1.47    0.27
   8   1   2    1.46    0.46
   8   1   2    1.08    0.31
   8  -1  -2    1.15    0.35
   8   1   2    1.66    0.25
   8  -1  -2    1.07    0.40
  -8  -1   2    1.70    0.44
   8  -1  -2    1.62    0.24
  -8  -1   2    1.53    0.30
   8  -1  -2    0.93    0.27
  -8   1  -2    1.79    0.52
  -8   1  -2    1.48    0.39
  -8  -1   2    0.88    0.41
   8  -1  -2    1.06    0.40
  -8  -1   2    2.07    0.36
   8   1   2    1.71    0.33
  -8   1  -2    1.28    0.37
  -8   1  -2    2.00    0.41
  -9  -1  -2    0.01    0.26
  -9  -1  -2    0.86    0.41
  -9   1   2    0.14    0.31
  -9  -1  -2    0.44    0.21
   9  -1   2    0.33    0.31
   9  -1   2    0.77    0.31
  -9   1   2   -0.05    0.32
   9   1  -2    0.42    0.17
  -9   1   2    0.86    0.40
   9  -1   2    0.18    0.19
   9   1  -2   -0.05    0.27
   9   1  -2    0.62    0.22
  -9  -1  -2    0.19    0.25
  -9   1   2    0.01    0.18
   9   1  -2    0.53    0.33
   9   1  -2    1.07    0.43
  -9  -1  -2    0.23    0.14
   9  -1   2    0.38    0.22
  -9  -1   2    0.62    0.36
   9  -1  -2    0.54    0.26
  -9   1  -2    0.22    0.23
  -9  -1   2    0.30    0.21
   9  -1  -2    0.28    0.28
   9   1   2    0.60    0.27
  -9  -1   2    0.58    0.36
   9   1   2    0.15    0.16
  -9   1  -2    0.39    0.23
   9   1   2    0.81    0.39
  -9  -1   2    0.50    0.22
  -9  -1   2    0.22    0.24
   9  -1  -2    0.58    0.26
  -9   1  -2    0.18    0.26
   9  -1  -2    0.20    0.28
   9  -1  -2    0.21    0.11
  -9   1  -2    0.22    0.33
 -10  -1  -2   11.25    1.49
  10   1  -2    9.75    0.96
  10   1  -2    8.24    0.59
 -10  -1  -2    9.17    0.91
 -10   1   2    9.86    0.87
  10  -1   2   11.04    1.14
 -10   1   2   10.52    1.07
  10   1  -2    8.10    0.69
  10  -1   2    9.74    0.76
 -10   1   2    9.31    1.18
  10   1  -2    9.64    1.04
 -10  -1  -2    9.88    0.77
  10  -1   2    7.59    0.93
 -10  -1  -2    9.21    0.99
 -10   1   2    8.89    1.26
  10  -1   2   10.77    0.83
  10   1  -2    7.84    1.21
  10  -1  -2    8.42    1.23
 -10  -1   2    8.10    1.12
 -10  -1   2    9.35    0.72
 -10   1  -2    8.88    0.83
 -10  -1   2    6.57    1.05
  10  -1  -2    9.24    0.89
 -10  -1   2    9.08    0.76
  10  -1  -2    8.33    0.78
  10   1   2    8.15    1.15
  10   1   2   10.09    0.72
 -10   1  -2    8.72    0.93
  10   1   2    9.77    0.88
  10   1   2    7.80    0.71
 -10   1  -2    8.82    1.29
 -10   1  -2    8.48    0.93
 -10  -1   2   10.86    1.14
  10  -1  -2    8.12    1.09
  11   1  -2    2.45    0.62
  11   1  -2    3.13    0.35
 -11  -1  -2    2.60    0.48
  11   1  -2    3.27    0.50
  11  -1   2    2.66    0.73
 -11   1   2    2.14    0.76
  11  -1   2    2.80    0.50
 -11   1   2    1.84    0.59
  11  -1   2    2.87    0.59
  11   1  -2    2.59    0.60
 -11   1   2    1.87    0.48
  11  -1   2    2.64    0.46
 -11  -1  -2    2.61    0.60
 -11   1   2    2.89    0.71
 -11  -1  -2    3.57    0.94
 -11  -1  -2    2.11    0.59
  11   1  -2    2.46    0.71
 -11   1  -2    4.15    0.62
 -11  -1   2    2.69    0.54
 -11  -1   2    3.09    0.89
  11   1   2    2.60    0.47
 -11  -1   2    2.91    0.45
 -11   1  -2    3.17    0.65
  11  -1  -2    4.66    0.84
  11  -1  -2    3.42    0.61
  11   1   2    1.54    0.60
 -11  -1   2    3.02    0.75
  11   1   2    2.73    0.56
 -11   1  -2    2.27    0.81
  11   1   2    2.44    0.46
  11  -1  -2    1.81    0.69
 -11  -1   2    1.96    0.61
 -11   1  -2    2.93    0.66
 -12  -1  -2    3.01    0.70
  12   1  -2    2.60    0.37
  12   1  -2    3.46    0.57
 -12  -1  -2    3.15    0.58
 -12   1   2    4.18    0.74
  12  -1   2    3.29    0.53
 -12  -1  -2    3.95    0.79
  12  -1   2    3.62    0.90
 -12   1   2    2.43    0.76
  12   1  -2    2.32    0.61
  12  -1   2    1.91    0.57
  12   1  -2    2.25    0.71
  12  -1   2    2.55    0.49
  12   1  -2    1.66    0.59
 -12  -1  -2    3.04    0.83
 -12   1   2    2.74    0.74
 -12   1   2    3.86    0.91
 -12  -1   2    3.68    0.83
 -12   1  -2    3.47    0.73
  12   1   2    2.99    0.51
  12   1   2    3.54    0.52
 -12  -1   2    3.02    0.55
 -12   1  -2    3.27    0.92
  12  -1  -2    2.42    0.62
 -12  -1   2    4.05    0.90
  12   1   2    4.41    1.06
  12  -1  -2    2.87    0.60
 -12  -1   2    3.17    0.95
 -12   1  -2    3.01    0.76
 -12  -1   2    3.20    0.48
  12  -1  -2    3.20    0.90
 -12   1  -2    3.40    0.70
  12   1   2    3.52    0.65
  12  -1  -2    3.04    0.85
  13   1  -2    3.14    0.91
 -13  -1  -2    2.36    0.72
  13  -1   2    1.73    0.72
  13  -1   2    3.56    0.64
  13  -1   2    2.83    0.55
 -13   1   2    2.26    0.93
  13   1  -2    3.46    0.81
 -13  -1  -2    2.86    0.75
 -13  -1  -2    3.28    0.59
 -13   1   2    2.63    0.68
 -13  -1  -2    2.44    0.82
 -13   1   2    1.48    0.71
 -13   1   2    3.68    0.68
  13  -1   2    2.67    0.69
  13   1  -2    3.41    0.62
 -13  -1   2    2.37    0.95
 -13   1  -2    2.22    0.80
 -13  -1   2    2.63    0.53
  13   1   2    3.53    0.72
  13  -1  -2    3.86    0.74
  13   1   2    2.79    0.90
  13   1   2    3.90    0.60
  13  -1  -2    2.23    0.67
 -13  -1   2    2.42    0.77
 -13   1  -2    2.45    0.96
  13   1   2    3.38    0.58
 -13   1  -2    3.34    0.65
 -13   1  -2    2.87    0.68
  13  -1  -2    2.64    0.59
  13  -1  -2    3.85    0.95
 -13  -1   2    2.67    0.83
 -14  -1  -2    9.22    0.95
  14   1  -2    8.15    1.15
  14  -1   2    8.49    0.91
  14   1  -2    9.54    0.91
  14  -1   2   10.52    1.56
  14  -1   2   10.92    1.01
 -14  -1  -2    9.84    1.41
 -14   1   2    9.51    1.21
 -14   1   2    9.95    1.53
  14   1  -2   10.94    1.76
 -14   1   2    9.14    1.42
 -14  -1  -2    9.02    1.37
  14   1   2    8.08    0.87
 -14  -1   2    7.79    1.25
  14   1   2    8.18    0.83
 -14  -1   2    9.25    1.04
 -14   1  -2    6.54    1.11
 -14  -1   2    9.23    1.47
  14   1   2    8.57    1.47
 -14   1  -2   10.99    1.51
  14  -1  -2   10.05    1.62
  14  -1  -2    8.72    0.97
 -14   1  -2   10.39    1.24
  15  -1   2    2.77    0.67
  15  -1   2    2.07    0.92
 -15  -1  -2    3.59    0.92
 -15  -1  -2    4.87    1.08
  15   1  -2    4.64    1.19
 -15   1   2    3.75    0.84
 -15   1   2    2.34    0.95
 -15  -1  -2    2.32    0.63
  15  -1   2    1.99    0.55
 -15   1   2    1.76    0.82
  15   1  -2    3.27    0.65
  15   1   2    3.13    0.60
 -15  -1   2    2.22    0.63
  15  -1  -2    2.87    1.06
 -15   1  -2    4.12    0.81
 -15  -1   2    3.16    1.02
  15   1   2    2.07    0.58
  15  -1  -2    4.46    0.86
  15   1   2    2.72    1.08
  15  -1  -2    0.67    0.54
 -15   1  -2    4.41    0.94
 -15   1  -2    1.80    0.90
 -15  -1   2    2.81    1.02
  16  -1   2   -0.02    0.88
 -16  -1  -2    0.27    0.86
  16   1  -2   -0.57    0.86
 -16   1   2    0.64    1.15
 -16   1   2    1.50    0.78
 -16  -1  -2    0.32    0.86
  16  -1   2    1.01    0.52
 -16  -1  -2    0.38    0.61
  16   1  -2   -1.13    0.69
  16   1  -2    0.59    0.44
  16  -1   2    0.45    0.59
 -16   1   2    1.01    0.79
 -16  -1   2   -0.46    0.57
 -16   1  -2    0.26    0.73
 -16  -1   2    1.19    1.14
  16   1   2    0.18    0.59
  16   1   2    0.67    0.46
  16  -1  -2    1.09    0.50
  16  -1  -2   -0.83    0.66
 -16   1  -2   -0.14    0.98
  16  -1  -2    0.91    0.94
 -16  -1   2    0.08    0.85
 -16   1  -2    1.82    0.85
  16   1   2    0.51    0.87
 -17  -1  -2    5.46    1.47
 -17   1   2    8.71    1.45
  17  -1   2    7.80    1.08
 -17  -1  -2    7.49    1.48
 -17  -1  -2    9.79    1.16
 -17   1   2    9.71    1.85
 -17   1   2   10.85    1.84
  17   1  -2   10.64    1.17
  17   1  -2    8.95    1.85
  17  -1   2   12.90    1.92
  17   1   2    9.66    1.84
 -17   1  -2    7.90    1.48
  17   1   2    5.92    1.08
 -17  -1   2    7.90    1.68
 -17   1  -2    7.50    1.32
 -17   1  -2    9.39    1.73
 -17  -1   2    4.38    1.66
  17  -1  -2    8.17    1.14
  17   1   2    8.43    1.01
 -17  -1   2    7.15    1.15
  17  -1  -2    9.73    1.88
  18  -1   2    2.54    0.80
 -18   1   2   -0.42    1.21
  18   1  -2   -0.51    0.70
  18   1   2    0.70    0.67
 -18  -1   2   -0.22    1.18
  18  -1  -2    1.53    0.78
  19  -1  -2    5.19    1.29
   0   2   2  262.32    9.41
   0   2   2  262.29    9.45
   0  -2   2  271.81    9.47
   0  -2  -2  273.46    9.49
   0  -2  -2  261.30    9.41
   0   2  -2  284.60    9.50
   0   2  -2  252.59    9.51
   0  -2  -2  266.87    9.46
   0   2  -2  267.71    9.47
   0  -2   2  277.47    9.50
  -1  -2  -2   18.75    0.78
   1   2  -2   18.16    0.84
  -1   2   2   19.71    0.75
  -1  -2  -2   18.43    0.78
   1  -2   2   18.95    0.80
   1   2  -2   18.11    0.91
   1  -2   2   18.82    0.86
   1  -2   2   17.06    0.82
  -1   2   2   19.51    0.86
   1   2  -2   18.69    0.87
  -1  -2  -2   18.58    0.78
  -1  -2  -2   18.55    0.80
   1   2  -2   18.52    0.82
  -1   2   2   18.74    0.88
  -1   2  -2   17.60    0.80
   1   2   2   17.24    0.84
  -1   2  -2   18.19    0.82
  -1  -2   2   17.79    0.88
   1  -2  -2   18.60    0.84
  -1  -2   2   18.94    0.86
   1  -2  -2   17.21    0.83
  -1  -2   2   18.21    0.82
  -1  -2   2   18.03    0.90
  -1   2  -2   17.42    0.85
   1   2   2   19.49    0.80
   1   2   2   20.10    0.77
   1  -2  -2   18.84    0.75
   1  -2  -2   19.46    0.89
   1   2   2   19.16    0.78
   1  -2  -2   19.36    0.86
  -1   2  -2   20.30    0.87
   2  -2   2  286.19    9.89
   2   2  -2  284.06    9.96
   2  -2   2  272.96    9.96
   2   2  -2  277.33    9.99
   2   2  -2  272.24   10.04
  -2   2   2  267.89    9.98
  -2  -2  -2  277.64    9.79
  -2  -2  -2  272.99    9.88
  -2   2   2  279.93   10.00
  -2   2   2  281.58    9.97
   2  -2   2  290.25    9.91
  -2   2   2  288.57    9.93
   2  -2   2  289.02    9.86
   2   2  -2  273.06   10.00
  -2  -2  -2  275.64    9.91
  -2  -2  -2  263.55    9.83
  -2  -2  -2  286.58    9.98
   2   2   2  282.82    9.81
  -2   2  -2  262.71    9.94
   2   2   2  288.17    9.83
  -2   2  -2  279.44    9.83
  -2   2  -2  283.03    9.86
  -2   2  -2  276.71    9.88
   2   2   2  285.60    9.99
  -2  -2   2  274.93   10.04
   2  -2  -2  277.12    9.92
   2  -2  -2  302.62    9.99
   2  -2  -2  263.88    9.98
  -2  -2   2  280.41    9.99
   2  -2  -2  299.54   10.03
  -2  -2   2  281.69    9.98
  -2  -2   2  291.53    9.97
   2   2   2  271.49    9.91
   3  -2   2   56.42    2.20
   3  -2   2   56.74    2.06
  -3   2   2   53.84    2.26
  -3  -2  -2   56.78    2.16
   3   2  -2   55.69    2.20
  -3  -2  -2   50.70    2.29
  -3  -2  -2   54.19    2.13
   3   2  -2   56.72    2.36
   3  -2   2   55.42    2.14
   3   2  -2   54.69    2.32
   3  -2   2   55.60    2.22
   3   2  -2   53.70    2.09
  -3   2   2   57.17    2.31
   3   2  -2   57.48    2.30
  -3  -2  -2   56.83    2.00
  -3   2   2   55.61    2.29
   3   2   2   53.09    2.11
  -3  -2   2   53.91    2.28
  -3  -2   2   53.65    2.22
  -3  -2   2   56.61    2.27
   3   2   2   55.27    2.15
   3  -2  -2   53.13    2.26
  -3   2  -2   53.07    2.21
   3  -2  -2   55.19    2.27
  -3   2  -2   54.86    2.13
  -3  -2   2   57.07    2.37
   3  -2  -2   57.71    2.28
  -3   2  -2   53.96    2.32
  -3   2  -2   51.82    2.15
   3   2   2   52.53    2.30
  -3   2  -2   54.53    2.02
   3  -2  -2   54.08    2.32
  -4   2   2   13.35    0.87
  -4  -2  -2   13.73    0.75
  -4  -2  -2   14.94    0.80
   4  -2   2   14.77    0.81
  -4  -2  -2   14.60    0.61
  -4  -2  -2   13.38    0.91
  -4   2   2   12.85    0.86
  -4  -2  -2   14.78    0.74
   4  -2   2   14.86    0.90
   4  -2   2   12.35    0.77
  -4   2   2   13.88    0.87
  -4   2   2   14.53    0.85
   4  -2   2   13.98    0.72
   4   2  -2   13.22    0.68
   4   2  -2   13.87    0.94
   4   2  -2   13.63    0.76
   4   2  -2   15.01    0.91
   4   2  -2   14.10    0.88
  -4  -2   2   13.47    0.85
   4  -2  -2   13.93    0.91
   4  -2  -2   14.22    0.85
   4  -2  -2   12.75    0.87
  -4   2  -2   15.23    0.77
  -4   2  -2   14.62    0.80
  -4  -2   2   14.54    0.93
  -4  -2   2   15.75    0.82
  -4  -2   2   14.04    0.70
   4   2   2   14.85    0.95
  -4   2  -2   15.40    0.83
   4   2   2   13.72    0.74
  -4   2  -2   14.62    0.94
   4  -2  -2   14.00    0.84
   4   2   2   13.51    0.72
   4   2   2   15.36    0.74
   4  -2  -2   14.38    0.74
  -4  -2   2   12.64    0.86
  -5  -2  -2   38.06    1.71
   5   2  -2   38.05    1.94
  -5  -2  -2   37.04    1.44
   5  -2   2   36.02    1.70
  -5  -2  -2   36.71    1.89
   5  -2   2   37.82    1.69
   5  -2   2   37.21    1.84
  -5   2   2   33.21    1.80
   5   2  -2   36.26    1.53
   5   2  -2   35.90    1.80
   5  -2   2   39.64    1.59
   5   2  -2   36.63    1.60
  -5  -2  -2   37.43    1.55
   5   2  -2   39.39    1.83
  -5  -2  -2   38.40    1.66
  -5   2   2   35.17    1.72
  -5   2   2   39.42    1.86
  -5   2   2   36.75    1.81
   5   2   2   38.46    1.45
  -5  -2   2   35.18    1.75
   5  -2  -2   35.57    1.54
  -5  -2   2   37.67    1.54
   5   2   2   36.56    1.60
  -5  -2   2   37.46    1.66
   5  -2  -2   35.76    1.74
  -5   2  -2   35.71    1.69
  -5   2  -2   35.80    1.65
  -5   2  -2   36.91    1.69
   5  -2  -2   36.30    1.72
   5  -2  -2   35.90    1.84
  -5   2  -2   37.67    1.92
  -5  -2   2   34.61    1.83
   5   2   2   32.52    1.84
  -5  -2   2   37.11    1.85
   5  -2  -2   36.08    1.85
   5   2   2   36.25    1.62
   5   2   2   37.40    1.56
  -6  -2  -2    3.37    0.48
  -6  -2  -2    3.45    0.29
   6  -2   2    2.52    0.48
  -6   2   2    3.40    0.57
  -6  -2  -2    4.86    0.72
  -6  -2  -2    3.58    0.47
   6   2  -2    3.21    0.56
   6  -2   2    3.59    0.35
   6   2  -2    3.60    0.36
   6   2  -2    3.50    0.33
  -6   2   2    3.39    0.49
   6   2  -2    2.62    0.53
  -6   2   2    2.70    0.48
  -6   2   2    3.99    0.64
   6   2  -2    3.63    0.56
   6  -2   2    3.38    0.47
  -6  -2  -2    3.33    0.33
   6  -2   2    3.10    0.47
  -6  -2   2    3.24    0.32
   6  -2  -2    3.06    0.29
  -6   2  -2    3.49    0.60
  -6   2  -2    3.64    0.51
  -6   2  -2    3.25    0.46
  -6  -2   2    5.06    0.70
  -6  -2   2    2.76    0.50
   6  -2  -2    2.90    0.45
  -6   2  -2    3.65    0.52
   6  -2  -2    2.13    0.33
   6   2   2    3.41    0.32
   6  -2  -2    3.79    0.62
   6  -2  -2    4.31    0.67
   6   2   2    2.76    0.55
  -6  -2   2    4.04    0.41
   6   2   2    2.91    0.42
   6   2   2    2.93    0.39
   6   2   2    3.06    0.27
  -6  -2   2    2.58    0.46
   7   2  -2    6.24    0.66
  -7  -2  -2    5.70    0.42
  -7  -2  -2    5.24    0.43
   7  -2   2    5.63    0.49
  -7   2   2    6.25    0.84
   7   2  -2    6.31    0.88
   7  -2   2    6.30    0.62
   7   2  -2    6.31    0.67
  -7  -2  -2    6.23    0.60
   7   2  -2    5.59    0.47
  -7   2   2    6.27    0.86
  -7  -2  -2    5.47    0.59
   7   2  -2    5.85    0.46
   7  -2   2    6.43    0.82
  -7   2   2    5.55    0.75
  -7  -2  -2    4.93    0.76
  -7   2   2    5.31    0.59
   7  -2   2    5.37    0.54
  -7  -2   2    5.95    0.76
   7  -2  -2    5.81    0.40
   7   2   2    5.93    0.85
   7   2   2    5.56    0.56
   7   2   2    4.64    0.48
  -7   2  -2    6.56    0.61
   7  -2  -2    5.70    0.60
  -7   2  -2    6.17    0.62
   7  -2  -2    4.59    0.52
   7  -2  -2    6.35    0.85
  -7  -2   2    7.03    0.89
  -7  -2   2    6.16    0.47
   7  -2  -2    6.62    0.86
   7   2   2    5.59    0.41
  -7  -2   2    6.09    0.83
  -7  -2   2    5.57    0.52
  -7   2  -2    5.88    0.89
   7   2   2    6.35    0.46
  -7   2  -2    5.71    0.61
  -8  -2  -2   17.72    0.94
  -8  -2  -2   17.54    0.94
   8   2  -2   17.27    1.43
   8   2  -2   16.72    0.96
   8  -2   2   18.23    1.19
   8  -2   2   19.69    1.40
   8   2  -2   17.47    0.98
   8   2  -2   16.13    1.20
  -8   2   2   18.76    1.33
   8  -2   2   17.93    1.02
  -8   2   2   17.56    1.37
  -8  -2  -2   15.93    1.34
  -8   2   2   20.17    1.23
  -8  -2  -2   19.38    1.21
   8   2  -2   17.36    1.25
  -8   2   2   21.20    1.39
  -8  -2  -2   18.81    1.27
   8  -2   2   17.59    1.10
  -8  -2   2   15.14    1.27
   8   2   2   17.90    1.06
   8  -2  -2   16.75    1.34
  -8   2  -2   17.93    1.43
  -8   2  -2   20.80    1.28
  -8   2  -2   16.25    1.18
   8  -2  -2   18.23    1.16
  -8  -2   2   19.19    1.09
  -8  -2   2   17.78    1.35
  -8   2  -2   18.94    1.17
   8   2   2   15.61    1.08
   8   2   2   21.15    1.51
   8  -2  -2   20.57    1.40
   8   2   2   20.11    0.96
  -8  -2   2   17.31    1.24
  -8  -2   2   18.76    0.99
   8   2   2   18.92    0.92
   9   2  -2   40.59    1.82
   9   2  -2   42.17    2.52
  -9   2   2   36.18    2.04
  -9   2   2   46.00    2.39
   9   2  -2   39.87    1.80
  -9  -2  -2   42.71    2.49
  -9  -2  -2   40.26    1.79
   9  -2   2   41.55    2.02
  -9   2   2   41.46    2.30
   9   2  -2   36.59    2.13
   9  -2   2   39.83    2.35
   9   2  -2   39.22    2.22
  -9  -2  -2   39.48    1.77
  -9   2   2   37.61    2.33
   9  -2   2   39.84    1.89
  -9  -2  -2   40.07    2.11
   9  -2   2   44.41    2.16
  -9  -2  -2   41.54    2.22
   9   2   2   37.32    1.91
  -9   2  -2   39.66    2.05
  -9  -2   2   39.63    2.20
   9   2   2   39.47    2.42
   9  -2  -2   42.61    2.33
  -9  -2   2   36.35    2.29
   9   2   2   39.71    1.74
  -9  -2   2   40.99    1.85
  -9   2  -2   40.25    2.17
  -9   2  -2   41.70    2.50
  -9  -2   2   43.81    2.41
  -9   2  -2   39.86    2.16
   9  -2  -2   44.39    2.11
   9  -2  -2   41.15    2.43
   9   2   2   42.13    1.76
  -9  -2   2   40.52    1.93
   9   2   2   39.56    2.01
   9  -2  -2   38.96    2.08
  10   2  -2   45.24    2.53
 -10  -2  -2   46.98    2.60
  10  -2   2   46.79    2.46
 -10  -2  -2   47.44    2.49
  10  -2   2   54.07    2.41
  10   2  -2   48.49    2.11
 -10   2   2   51.65    2.78
 -10   2   2   47.65    2.46
  10  -2   2   48.31    2.77
 -10   2   2   48.18    2.82
 -10  -2  -2   47.39    2.07
  10   2  -2   47.47    2.91
 -10  -2  -2   42.34    2.75
 -10   2   2   50.28    2.72
 -10  -2  -2   52.08    2.17
  10  -2   2   51.35    2.27
  10   2  -2   47.25    2.60
  10   2  -2   49.89    2.17
 -10  -2   2   46.17    2.17
  10  -2  -2   47.24    2.67
 -10  -2   2   47.50    2.80
  10   2   2   48.22    2.05
  10  -2  -2   47.31    2.82
  10  -2  -2   50.39    2.43
 -10   2  -2   50.08    2.94
  10   2   2   49.44    2.41
  10  -2  -2   52.91    2.51
  10   2   2   46.35    2.25
 -10  -2   2   47.99    2.74
  10   2   2   47.58    2.85
 -10   2  -2   51.45    2.64
  10   2   2   49.32    2.10
 -10   2  -2   50.40    2.46
 -10   2  -2   49.89    2.58
 -10  -2   2   49.16    2.27
 -10  -2   2   50.48    2.64
 -11   2   2    0.61    0.40
 -11  -2  -2    0.46    0.51
  11  -2   2    0.15    0.23
 -11  -2  -2    1.03    0.46
  11   2  -2    0.27    0.47
 -11   2   2    0.76    0.35
 -11  -2  -2    0.93    0.43
  11  -2   2    0.58    0.31
  11  -2   2    1.07    0.54
  11   2  -2    0.64    0.25
 -11  -2  -2    0.75    0.29
 -11   2   2    0.15    0.47
  11   2  -2    0.91    0.41
 -11  -2  -2    0.53    0.21
  11   2  -2    0.83    0.47
 -11   2   2    0.43    0.51
  11  -2   2    0.52    0.41
  11   2  -2    0.98    0.31
 -11   2  -2    1.11    0.44
 -11   2  -2    0.86    0.41
 -11  -2   2    0.20    0.33
 -11  -2   2    0.55    0.53
 -11   2  -2    0.81    0.36
  11   2   2    1.29    0.44
  11  -2  -2    1.02    0.48
  11  -2  -2    0.69    0.36
  11   2   2    0.96    0.49
 -11  -2   2    0.32    0.39
 -11   2  -2   -0.40    0.52
 -11  -2   2    0.65    0.30
  11   2   2    0.56    0.26
  11  -2  -2    0.59    0.40
 -11  -2   2    0.98    0.32
  11  -2  -2    0.88    0.37
  12  -2   2    0.79    0.36
 -12  -2  -2    1.03    0.68
 -12  -2  -2    0.65    0.27
  12   2  -2    0.09    0.51
  12   2  -2    0.99    0.30
 -12   2   2    0.83    0.38
 -12  -2  -2    1.22    0.44
 -12   2   2    0.46    0.47
  12  -2   2    0.95    0.44
 -12  -2  -2    0.64    0.27
  12  -2   2    0.69    0.48
  12   2  -2    0.94    0.53
 -12   2   2    0.03    0.52
 -12   2   2   -0.03    0.55
 -12  -2  -2    0.87    0.45
  12   2  -2    0.68    0.28
  12  -2   2    0.54    0.33
  12   2   2    0.20    0.48
  12   2   2    0.79    0.27
 -12  -2   2    0.31    0.51
 -12   2  -2    0.65    0.43
 -12   2  -2    0.73    0.44
 -12   2  -2    0.25    0.51
  12  -2  -2    0.96    0.60
  12  -2  -2    0.52    0.40
  12  -2  -2    0.70    0.56
 -12  -2   2    1.25    0.60
 -12   2  -2    0.73    0.66
  12   2   2    0.80    0.45
  12   2   2    0.75    0.34
 -12  -2   2    0.61    0.32
  12  -2  -2    0.67    0.28
 -12  -2   2    0.28    0.45
 -12  -2   2    0.60    0.32
  13   2  -2   21.78    1.82
 -13   2   2   17.44    1.46
 -13   2   2   18.82    2.02
  13  -2   2   21.08    1.62
  13  -2   2   17.91    1.72
 -13   2   2   20.29    1.72
 -13  -2  -2   16.55    1.59
  13  -2   2   21.32    1.36
  13   2  -2   19.09    1.06
  13   2  -2   19.68    1.21
 -13  -2  -2   19.24    2.07
  13  -2   2   19.41    1.40
 -13   2   2   19.22    1.78
 -13  -2  -2   17.37    1.15
 -13  -2  -2   19.71    1.63
  13   2  -2   17.21    1.88
 -13  -2   2   18.68    1.20
  13  -2  -2   16.41    1.75
  13  -2  -2   20.48    1.49
 -13   2  -2   24.07    1.87
  13   2   2   19.24    1.16
  13   2   2   17.72    1.47
 -13   2  -2   17.77    1.44
  13   2   2   19.81    1.93
 -13  -2   2   19.37    1.26
  13  -2  -2   21.04    1.95
  13   2   2   17.20    1.26
 -13   2  -2   18.31    2.23
  13  -2  -2   21.78    1.46
 -13  -2   2   21.24    1.86
 -13   2  -2   21.78    1.66
 -13  -2   2   20.01    1.72
 -13  -2   2   21.78    1.97
  14  -2   2    2.21    0.72
  14  -2   2    2.41    0.55
  14  -2   2    2.35    0.55
 -14  -2  -2    2.48    0.53
 -14  -2  -2    1.86    0.77
 -14  -2  -2    2.70    0.83
 -14   2   2    1.21    0.76
 -14   2   2    3.39    0.69
  14   2  -2    2.83    0.97
  14   2  -2    1.65    0.64
  14   2  -2    2.79    0.52
  14   2   2    2.16    0.47
 -14  -2   2    2.32    0.49
  14  -2  -2    2.04    0.64
 -14   2  -2    2.11    0.66
  14   2   2    1.79    0.88
 -14   2  -2    3.08    0.92
 -14  -2   2    1.41    0.79
 -14  -2   2    1.94    0.89
 -14  -2   2    2.62    0.56
  14   2   2    1.85    0.54
  14  -2  -2    1.77    0.86
 -14   2  -2    2.22    0.63
  15  -2   2    0.55    0.43
 -15  -2  -2    0.51    0.40
 -15   2   2    1.48    0.90
  15  -2   2   -0.08    0.52
  15  -2   2    0.26    0.68
 -15   2   2   -0.67    0.58
 -15   2   2    1.03    0.74
  15   2  -2    0.41    0.68
 -15  -2  -2   -0.43    0.69
 -15  -2  -2    0.52    0.66
  15   2  -2    0.28    0.34
  15   2  -2   -0.35    0.84
  15   2   2   -0.04    0.48
 -15  -2   2    0.89    0.85
  15  -2  -2   -0.47    0.66
 -15   2  -2    0.28    0.58
  15  -2  -2    0.26    0.41
  15   2   2    0.72    0.38
 -15  -2   2   -0.04    0.83
 -15   2  -2    0.43    0.90
  15   2   2   -0.07    0.85
 -15   2  -2    1.02    0.69
  15  -2  -2   -0.63    0.75
 -15  -2   2    0.27    0.46
 -16   2   2   -2.10    1.16
 -16   2   2    1.05    0.84
  16  -2   2    0.68    0.57
 -16  -2  -2    0.61    0.51
 -16   2   2    2.23    0.92
  16   2  -2   -0.53    0.75
  16   2  -2    1.34    0.93
  16  -2   2    0.12    0.65
  16  -2   2    2.21    0.95
 -16  -2  -2    1.21    0.93
 -16  -2  -2    2.76    1.00
  16   2  -2    1.60    0.53
  16   2   2    1.04    0.99
  16   2   2    1.33    0.45
 -16  -2   2    0.49    0.54
  16  -2  -2    1.24    0.60
  16   2   2    0.53    0.60
  16  -2  -2    1.62    1.11
 -16   2  -2    0.40    0.73
 -16  -2   2    1.51    1.00
 -16  -2   2    1.94    1.15
  16  -2  -2    0.56    0.66
 -16   2  -2    0.77    0.77
 -16   2  -2    1.44    1.08
 -17  -2  -2    3.77    1.14
 -17   2   2    1.44    1.72
  17  -2   2    2.09    0.90
  17  -2   2    0.54    1.06
  17   2  -2    0.58    0.54
 -17   2   2    4.24    1.32
  17  -2   2    3.18    0.82
  17   2  -2    1.64    1.27
 -17  -2  -2    4.27    1.23
 -17  -2  -2    1.96    0.71
 -17   2  -2    1.65    1.37
 -17  -2   2    2.19    1.12
  17   2   2    2.68    0.90
  17   2   2    4.38    1.36
[truncated: 2,758,252 more chars]
