# Supplementary material for: Synthesis, characterization, crystal structure and Hirshfeld surface analysis of isobutyl 4-[4-(di­fluoro­meth­oxy)phen­yl]-2,6,6-trimethyl-5-oxo-1,4,5,6,7,8-hexa­hydro­quinoline-3-carboxyl­ate
Source: Acta Crystallogr E Crystallogr Commun. 2023 Nov 10;79(Pt 12):1132–6. doi: 10.1107/S2056989023009623 (PMC10833413; doi:10.1107/S2056989023009623)
Supplement: Supplementary file 2 [file e-79-01132-Isup2.hkl]

data_I                                                                          
_shelx_title ' revised-ev2001 in Pca2(1)'                                       
_shelx_refln_list_code          4                                               
_shelx_F_calc_maximum      174.02                                               
_exptl_crystal_F_000       920.00                                               
_reflns_d_resolution_high  0.6052                                               
                                                                                
loop_                                                                           
 _space_group_symop_operation_xyz                                               
 'x, y, z'                                                                      
 '-x, -y, z+1/2'                                                                
 'x+1/2, -y, z'                                                                 
 '-x+1/2, y, z+1/2'                                                             
                                                                                
_cell_length_a    11.9879                                                       
_cell_length_b    12.1807                                                       
_cell_length_c    15.4518                                                       
_cell_angle_alpha  90.000                                                       
_cell_angle_beta   90.000                                                       
_cell_angle_gamma  90.000                                                       
                                                                                
_shelx_F_squared_multiplier     1.000                                           
                                                                                
loop_                                                                           
 _refln_index_h                                                                 
 _refln_index_k                                                                 
 _refln_index_l                                                                 
 _refln_F_squared_calc                                                          
 _refln_F_squared_meas                                                          
 _refln_F_squared_sigma                                                         
 _refln_observed_status                                                         
   2   0 -25        139.38        125.36        58.06 o                         
   1   1 -25         10.22         21.23        30.72 o                         
   2   1 -25        146.28        134.41        53.60 o                         
   3   1 -25         41.21          2.34        25.89 o                         
   0   0 -24         64.62        120.59        39.01 o                         
   2   0 -24         54.09         35.23        25.50 o                         
   4   0 -24        110.47        103.44        19.47 o                         
   0   1 -24         28.82         26.20        23.37 o                         
   1   1 -24         13.17         -1.03        21.43 o                         
   2   1 -24          1.10         17.64        13.66 o                         
   3   1 -24          3.29        -12.10        20.25 o                         
   4   1 -24         56.62         48.13        11.76 o                         
   5   1 -24         29.78          3.57        28.12 o                         
   6   1 -24         98.77        207.84        61.64 o                         
   0   2 -24         46.24         65.20        35.14 o                         
   1   2 -24         15.24         21.00        15.28 o                         
   2   2 -24         13.82         51.72        16.99 o                         
   3   2 -24          5.62         32.53        16.61 o                         
   4   2 -24         51.31        -17.07        19.60 o                         
   5   2 -24         30.78         25.67        31.25 o                         
   6   2 -24         85.90         75.93        40.79 o                         
   0   3 -24         23.05         40.50        36.03 o                         
   1   3 -24         22.83         37.44        20.63 o                         
   2   3 -24         31.81         33.81        25.37 o                         
   3   3 -24          6.63         24.97        19.81 o                         
   4   3 -24         20.74          1.33        45.26 o                         
   5   3 -24          0.02         28.58        24.12 o                         
   2   4 -24         17.78         66.70        31.26 o                         
   3   4 -24         37.54         25.01        25.31 o                         
   2   5 -24         19.79         72.06        53.00 o                         
   3   5 -24         25.52         -8.04        27.39 o                         
   2   0 -23         31.42         10.85        14.82 o                         
   4   0 -23         50.44         54.60        14.61 o                         
   6   0 -23         51.72         56.92        24.63 o                         
   1   1 -23          5.73          0.95        10.17 o                         
   2   1 -23         14.19          5.48        10.52 o                         
   3   1 -23         68.57         78.02        15.60 o                         
   4   1 -23         20.78         32.87        13.18 o                         
   5   1 -23          5.58         14.73        10.19 o                         
   6   1 -23         25.44         33.15        23.91 o                         
   7   1 -23         77.10         26.54        29.98 o                         
   8   1 -23         17.63        -58.96        58.96 o                         
   1   2 -23         57.26         54.03        10.84 o                         
   2   2 -23         48.41         46.40        15.09 o                         
   3   2 -23         31.47         28.47        11.26 o                         
   4   2 -23          4.00         -1.01        15.36 o                         
   5   2 -23          6.02          8.14        28.12 o                         
   6   2 -23         22.75         17.78        10.27 o                         
   7   2 -23         12.81         19.43        27.69 o                         
   1   3 -23         12.05         10.51        11.88 o                         
   2   3 -23         12.49         55.06        22.95 o                         
   3   3 -23         33.44         26.18        17.49 o                         
   4   3 -23         83.13         19.44        13.17 o                         
   5   3 -23         31.51          9.71        16.45 o                         
   6   3 -23         61.47         50.15        21.17 o                         
   7   3 -23         51.57         84.56        34.24 o                         
   8   3 -23         13.31         10.72        57.17 o                         
   1   4 -23         19.15         15.86        13.00 o                         
   2   4 -23         65.23         57.00        15.65 o                         
   3   4 -23         52.80         45.79        14.03 o                         
   4   4 -23         28.08         44.57        20.21 o                         
   5   4 -23         55.21         48.16        19.01 o                         
   6   4 -23         25.54         -8.64        21.44 o                         
   7   4 -23        142.01        120.29        29.48 o                         
   1   5 -23          5.57         38.11        32.75 o                         
   2   5 -23          7.53         -5.36        27.99 o                         
   3   5 -23         13.81         52.70        23.82 o                         
   2   6 -23         77.13        131.31        36.03 o                         
   3   6 -23         59.33         78.61        30.07 o                         
   4   6 -23         71.76         78.31        22.63 o                         
   3   7 -23         66.96         92.90        34.84 o                         
   0   0 -22          6.15         13.98        11.07 o                         
   2   0 -22         36.62         42.40         8.39 o                         
   4   0 -22        119.12        135.64        10.37 o                         
   6   0 -22         66.63         60.44        23.29 o                         
   8   0 -22         82.59         79.00        28.19 o                         
   0   1 -22         49.13         64.53         9.56 o                         
   1   1 -22         85.77         93.57         6.81 o                         
   2   1 -22         57.77         67.61         6.44 o                         
   3   1 -22         97.99         95.38         7.02 o                         
   4   1 -22        108.29        101.19         6.91 o                         
   5   1 -22         28.77         27.29         7.88 o                         
   6   1 -22         60.06         41.15        20.00 o                         
   7   1 -22         36.31         27.92        13.46 o                         
   8   1 -22         69.08         96.11        16.91 o                         
   9   1 -22         46.23         23.26        44.07 o                         
   0   2 -22        157.16        160.75        12.07 o                         
   1   2 -22         34.54         34.41         6.00 o                         
   2   2 -22         15.47         22.40         6.15 o                         
   3   2 -22        165.82        163.95         8.42 o                         
   4   2 -22        121.76        130.80         8.07 o                         
   5   2 -22         12.50         13.24         8.22 o                         
   6   2 -22        126.81        122.74         9.05 o                         
   7   2 -22          5.10         17.67        15.12 o                         
   8   2 -22         31.49         69.38        20.80 o                         
   9   2 -22         45.41         33.90        32.16 o                         
   0   3 -22         23.07         21.14         9.02 o                         
   1   3 -22         29.18         37.09         6.57 o                         
   2   3 -22         51.88         54.37         6.21 o                         
   3   3 -22         15.80         26.91         6.05 o                         
   4   3 -22         32.34         24.71        11.18 o                         
   5   3 -22          2.59          6.31         9.35 o                         
   6   3 -22         21.26         22.56        13.69 o                         
   7   3 -22         45.20         39.19        11.15 o                         
   8   3 -22          6.71         -2.95        35.58 o                         
   9   3 -22         46.85        113.99        29.48 o                         
   0   4 -22         78.94         75.10         9.75 o                         
   1   4 -22         42.08         48.20         6.35 o                         
   2   4 -22          7.67          4.86         6.45 o                         
   3   4 -22         66.03         71.74         9.07 o                         
   4   4 -22         19.82         21.69         8.55 o                         
   5   4 -22         43.30         40.75        16.65 o                         
   6   4 -22         35.00         24.88        13.45 o                         
   7   4 -22          1.42         30.49        19.27 o                         
   8   4 -22         26.04          6.55        31.26 o                         
   9   4 -22         14.82          4.47        49.13 o                         
   0   5 -22        245.50        216.93        25.74 o                         
   1   5 -22         54.89         51.74         9.70 o                         
   2   5 -22        150.55        140.49        22.20 o                         
   3   5 -22          9.09          6.34         9.64 o                         
   4   5 -22          3.35         -3.99         8.20 o                         
   5   5 -22         56.93         65.29        20.51 o                         
   6   5 -22        136.81        127.81        18.09 o                         
   7   5 -22          1.15         42.60        19.42 o                         
   8   5 -22         35.89        113.45        25.91 o                         
   0   6 -22         94.08        105.43        36.33 o                         
   1   6 -22          8.72          7.56        17.89 o                         
   2   6 -22        137.22        143.07        40.94 o                         
   3   6 -22          5.39        -22.11        26.35 o                         
   4   6 -22         22.61         12.16        16.99 o                         
   5   6 -22         11.02        -30.97        30.97 o                         
   6   6 -22         46.79         57.17        39.01 o                         
   7   6 -22         71.27         54.19        50.62 o                         
   1   7 -22          0.34         34.54        32.75 o                         
   2   7 -22          2.36         12.80        30.37 o                         
   3   7 -22          0.13         27.83        43.92 o                         
   4   7 -22         74.09         67.13        22.14 o                         
   5   7 -22         67.67         36.43        26.50 o                         
   3   8 -22         33.09         19.95        33.05 o                         
   4   8 -22         31.47         15.48        29.78 o                         
   2   0 -21         18.27          3.61         6.54 o                         
   4   0 -21         38.45         43.26         9.26 o                         
   6   0 -21          6.05          5.94         9.85 o                         
   8   0 -21          8.00         -3.93        14.51 o                         
  10   0 -21          5.39         -7.97        27.07 o                         
   1   1 -21         62.21         53.31         5.51 o                         
   2   1 -21         10.90         10.69         4.82 o                         
   3   1 -21         66.41         70.83         5.60 o                         
   4   1 -21         24.61         29.18         5.91 o                         
   5   1 -21         24.90         15.62         5.46 o                         
   6   1 -21         26.05         22.02         7.68 o                         
   7   1 -21         24.58         30.36         8.60 o                         
   8   1 -21         15.81          1.29        10.21 o                         
   9   1 -21         15.92         33.00        13.05 o                         
  10   1 -21         30.12         55.67        20.77 o                         
   1   2 -21        185.33        188.20         7.77 o                         
   2   2 -21         47.44         39.55         5.15 o                         
   3   2 -21         22.54         27.23         5.03 o                         
   4   2 -21         25.87         19.48         4.61 o                         
   5   2 -21         82.29         88.65         8.01 o                         
   6   2 -21          4.14         15.15         5.64 o                         
   7   2 -21         16.86         32.05         9.09 o                         
   8   2 -21         53.93         64.86        14.86 o                         
   9   2 -21        114.87        131.63        26.02 o                         
  10   2 -21         14.95         -7.20        18.89 o                         
   1   3 -21         23.32         18.95         4.88 o                         
   2   3 -21         22.77         20.76         4.93 o                         
   3   3 -21          1.64          5.05         4.69 o                         
   4   3 -21         69.24         67.90         5.39 o                         
   5   3 -21         56.62         70.13         6.80 o                         
   6   3 -21        132.52        146.65         8.55 o                         
   7   3 -21          8.06         -1.36         8.66 o                         
   8   3 -21         10.50          7.74        10.22 o                         
   9   3 -21         79.21         90.44        17.17 o                         
  10   3 -21         73.13        103.84        20.93 o                         
   1   4 -21          6.33          9.38         4.82 o                         
   2   4 -21         63.67         67.46         5.78 o                         
   3   4 -21         48.24         57.02         5.52 o                         
   4   4 -21         36.03         26.19         5.62 o                         
   5   4 -21         24.39          7.10         6.48 o                         
   6   4 -21         57.07         68.32        10.45 o                         
   7   4 -21          4.81         12.24         9.88 o                         
   8   4 -21         18.55         58.29        12.03 o                         
   9   4 -21          3.03         -7.31        12.94 o                         
  10   4 -21          6.68         43.52        25.65 o                         
   1   5 -21          7.36         15.08         5.05 o                         
   2   5 -21         72.60         85.46         6.11 o                         
   3   5 -21         62.99         54.70         6.06 o                         
   4   5 -21         40.30         31.04         5.57 o                         
   5   5 -21         53.59         42.31         8.96 o                         
   6   5 -21         26.16         28.69        10.09 o                         
   7   5 -21         19.85         -5.84        19.85 o                         
   8   5 -21         31.39         72.77        21.03 o                         
   9   5 -21         11.08          5.87        42.28 o                         
   1   6 -21         35.99         42.49         5.87 o                         
   2   6 -21         11.64         20.64         7.59 o                         
   3   6 -21         37.10         38.33         6.16 o                         
   4   6 -21         35.63         35.13         6.99 o                         
   5   6 -21         20.71         17.55        10.10 o                         
   6   6 -21         37.62         46.07        14.55 o                         
   7   6 -21         21.90          6.41        26.78 o                         
   8   6 -21          5.30         39.30        34.84 o                         
   9   6 -21         45.48         66.40        43.18 o                         
   1   7 -21          7.43          4.56        10.00 o                         
   2   7 -21          9.85         -2.15        10.87 o                         
   3   7 -21         58.68         63.51        16.62 o                         
   4   7 -21        144.71        123.18        18.26 o                         
   5   7 -21          1.86         14.62        20.99 o                         
   6   7 -21        112.30        149.18        40.50 o                         
   7   7 -21          6.97         21.44        33.05 o                         
   8   7 -21         66.03         74.14        41.69 o                         
   1   8 -21         18.22         26.24        22.59 o                         
   2   8 -21          7.08        -20.81        35.88 o                         
   3   8 -21         34.13         27.71        35.88 o                         
   4   8 -21         26.16         83.67        36.92 o                         
   5   8 -21          2.74         30.07        33.05 o                         
   6   8 -21        134.99        168.72        18.64 o                         
   7   8 -21         13.74          7.15        40.20 o                         
   1   9 -21          6.19        -33.35        33.35 o                         
   2   9 -21         27.84         30.97        33.65 o                         
   3   9 -21         45.24         39.83        24.74 o                         
   4   9 -21          1.05         56.17        25.43 o                         
   5   9 -21         17.42         38.03        23.74 o                         
   6   9 -21         39.30         71.24        26.83 o                         
   4  10 -21         29.99        -44.37        47.05 o                         
   5  10 -21          8.86        -13.70        41.98 o                         
   0   0 -20        183.48        203.12        18.61 o                         
   2   0 -20         63.15         55.93         6.93 o                         
   4   0 -20        219.20        218.93        11.02 o                         
   6   0 -20          4.27         -3.86         8.94 o                         
   8   0 -20         33.24         33.96        11.14 o                         
  10   0 -20         80.42        101.83        24.56 o                         
   0   1 -20         19.94         15.07         6.26 o                         
   1   1 -20         14.81         11.52         4.04 o                         
   2   1 -20         77.56         86.39         5.24 o                         
   3   1 -20         43.87         49.23         4.79 o                         
   4   1 -20        207.16        212.76         8.25 o                         
   5   1 -20         55.12         61.26         5.76 o                         
   6   1 -20          5.20          6.64         5.71 o                         
   7   1 -20         44.53         59.80         9.97 o                         
   8   1 -20         27.11         23.59         7.49 o                         
   9   1 -20         26.78         15.02         8.64 o                         
  10   1 -20         37.34         36.22        13.72 o                         
  11   1 -20         13.38          1.05        25.83 o                         
   0   2 -20         19.95         24.30         6.08 o                         
   1   2 -20         29.04         33.57         4.56 o                         
   2   2 -20         10.84          5.73         3.86 o                         
   3   2 -20         57.50         54.13         6.08 o                         
   4   2 -20          0.48          3.77         3.71 o                         
   5   2 -20        142.50        148.58         7.51 o                         
   6   2 -20         34.82         46.37         5.55 o                         
   7   2 -20        133.13        135.81         7.16 o                         
   8   2 -20         67.53         68.12         8.63 o                         
   9   2 -20         31.29         34.53         9.62 o                         
  10   2 -20         45.20         20.24        17.12 o                         
  11   2 -20         39.39        -21.86        28.61 o                         
  12   2 -20         18.49        -29.18        50.62 o                         
   0   3 -20        172.54        167.83        10.43 o                         
   1   3 -20         76.81         84.39         5.90 o                         
   2   3 -20         42.82         47.97         4.80 o                         
   3   3 -20         70.58         63.95         4.95 o                         
   4   3 -20        119.04        124.03         5.87 o                         
   5   3 -20        126.43        127.89         7.27 o                         
   6   3 -20         78.58         60.57         6.28 o                         
   7   3 -20        265.36        278.41        10.52 o                         
   8   3 -20         87.86         93.83         8.61 o                         
   9   3 -20         26.75         25.32         8.63 o                         
  10   3 -20         14.33          7.46        13.78 o                         
  11   3 -20          8.38          6.85        25.41 o                         
   0   4 -20         71.45         76.94         7.06 o                         
   1   4 -20         22.36         20.95         4.43 o                         
   2   4 -20         44.23         50.72         5.02 o                         
   3   4 -20         17.78         20.15         4.39 o                         
   4   4 -20         86.28         88.95         6.36 o                         
   5   4 -20          1.19         -1.25         5.22 o                         
   6   4 -20        173.83        168.30         8.49 o                         
   7   4 -20        130.92        139.50         8.44 o                         
   8   4 -20         33.35         22.64         8.39 o                         
   9   4 -20          9.75         12.93        10.93 o                         
  10   4 -20          4.42         26.95        12.41 o                         
  11   4 -20         37.98         67.61        22.75 o                         
   0   5 -20         39.30         35.86         6.37 o                         
   1   5 -20         51.38         45.12         4.75 o                         
   2   5 -20         75.82         72.02         5.19 o                         
   3   5 -20          0.43          1.08         4.16 o                         
   4   5 -20        194.79        205.23         7.73 o                         
   5   5 -20         33.54         29.78         4.97 o                         
   6   5 -20         32.85         35.05         6.28 o                         
   7   5 -20         13.03          3.22         6.78 o                         
   8   5 -20          3.99         -9.39         9.39 o                         
   9   5 -20          5.27          7.16        12.26 o                         
  10   5 -20          5.90         -3.28        13.87 o                         
  11   5 -20         67.98        118.54        24.33 o                         
   0   6 -20         12.89         20.02         6.84 o                         
   1   6 -20        139.56        134.63         7.92 o                         
   2   6 -20         65.98         72.67         5.31 o                         
   3   6 -20        133.74        143.73         6.42 o                         
   4   6 -20         49.24         44.95         5.66 o                         
   5   6 -20         27.59         33.16         5.77 o                         
   6   6 -20         17.91         16.59         7.00 o                         
   7   6 -20         27.52         17.81        10.49 o                         
   8   6 -20         34.05         46.69        19.97 o                         
   9   6 -20         12.96         48.76        16.14 o                         
   0   7 -20         20.47         11.62        10.10 o                         
   1   7 -20         11.35          8.36         5.18 o                         
   2   7 -20         77.51         73.18         5.83 o                         
   3   7 -20         34.26         30.82         7.25 o                         
   4   7 -20         11.08          9.90         6.02 o                         
   5   7 -20         88.43        103.06         8.29 o                         
   6   7 -20          1.75          2.23         8.00 o                         
   7   7 -20         42.64         47.72        25.54 o                         
   8   7 -20         24.64         50.92        33.35 o                         
   9   7 -20         24.07         48.24        40.20 o                         
   0   8 -20        111.29        108.68        11.37 o                         
   1   8 -20         41.09         40.03         6.82 o                         
   2   8 -20        133.13        147.70         8.75 o                         
   3   8 -20          2.55         -4.97         7.44 o                         
   4   8 -20         85.79        107.28        13.06 o                         
   5   8 -20         26.39         47.54        14.92 o                         
   6   8 -20         33.08         66.36        19.08 o                         
   7   8 -20         16.05         -4.76        31.26 o                         
   8   8 -20         45.20         33.65        36.92 o                         
   0   9 -20         16.15          9.26        33.05 o                         
   1   9 -20         12.50         16.47        14.61 o                         
   2   9 -20        107.98        125.98        18.27 o                         
   3   9 -20         20.56         67.81        22.42 o                         
   4   9 -20          2.27         37.36        21.37 o                         
   5   9 -20         15.20         33.52        45.41 o                         
   6   9 -20        105.10        158.85        23.79 o                         
   7   9 -20         33.41         20.53        18.48 o                         
   0  10 -20         98.15         22.63        35.73 o                         
   1  10 -20          8.04        -22.15        22.15 o                         
   2  10 -20         72.07         76.52        34.54 o                         
   3  10 -20         62.32         65.94        29.78 o                         
   4  10 -20          1.26          4.37        24.02 o                         
   5  10 -20          4.55         -2.11        23.98 o                         
   6  10 -20         91.83         15.00        43.47 o                         
   7  10 -20          1.42        -35.73        35.73 o                         
   2  11 -20         48.30         91.71        39.01 o                         
   3  11 -20         23.66         88.73        38.71 o                         
   4  11 -20         31.45         46.45        41.69 o                         
   2   0 -19         29.12         29.59         5.65 o                         
   4   0 -19         68.83         76.78         6.94 o                         
   6   0 -19        111.02        100.07        10.92 o                         
   8   0 -19         30.16         28.42         9.18 o                         
  10   0 -19         16.62          7.19        11.13 o                         
  12   0 -19          2.28        -33.94        33.94 o                         
   1   1 -19        357.31        359.74         9.47 o                         
   2   1 -19         91.90         94.33         5.30 o                         
   3   1 -19         42.53         46.28         4.28 o                         
   4   1 -19          6.70          2.59         3.53 o                         
   5   1 -19          5.27          8.63         3.50 o                         
   6   1 -19          9.55         13.98         3.90 o                         
   7   1 -19          2.48          8.70         5.69 o                         
   8   1 -19         37.70         45.18         8.72 o                         
   9   1 -19         57.25         50.80         7.92 o                         
  10   1 -19         36.40         30.61         8.23 o                         
  11   1 -19         46.96         16.28        12.76 o                         
  12   1 -19         34.93         10.41        22.12 o                         
  13   1 -19         23.93        -40.79        44.96 o                         
   1   2 -19          1.75          4.07         3.53 o                         
   2   2 -19        107.44        109.08         5.68 o                         
   3   2 -19          8.80          5.05         3.49 o                         
   4   2 -19        211.18        219.07         7.19 o                         
   5   2 -19         63.96         69.02         5.35 o                         
   6   2 -19         85.28         82.02         5.88 o                         
   7   2 -19          5.95          3.00         4.36 o                         
   8   2 -19        129.57        130.64         7.35 o                         
   9   2 -19         17.01         21.05         7.29 o                         
  10   2 -19         58.24         58.76         9.10 o                         
  11   2 -19         26.09         12.63        10.67 o                         
  12   2 -19         42.81        122.46        44.79 o                         
   1   3 -19          1.10         -2.36         3.46 o                         
   2   3 -19         64.46         66.06         5.05 o                         
   3   3 -19         10.16         13.76         3.62 o                         
   4   3 -19         16.25          5.30         3.34 o                         
   5   3 -19         13.14         21.63         4.51 o                         
   6   3 -19         43.49         46.31         5.23 o                         
   7   3 -19          0.08         -1.13         4.62 o                         
   8   3 -19         77.61         87.12         7.34 o                         
   9   3 -19          5.57          9.95         7.08 o                         
  10   3 -19         31.32         32.66         9.43 o                         
  11   3 -19         53.02         75.49        12.69 o                         
  12   3 -19         29.46         28.78        26.08 o                         
   1   4 -19         60.33         56.70         4.84 o                         
   2   4 -19         42.12         41.38         4.12 o                         
   3   4 -19        113.11        124.25         6.71 o                         
   4   4 -19         37.11         36.28         4.05 o                         
   5   4 -19        100.23        112.17         8.42 o                         
   6   4 -19         73.33         79.64         6.29 o                         
   7   4 -19         53.16         50.11         6.01 o                         
   8   4 -19         68.19         51.24         8.63 o                         
   9   4 -19          3.19         -3.51         7.58 o                         
  10   4 -19         28.96         28.65         9.56 o                         
  11   4 -19          0.36        -12.11        12.11 o                         
  12   4 -19         52.13         62.36        22.29 o                         
   1   5 -19         56.24         57.70         4.47 o                         
   2   5 -19        447.81        465.35        10.19 o                         
   3   5 -19         27.37         28.58         4.07 o                         
   4   5 -19          2.78          1.12         4.43 o                         
   5   5 -19          9.34          8.90         3.90 o                         
   6   5 -19         95.40         97.28         6.71 o                         
   7   5 -19         66.25         74.97         6.66 o                         
   8   5 -19        140.76        140.65         8.49 o                         
   9   5 -19         45.27         48.84         9.65 o                         
  10   5 -19         33.90         38.73         9.96 o                         
  11   5 -19          4.63         -8.69        24.71 o                         
  12   5 -19         24.07        -14.59        37.22 o                         
   1   6 -19        248.91        263.25         7.80 o                         
   2   6 -19        385.78        378.32         9.21 o                         
   3   6 -19         52.90         37.17         4.28 o                         
   4   6 -19         21.42         24.05         4.47 o                         
   5   6 -19        110.26        122.05         6.09 o                         
   6   6 -19         66.47         51.94         6.40 o                         
   7   6 -19         33.74         36.14         6.68 o                         
   8   6 -19        107.76        117.51         9.88 o                         
   9   6 -19         36.68         46.15        13.40 o                         
  10   6 -19         20.80         23.87        14.47 o                         
  11   6 -19         28.88          3.71        24.40 o                         
   1   7 -19         61.07         66.93         4.84 o                         
   2   7 -19         60.28         81.69         5.45 o                         
   3   7 -19        208.82        217.70         8.05 o                         
   4   7 -19          2.91         10.09         4.70 o                         
   5   7 -19          8.73          8.37         4.54 o                         
   6   7 -19          8.89          7.07         5.09 o                         
   7   7 -19         78.09         84.72         8.87 o                         
   8   7 -19         69.14         86.88        11.37 o                         
   9   7 -19         32.34         44.73        19.25 o                         
   1   8 -19         59.48         48.90         6.08 o                         
   2   8 -19         22.43         13.08         5.60 o                         
   3   8 -19        264.51        259.87        10.70 o                         
   4   8 -19         70.85         66.84         5.34 o                         
   5   8 -19          2.49          3.09         5.49 o                         
   6   8 -19        114.72         98.86         8.41 o                         
   7   8 -19         79.30         86.83         9.60 o                         
   8   8 -19         30.79         38.65        26.26 o                         
   9   8 -19         13.70        104.81        69.68 o                         
   1   9 -19         89.66         96.31         9.64 o                         
   2   9 -19         23.37         26.50         6.73 o                         
   3   9 -19         86.91        104.88         8.31 o                         
   4   9 -19        154.79        151.23        10.20 o                         
   5   9 -19         47.18         41.82        13.00 o                         
   6   9 -19         38.27         34.54        14.53 o                         
   7   9 -19        162.00        173.51        22.86 o                         
   8   9 -19        100.19         89.63        21.14 o                         
   1  10 -19         87.32        108.88        15.09 o                         
   2  10 -19         15.48         38.85        19.04 o                         
   3  10 -19         57.94         55.60        14.33 o                         
   4  10 -19         10.49          6.29        14.83 o                         
   5  10 -19         18.83         22.67        17.35 o                         
   6  10 -19          6.64        -11.04        18.14 o                         
   7  10 -19         27.15        -19.06        28.29 o                         
   8  10 -19        123.87         89.63        30.37 o                         
   1  11 -19         24.94         -1.44        28.88 o                         
   2  11 -19         20.34         17.57        30.67 o                         
   3  11 -19         83.27         83.97        35.73 o                         
   4  11 -19         22.86        -15.19        31.86 o                         
   5  11 -19          2.06         -3.57        31.86 o                         
   1  12 -19        123.72        189.08        43.77 o                         
   2  12 -19         14.05         36.92        38.11 o                         
   3  12 -19         31.75         24.12        36.33 o                         
   4  12 -19         44.69         -2.08        37.22 o                         
   0   0 -18       1346.50       1261.71        35.90 o                         
   2   0 -18         23.45         25.92         4.64 o                         
   4   0 -18        138.39        136.19        10.60 o                         
   6   0 -18         50.57         27.80         7.91 o                         
   8   0 -18         30.81         25.01         8.70 o                         
  10   0 -18         36.50         31.56        10.14 o                         
  12   0 -18         64.76         65.16        20.56 o                         
   0   1 -18         27.90         32.55         5.35 o                         
   1   1 -18         50.57         49.42         4.00 o                         
   2   1 -18         74.03         76.07         4.74 o                         
   3   1 -18         54.84         58.69         4.32 o                         
   4   1 -18        109.08        115.34         6.38 o                         
   5   1 -18        126.23        125.93         5.54 o                         
   6   1 -18         14.32         15.39         3.57 o                         
   7   1 -18          0.64         -3.75         4.83 o                         
   8   1 -18         83.67         99.22         7.03 o                         
   9   1 -18         39.76         44.47         6.55 o                         
  10   1 -18         53.02         46.78         6.91 o                         
  11   1 -18         39.05         41.74         7.86 o                         
  12   1 -18         91.61         81.00        11.60 o                         
  13   1 -18         30.01         50.82        21.01 o                         
   0   2 -18        124.45        105.55         9.21 o                         
   1   2 -18         42.20         39.81         3.89 o                         
   2   2 -18         35.29         39.72         3.82 o                         
   3   2 -18          2.00          4.37         3.00 o                         
   4   2 -18         82.43         79.10         4.92 o                         
   5   2 -18        100.19        101.75         5.58 o                         
   6   2 -18          3.91         17.71         3.77 o                         
   7   2 -18         37.38         43.25         4.45 o                         
   8   2 -18         21.85         26.59         5.04 o                         
   9   2 -18         44.32         47.25         5.20 o                         
  10   2 -18         26.28         38.32         7.38 o                         
  11   2 -18         21.51         19.07         8.19 o                         
  12   2 -18         43.52         57.24        12.89 o                         
  13   2 -18         58.26         68.09        26.47 o                         
   0   3 -18        208.99        213.90        10.95 o                         
   1   3 -18         19.67         15.70         3.23 o                         
   2   3 -18        136.37        140.14         6.30 o                         
   3   3 -18        104.71        110.25         5.19 o                         
   4   3 -18        139.77        135.86         5.70 o                         
   5   3 -18         21.69         28.18         4.21 o                         
   6   3 -18         46.87         44.24         5.26 o                         
   7   3 -18         38.85         26.86         4.69 o                         
   8   3 -18          0.63          2.89         4.60 o                         
   9   3 -18         79.71         75.82         7.88 o                         
  10   3 -18         41.14         33.65         6.97 o                         
  11   3 -18         34.22         44.13         7.44 o                         
  12   3 -18         37.64         34.54        11.13 o                         
  13   3 -18          9.23         11.86        29.98 o                         
   0   4 -18        166.87        170.53        10.66 o                         
   1   4 -18         11.12         19.94         3.52 o                         
   2   4 -18         80.95         85.77         4.81 o                         
   3   4 -18        154.83        157.55         6.16 o                         
   4   4 -18         62.27         77.60         4.62 o                         
   5   4 -18        175.58        192.05         6.29 o                         
   6   4 -18         25.63         24.89         4.68 o                         
   7   4 -18         48.46         43.41         5.33 o                         
   8   4 -18         10.56          7.62         4.98 o                         
   9   4 -18         33.58         33.99         6.53 o                         
  10   4 -18         10.83          2.98         6.54 o                         
  11   4 -18        114.80        120.41        10.62 o                         
  12   4 -18         57.77         57.50        15.78 o                         
  13   4 -18        120.39         19.02        35.88 o                         
   0   5 -18        205.63        200.64         9.44 o                         
   1   5 -18         41.25         39.20         3.71 o                         
   2   5 -18          2.02          5.29         3.09 o                         
   3   5 -18        291.22        289.31         9.15 o                         
   4   5 -18        138.28        136.83         6.00 o                         
   5   5 -18        562.29        546.57        11.11 o                         
   6   5 -18         50.54         54.97         5.89 o                         
   7   5 -18        212.20        223.89         9.93 o                         
   8   5 -18         80.71         79.99         6.68 o                         
   9   5 -18         14.08         10.41         5.91 o                         
  10   5 -18         16.84         14.41         8.57 o                         
  11   5 -18         69.13         78.71        10.01 o                         
  12   5 -18          9.07         12.31        13.35 o                         
   0   6 -18        110.66        103.29         6.90 o                         
   1   6 -18         39.96         48.36         3.97 o                         
   2   6 -18         19.14         23.53         3.49 o                         
   3   6 -18        150.23        167.64         6.45 o                         
   4   6 -18         15.18         18.14         3.78 o                         
   5   6 -18         22.91         19.47         3.92 o                         
   6   6 -18         99.44        106.36         7.09 o                         
   7   6 -18          4.85          6.71         5.05 o                         
   8   6 -18        132.48        129.90         7.76 o                         
   9   6 -18          5.04         -0.35         6.53 o                         
  10   6 -18         31.97         35.04        13.08 o                         
  11   6 -18         14.75         -2.82        11.68 o                         
  12   6 -18         30.70         54.59        49.43 o                         
   0   7 -18         96.51        114.92        11.86 o                         
   1   7 -18         45.15         46.58         4.26 o                         
   2   7 -18         50.76         45.20         4.98 o                         
   3   7 -18         24.77         24.76         4.25 o                         
   4   7 -18         25.47         40.08         4.71 o                         
   5   7 -18         69.95         77.60         5.08 o                         
   6   7 -18        122.92        118.31         6.07 o                         
   7   7 -18        121.95        118.11         6.03 o                         
   8   7 -18        133.18        137.64         8.56 o                         
   9   7 -18          3.63         -1.76         8.34 o                         
  10   7 -18        138.59        150.54        13.51 o                         
  11   7 -18          2.25          8.66        28.19 o                         
   0   8 -18         48.65         80.67         9.14 o                         
   1   8 -18         77.27         71.34         6.00 o                         
   2   8 -18         92.05         91.81         6.61 o                         
   3   8 -18         16.96         14.55         5.02 o                         
   4   8 -18          4.75         -1.15         4.09 o                         
   5   8 -18         31.27         31.60         5.23 o                         
   6   8 -18         13.95          9.09         4.83 o                         
   7   8 -18         52.28         63.65         6.26 o                         
   8   8 -18        138.90        154.39        12.54 o                         
   9   8 -18         15.40         36.90        12.03 o                         
  10   8 -18          7.41          1.67        27.03 o                         
  11   8 -18          2.80         11.02        40.20 o                         
   0   9 -18         42.77         50.43         8.29 o                         
   1   9 -18         39.55         47.84         6.04 o                         
   2   9 -18         81.13         80.82         8.33 o                         
   3   9 -18        131.05        117.72         7.75 o                         
   4   9 -18         21.58         27.10         6.18 o                         
   5   9 -18          4.26          6.71         7.75 o                         
   6   9 -18         16.10         30.57         6.40 o                         
   7   9 -18         63.89         60.63         9.57 o                         
   8   9 -18          5.36        -11.71        11.71 o                         
   9   9 -18        126.47        141.45        18.47 o                         
  10   9 -18          3.95        -25.31        36.03 o                         
   0  10 -18        225.43        199.82        20.91 o                         
   1  10 -18         18.13         11.90         6.16 o                         
   2  10 -18        101.00        108.25         8.16 o                         
   3  10 -18         57.25         47.04         7.21 o                         
   4  10 -18         46.99         56.20         7.80 o                         
   5  10 -18         36.32         38.38         9.69 o                         
   6  10 -18          1.12        -15.43        15.43 o                         
   7  10 -18         42.91         51.99        29.40 o                         
   8  10 -18          8.45         -3.82        18.09 o                         
   9  10 -18         18.44        -22.53        32.60 o                         
   0  11 -18         86.16        146.85        21.18 o                         
   1  11 -18         45.16         43.18        12.44 o                         
   2  11 -18          4.29         20.55        12.05 o                         
   3  11 -18         18.25         15.41        12.97 o                         
   4  11 -18          4.74          0.26        20.51 o                         
   5  11 -18         38.84         27.64        18.57 o                         
   6  11 -18          8.67         -5.64        16.08 o                         
   7  11 -18         57.36          4.51        30.82 o                         
   8  11 -18         19.35        -27.99        67.00 o                         
   0  12 -18        192.92        170.62        39.01 o                         
   1  12 -18        122.35        123.50        30.07 o                         
   2  12 -18         18.30         38.30        22.36 o                         
   3  12 -18         69.58        106.60        33.94 o                         
   4  12 -18          6.23        -29.78        29.78 o                         
   5  12 -18         13.55         46.75        33.94 o                         
   0  13 -18          9.60         71.16        36.92 o                         
   1  13 -18         10.01         -6.25        32.46 o                         
   2  13 -18         12.01        -32.75        32.75 o                         
   3  13 -18         20.33          4.17        35.73 o                         
   2  14 -18         53.80         54.79        43.18 o                         
   2   0 -17        128.95        134.29         7.25 o                         
   4   0 -17          9.73         12.57         3.58 o                         
   6   0 -17         69.42         69.51         7.09 o                         
   8   0 -17        179.64        207.66        12.30 o                         
  10   0 -17         66.15         67.51         9.19 o                         
  12   0 -17        218.39        213.39        16.32 o                         
  14   0 -17        117.58        142.21        34.09 o                         
   1   1 -17         82.02         78.49         3.88 o                         
   2   1 -17         12.12         16.46         2.66 o                         
   3   1 -17        855.96        824.86        11.62 o                         
   4   1 -17          7.51          1.82         2.40 o                         
   5   1 -17        165.91        172.13         5.07 o                         
   6   1 -17        119.80        122.88         5.19 o                         
   7   1 -17         72.59         73.57         4.63 o                         
   8   1 -17         56.14         50.82         5.91 o                         
   9   1 -17        204.02        210.98         9.95 o                         
  10   1 -17        118.59        115.19         7.88 o                         
  11   1 -17         39.95         34.99         7.15 o                         
  12   1 -17         75.46         74.53         9.05 o                         
  13   1 -17         74.76         60.11        18.51 o                         
  14   1 -17         28.44         68.83        43.31 o                         
   1   2 -17         95.60        107.94         4.63 o                         
   2   2 -17         47.15         51.32         3.40 o                         
   3   2 -17        237.94        244.63         6.70 o                         
   4   2 -17         14.03         11.68         2.79 o                         
   5   2 -17        217.39        221.50         7.89 o                         
   6   2 -17         16.95         19.43         3.51 o                         
   7   2 -17         35.81         32.27         3.88 o                         
   8   2 -17         50.46         44.54         5.09 o                         
   9   2 -17         17.06         21.82         5.57 o                         
  10   2 -17        111.79        110.87         6.45 o                         
  11   2 -17         13.21         22.49         7.93 o                         
  12   2 -17         25.37         29.03         6.64 o                         
  13   2 -17        122.16        123.88        19.44 o                         
  14   2 -17        168.55        162.94        37.28 o                         
   1   3 -17         79.51         79.81         4.23 o                         
   2   3 -17         76.58         66.73         3.80 o                         
   3   3 -17        240.51        237.64         6.81 o                         
   4   3 -17         74.19         77.90         4.83 o                         
   5   3 -17         68.79         73.15         5.15 o                         
   6   3 -17        107.21        110.04         5.59 o                         
   7   3 -17         92.82         84.31         5.23 o                         
   8   3 -17         39.16         55.04         5.17 o                         
   9   3 -17        109.88        117.54         6.66 o                         
  10   3 -17         70.61         58.67         5.99 o                         
  11   3 -17         22.11         10.47         6.02 o                         
  12   3 -17         43.58         44.08         8.69 o                         
  13   3 -17          7.00          9.36        13.27 o                         
  14   3 -17         83.77         81.72        25.92 o                         
   1   4 -17        128.84        119.99         5.12 o                         
   2   4 -17        153.31        153.48         5.84 o                         
   3   4 -17         12.66         17.49         2.90 o                         
   4   4 -17        138.82        141.25         5.29 o                         
   5   4 -17         39.10         37.16         3.32 o                         
   6   4 -17         47.11         49.50         4.51 o                         
   7   4 -17         76.86         86.93         5.47 o                         
   8   4 -17         62.70         64.07         5.34 o                         
   9   4 -17         27.88         31.00         5.07 o                         
  10   4 -17          2.01         -1.68         5.36 o                         
  11   4 -17         73.75         75.03         7.60 o                         
  12   4 -17         21.93         20.92         9.60 o                         
  13   4 -17          5.93          1.58        14.22 o                         
  14   4 -17         15.82         35.13        39.16 o                         
   1   5 -17        168.18        191.44         6.44 o                         
   2   5 -17        111.77        126.71         5.27 o                         
   3   5 -17         12.99          8.06         2.96 o                         
   4   5 -17         63.71         64.04         4.56 o                         
   5   5 -17         11.23         10.56         3.21 o                         
   6   5 -17         54.03         53.76         3.84 o                         
   7   5 -17         90.82        102.00         6.26 o                         
   8   5 -17        175.85        177.39         7.89 o                         
   9   5 -17         95.02        101.73         6.59 o                         
  10   5 -17         10.05          0.59         7.56 o                         
  11   5 -17          9.12         -5.39         7.73 o                         
  12   5 -17         17.25          7.63         9.79 o                         
  13   5 -17          2.97         -2.44        14.94 o                         
   1   6 -17         62.44         67.43         4.16 o                         
   2   6 -17        114.49        103.38         4.80 o                         
   3   6 -17         91.56         93.02         4.94 o                         
   4   6 -17         61.22         60.31         4.13 o                         
   5   6 -17         18.94         27.49         3.64 o                         
   6   6 -17        140.43        142.47         5.83 o                         
   7   6 -17        191.23        202.42         6.48 o                         
   8   6 -17        168.96        159.69         7.35 o                         
   9   6 -17        123.37        102.29         6.88 o                         
  10   6 -17         15.96         16.87         7.80 o                         
  11   6 -17         20.83         41.06         9.20 o                         
  12   6 -17         52.59         64.25        19.19 o                         
  13   6 -17         51.07         64.75        31.52 o                         
   1   7 -17         80.03         70.59         4.47 o                         
   2   7 -17         57.14         66.13         4.49 o                         
   3   7 -17         16.66         28.15         3.69 o                         
   4   7 -17        342.42        342.57         8.51 o                         
   5   7 -17         41.43         34.85         4.11 o                         
   6   7 -17         91.66         98.17         5.36 o                         
   7   7 -17         18.22         12.47         4.08 o                         
   8   7 -17         80.63         80.49         5.26 o                         
   9   7 -17         97.32        102.85         7.19 o                         
  10   7 -17         29.86         48.80         9.99 o                         
  11   7 -17         84.76         79.27        16.01 o                         
  12   7 -17         10.17         -6.96        15.55 o                         
  13   7 -17         20.19         49.69        36.31 o                         
   1   8 -17         12.60         18.12         4.63 o                         
   2   8 -17         71.56         76.73         5.92 o                         
   3   8 -17          1.90          4.33         4.30 o                         
   4   8 -17        358.73        369.64        11.16 o                         
   5   8 -17         65.32         79.30         5.30 o                         
   6   8 -17         77.48         79.93         5.60 o                         
   7   8 -17         25.35         21.44         4.91 o                         
   8   8 -17        123.67        116.88         7.95 o                         
   9   8 -17        113.00        123.33         8.76 o                         
  10   8 -17         79.96         87.57         9.34 o                         
  11   8 -17         23.93         26.78        14.49 o                         
  12   8 -17         11.92         23.87        36.39 o                         
   1   9 -17         18.37         12.52         4.75 o                         
   2   9 -17        129.16        144.15         7.82 o                         
   3   9 -17         21.81         11.42         4.97 o                         
   4   9 -17        104.12         89.91         7.29 o                         
   5   9 -17         14.34         16.99         5.43 o                         
   6   9 -17         75.71         75.26         5.51 o                         
   7   9 -17         43.64         33.13         6.79 o                         
   8   9 -17        143.06        146.28        11.66 o                         
   9   9 -17          0.92         -1.19         8.53 o                         
  10   9 -17         66.92         97.72        16.49 o                         
  11   9 -17         29.14          3.30        16.65 o                         
   1  10 -17          8.67         11.03         5.40 o                         
   2  10 -17         54.43         37.01         6.11 o                         
   3  10 -17         39.96         37.46         6.14 o                         
   4  10 -17         44.73         32.50         6.19 o                         
   5  10 -17        100.51        110.65         7.98 o                         
   6  10 -17         49.57         51.15         7.70 o                         
   7  10 -17         20.19         21.57        10.02 o                         
   8  10 -17         21.40         18.84        11.24 o                         
   9  10 -17         51.71         35.55        28.76 o                         
  10  10 -17         29.18         50.55        32.16 o                         
   1  11 -17         42.10         46.59         7.20 o                         
   2  11 -17         28.13         29.32         6.46 o                         
   3  11 -17          4.82          1.39         6.67 o                         
   4  11 -17         28.74         15.46         7.23 o                         
   5  11 -17         30.68         27.97         9.94 o                         
   6  11 -17         55.69         51.45        12.37 o                         
   8  11 -17         31.13         -7.27        19.22 o                         
   9  11 -17        104.96        205.11        40.49 o                         
   1  12 -17         87.92         61.06        14.70 o                         
   2  12 -17         61.17         54.96        12.83 o                         
   3  12 -17         36.89         58.21        17.10 o                         
   4  12 -17         26.71         14.05        13.83 o                         
   5  12 -17         16.18         38.63        17.47 o                         
   6  12 -17          1.15         -4.27        20.80 o                         
   7  12 -17          5.14         14.94        27.65 o                         
   8  12 -17         49.27         44.07        39.30 o                         
   1  13 -17          9.77         27.76        22.12 o                         
   2  13 -17         60.62         37.66        29.23 o                         
   3  13 -17         13.80         17.33        21.24 o                         
   4  13 -17          2.47        -16.76        36.77 o                         
   5  13 -17         21.95          8.04        34.54 o                         
   6  13 -17         11.03         74.14        43.47 o                         
   1  14 -17         73.85         41.39        36.62 o                         
   2  14 -17         19.21         11.91        34.54 o                         
   3  14 -17         38.21         30.37        36.92 o                         
   0   0 -16        447.76        440.47        16.44 o                         
   2   0 -16         61.21         65.79         4.90 o                         
   4   0 -16        347.95        358.56        12.42 o                         
   6   0 -16        141.31        149.93         7.30 o                         
   8   0 -16         45.77         49.88         6.74 o                         
  10   0 -16        202.37        237.04        14.27 o                         
  12   0 -16         17.25         28.40         8.03 o                         
  14   0 -16        329.32        308.75        30.31 o                         
   0   1 -16         88.20         87.13         5.53 o                         
   1   1 -16        113.93        104.38         5.32 o                         
   2   1 -16        114.12        107.56         4.40 o                         
   3   1 -16         10.65          6.57         2.10 o                         
   4   1 -16        185.22        178.27         5.20 o                         
   5   1 -16        388.01        392.27         8.73 o                         
   6   1 -16         27.81         29.27         3.30 o                         
   7   1 -16         16.09         10.87         2.61 o                         
   8   1 -16         20.43         22.07         3.08 o                         
   9   1 -16         10.93         10.51         3.35 o                         
  10   1 -16        120.17        121.32         5.91 o                         
  11   1 -16         33.39         39.97         5.54 o                         
  12   1 -16          9.92          2.27         6.28 o                         
  13   1 -16         79.20         70.47         7.87 o                         
  14   1 -16         89.84         77.94        14.41 o                         
  15   1 -16         59.92         89.91        24.33 o                         
   0   2 -16        170.49        161.88         7.54 o                         
   1   2 -16        203.65        204.68         5.97 o                         
   2   2 -16         55.94         56.47         3.35 o                         
   3   2 -16        175.09        175.98         5.28 o                         
   4   2 -16          1.43          1.50         2.28 o                         
   5   2 -16        412.34        396.29         8.19 o                         
   6   2 -16         69.64         70.99         4.16 o                         
   7   2 -16         91.43         89.57         4.94 o                         
   8   2 -16         64.74         76.92         4.65 o                         
   9   2 -16         57.16         56.88         4.61 o                         
  10   2 -16         98.19        112.80         6.27 o                         
  11   2 -16        156.04        154.81         7.41 o                         
  12   2 -16         79.47         92.46         7.97 o                         
  13   2 -16         99.45        105.91        11.29 o                         
  14   2 -16         55.73         58.99        15.13 o                         
   0   3 -16        140.81        134.16         7.18 o                         
   1   3 -16        196.32        191.51         6.00 o                         
   2   3 -16         36.93         40.24         2.93 o                         
   3   3 -16        156.88        148.36         5.04 o                         
   4   3 -16        105.97        107.09         4.24 o                         
   5   3 -16         80.99         83.91         3.51 o                         
   6   3 -16        327.71        353.66         8.61 o                         
   7   3 -16        257.41        267.98         8.00 o                         
   8   3 -16         45.34         49.76         4.41 o                         
   9   3 -16          6.24         10.24         4.47 o                         
  10   3 -16         55.31         70.83         6.64 o                         
  11   3 -16         26.96         25.54         5.00 o                         
  12   3 -16         25.35         18.53         6.03 o                         
  13   3 -16         58.49         58.77        11.36 o                         
  14   3 -16          5.38         48.43        18.31 o                         
  15   3 -16          6.16        -99.75       115.23 o                         
   0   4 -16         98.56         99.71         7.13 o                         
   1   4 -16        123.33        118.28         4.60 o                         
   2   4 -16          6.33          3.33         2.26 o                         
   3   4 -16         36.52         37.79         3.20 o                         
   4   4 -16          8.44          6.48         2.38 o                         
   5   4 -16        404.52        428.93         8.08 o                         
   6   4 -16         22.34         18.26         3.47 o                         
   7   4 -16        174.03        185.06         7.26 o                         
   8   4 -16         57.64         72.49         5.07 o                         
   9   4 -16        200.95        214.20         8.30 o                         
  10   4 -16        107.85        110.17         6.32 o                         
  11   4 -16          6.03          3.48         6.63 o                         
  12   4 -16          0.07         -0.99         8.65 o                         
  13   4 -16          1.92          4.37        10.45 o                         
  14   4 -16         10.88         -5.73        19.34 o                         
   0   5 -16        577.93        570.85        12.33 o                         
   1   5 -16         75.19         75.88         3.73 o                         
   2   5 -16         15.18         15.40         2.48 o                         
   3   5 -16         14.81         15.04         2.73 o                         
   4   5 -16        284.20        281.23         9.62 o                         
   5   5 -16          2.35          5.61         2.72 o                         
   6   5 -16         41.09         39.35         3.52 o                         
   7   5 -16         49.60         48.49         5.87 o                         
   8   5 -16          4.75          8.48         3.99 o                         
   9   5 -16        128.74        132.94         6.69 o                         
  10   5 -16         14.18          9.81         6.91 o                         
  11   5 -16          6.70          7.39         7.19 o                         
  12   5 -16         17.10         19.69         8.99 o                         
  13   5 -16         29.10         44.68        12.69 o                         
  14   5 -16         39.33          1.76        25.28 o                         
   0   6 -16         33.21         39.16         4.33 o                         
   1   6 -16         91.07         90.68         4.08 o                         
   2   6 -16         23.50         26.08         2.84 o                         
   3   6 -16         27.12         31.88         3.21 o                         
   4   6 -16         94.91         89.06         4.47 o                         
   5   6 -16         10.90          6.57         2.92 o                         
   6   6 -16        117.17        126.40         5.70 o                         
   7   6 -16         48.90         50.76         4.42 o                         
   8   6 -16         45.75         39.43         4.53 o                         
   9   6 -16         78.19         76.85         5.96 o                         
  10   6 -16          5.10          1.36         5.81 o                         
  11   6 -16         27.26         38.76         6.71 o                         
  12   6 -16         18.13         15.20         9.73 o                         
  13   6 -16         32.66         29.29        14.61 o                         
  14   6 -16         43.49         10.05        58.66 o                         
   0   7 -16        291.69        262.13        12.72 o                         
   1   7 -16        217.18        233.53         6.73 o                         
   2   7 -16         13.92         14.51         2.87 o                         
   3   7 -16        158.42        182.16         6.32 o                         
   4   7 -16         40.25         35.74         3.42 o                         
   5   7 -16          2.85          5.65         3.06 o                         
   6   7 -16        155.17        167.57         6.11 o                         
   7   7 -16         11.32         15.54         3.69 o                         
   8   7 -16        389.07        402.99         9.16 o                         
   9   7 -16         28.45         27.16         4.53 o                         
  10   7 -16         78.54         99.69         6.25 o                         
  11   7 -16         39.51         50.18         6.68 o                         
  12   7 -16         33.88         34.49         8.65 o                         
  13   7 -16         18.57         33.77        12.96 o                         
   0   8 -16         13.54         17.90         5.63 o                         
   1   8 -16         27.45         32.01         4.36 o                         
   2   8 -16         36.38         44.57         4.62 o                         
   3   8 -16         25.46         15.36         4.05 o                         
   4   8 -16         43.28         39.66         3.83 o                         
   5   8 -16         26.78         29.19         3.96 o                         
   6   8 -16         60.41         57.35         4.67 o                         
   7   8 -16         18.61         23.24         5.01 o                         
   8   8 -16         65.09         64.65         4.93 o                         
   9   8 -16          0.69          4.37         4.56 o                         
  10   8 -16        287.98        321.87        12.01 o                         
  11   8 -16         30.35         28.88         9.06 o                         
  12   8 -16         66.30         65.53        11.38 o                         
  13   8 -16          3.88         22.68        26.39 o                         
   0   9 -16         51.65         53.46         7.62 o                         
   1   9 -16         10.56         10.84         4.30 o                         
   2   9 -16         70.05         77.11         5.97 o                         
   3   9 -16         68.23         69.61         5.73 o                         
   4   9 -16        164.51        171.67         8.20 o                         
   5   9 -16        127.20        131.06         5.43 o                         
   6   9 -16        110.64        103.00         5.79 o                         
   7   9 -16          5.73         -0.35         4.49 o                         
   8   9 -16         33.81         33.67         5.28 o                         
   9   9 -16         90.82         79.62         8.12 o                         
  10   9 -16         23.67         43.33        11.90 o                         
  11   9 -16         60.39         48.75        12.46 o                         
  12   9 -16         19.35         -3.40        15.89 o                         
   0  10 -16         11.46         32.64         7.09 o                         
   1  10 -16         60.26         62.85         6.20 o                         
   2  10 -16         48.89         52.06         6.89 o                         
   3  10 -16          3.34          3.93         4.92 o                         
   4  10 -16        158.81        163.90         8.25 o                         
   5  10 -16         71.23         73.04         6.39 o                         
   6  10 -16         22.18         19.90         5.99 o                         
   7  10 -16         36.50         43.82         5.57 o                         
   8  10 -16         20.19         26.03         7.31 o                         
   9  10 -16         63.65         67.49        11.71 o                         
  10  10 -16         43.84         65.75        13.70 o                         
  11  10 -16         11.08          0.02        16.77 o                         
   0  11 -16         93.42        109.72        12.13 o                         
   1  11 -16         46.29         47.51         6.64 o                         
   2  11 -16         59.96         59.80         6.55 o                         
   3  11 -16        138.80        153.41         8.70 o                         
   4  11 -16         48.10         46.97         7.18 o                         
   5  11 -16          3.94          2.69         6.22 o                         
   6  11 -16         68.13         76.10         8.08 o                         
   7  11 -16         72.40         80.51        11.07 o                         
   8  11 -16        137.18        146.28        16.58 o                         
   9  11 -16         25.34         49.15        16.51 o                         
  10  11 -16         38.44         54.17        47.34 o                         
   0  12 -16         39.63         29.62         9.89 o                         
   1  12 -16          2.78          1.21         6.71 o                         
   2  12 -16        325.36        336.72        13.59 o                         
   3  12 -16          9.10          3.61         7.02 o                         
   4  12 -16        136.62        134.86        11.42 o                         
   5  12 -16         24.60         28.86        10.81 o                         
   6  12 -16         97.87         81.35        14.25 o                         
   7  12 -16         45.37         45.01        26.28 o                         
   8  12 -16        211.80        277.09        95.58 o                         
   9  12 -16          9.52        -15.36        50.92 o                         
   0  13 -16         83.23         90.57        26.95 o                         
   1  13 -16         32.65          7.56        14.58 o                         
   2  13 -16         11.90          3.00        12.93 o                         
   3  13 -16          3.41         -9.58        13.88 o                         
   4  13 -16         13.80        -11.46        16.08 o                         
   5  13 -16         14.52          9.61        17.86 o                         
   6  13 -16         86.70         48.36        27.87 o                         
   7  13 -16          3.14         -6.35        29.19 o                         
   8  13 -16         52.58        122.97        45.56 o                         
   0  14 -16        126.82         51.51        31.26 o                         
   1  14 -16          0.60          8.80        28.88 o                         
   2  14 -16        105.19        105.81        21.75 o                         
   3  14 -16          6.48          6.36        23.01 o                         
   4  14 -16         73.03         68.65        68.19 o                         
   5  14 -16         20.64         56.57        36.03 o                         
   6  14 -16          1.71         24.42        37.52 o                         
   0  15 -16         38.40         31.26        40.50 o                         
   1  15 -16         25.25         55.98        38.11 o                         
   2  15 -16         56.68        -35.73        37.22 o                         
   2   0 -15         74.89         77.56         7.00 o                         
   4   0 -15        742.07        731.05        13.89 o                         
   6   0 -15        722.02        745.15        15.32 o                         
   8   0 -15        108.23        115.81        10.35 o                         
  10   0 -15        382.18        398.90        10.85 o                         
  12   0 -15         50.94         68.16         6.63 o                         
  14   0 -15        491.61        454.94        42.20 o                         
   1   1 -15        780.85        768.17        10.88 o                         
   2   1 -15        588.66        581.33         8.96 o                         
   3   1 -15        355.16        339.60         6.60 o                         
   4   1 -15        316.70        333.03         6.45 o                         
   5   1 -15          1.48          2.50         1.70 o                         
   6   1 -15        268.33        266.20         6.68 o                         
   7   1 -15        194.09        196.93         6.66 o                         
   8   1 -15          0.89         -2.16         2.50 o                         
   9   1 -15         64.33         61.52         4.06 o                         
  10   1 -15         78.14         78.15         4.95 o                         
  11   1 -15        124.92        140.44         5.04 o                         
  12   1 -15          9.26          6.67         4.53 o                         
  13   1 -15        124.06        139.20        11.86 o                         
  14   1 -15         83.19         73.77        10.07 o                         
  15   1 -15        150.71        164.80        15.23 o                         
   1   2 -15        159.79        158.29         5.12 o                         
   2   2 -15        403.87        398.22         7.45 o                         
   3   2 -15          8.18         10.34         2.11 o                         
   4   2 -15        126.47        126.37         4.36 o                         
   5   2 -15        126.36        118.01         4.83 o                         
   6   2 -15         60.14         58.78         3.65 o                         
   7   2 -15        125.02        138.64         5.26 o                         
   8   2 -15        144.00        145.18         5.53 o                         
   9   2 -15          4.69          4.31         3.12 o                         
  10   2 -15         13.35         12.70         3.83 o                         
  11   2 -15         35.17         32.65         4.69 o                         
  12   2 -15         66.61         62.38         4.54 o                         
  13   2 -15        117.35        142.02         8.84 o                         
  14   2 -15          3.49         -0.17         9.06 o                         
  15   2 -15         79.09         82.42        34.34 o                         
   1   3 -15        594.61        572.35         9.01 o                         
   2   3 -15         99.63        102.07         4.15 o                         
   3   3 -15         77.58         89.34         4.47 o                         
   4   3 -15        800.71        780.43        10.55 o                         
   5   3 -15         67.36         72.95         3.14 o                         
   6   3 -15        209.71        199.80         6.27 o                         
   7   3 -15         45.11         40.55         3.41 o                         
   8   3 -15         95.00        100.37         5.11 o                         
   9   3 -15          1.15          0.62         3.66 o                         
  10   3 -15        131.73        128.44         6.10 o                         
  11   3 -15         70.57         79.52         5.65 o                         
  12   3 -15         15.14         19.42         6.51 o                         
  13   3 -15         43.62         64.49         7.76 o                         
  14   3 -15        108.85        125.62        12.75 o                         
  15   3 -15         52.36         63.37        15.32 o                         
   1   4 -15        193.71        179.79         5.34 o                         
   2   4 -15        195.49        190.59         6.02 o                         
   3   4 -15         77.58         79.53         3.72 o                         
   4   4 -15        117.52        120.77         4.28 o                         
   5   4 -15        243.42        257.25         6.63 o                         
   6   4 -15         51.39         45.06         3.04 o                         
   7   4 -15        490.58        496.86        10.06 o                         
   8   4 -15        200.70        209.91         7.23 o                         
   9   4 -15         15.61         18.21         4.02 o                         
  10   4 -15        177.95        189.08         7.66 o                         
  11   4 -15         55.59         50.88         5.71 o                         
  12   4 -15         22.28         19.36         4.59 o                         
  13   4 -15         61.05         66.60         7.82 o                         
  14   4 -15         34.55         34.42        18.10 o                         
  15   4 -15         10.78         19.34        21.83 o                         
   1   5 -15         13.03          9.41         2.15 o                         
   2   5 -15         14.37         17.99         2.48 o                         
   3   5 -15        216.51        205.54         5.88 o                         
   4   5 -15         29.13         28.23         2.78 o                         
   5   5 -15         70.75         84.37         4.16 o                         
   6   5 -15        109.23        117.78         4.71 o                         
   7   5 -15         49.46         46.74         3.29 o                         
   8   5 -15        120.27        121.20         5.33 o                         
   9   5 -15          3.64          3.80         3.57 o                         
  10   5 -15         48.56         56.85         4.13 o                         
  11   5 -15          9.88          5.90         3.68 o                         
  12   5 -15         29.41         23.28         5.11 o                         
  13   5 -15         69.65         77.58         7.63 o                         
  14   5 -15          2.42         10.66        15.87 o                         
  15   5 -15          0.95        -10.42        64.32 o                         
   1   6 -15        146.34        140.09         4.43 o                         
   2   6 -15        161.09        170.66         5.21 o                         
   3   6 -15          7.73          9.88         2.30 o                         
   4   6 -15         92.91         81.39         4.32 o                         
   5   6 -15         35.84         34.84         3.14 o                         
   6   6 -15         61.57         76.43         3.91 o                         
   7   6 -15         16.33         11.46         3.45 o                         
   8   6 -15        104.12        103.49         5.12 o                         
   9   6 -15         92.91         92.83         4.80 o                         
  10   6 -15         44.41         56.87         5.01 o                         
  11   6 -15         82.58         89.52         5.50 o                         
  12   6 -15         18.19         17.88         6.26 o                         
  13   6 -15        116.48        134.52        13.27 o                         
  14   6 -15         10.92         -3.87        22.19 o                         
   1   7 -15        110.02        116.77         6.11 o                         
   2   7 -15        187.55        180.50         5.64 o                         
   3   7 -15        181.36        174.83         7.24 o                         
   4   7 -15         72.11         62.21         3.56 o                         
   5   7 -15        101.62        104.22         4.55 o                         
   6   7 -15          8.75         12.36         3.05 o                         
   7   7 -15         85.11         90.03         4.93 o                         
   8   7 -15        329.42        334.80         8.15 o                         
   9   7 -15         22.81         26.64         4.07 o                         
  10   7 -15        122.07        119.25         5.85 o                         
  11   7 -15         64.94         71.74         8.23 o                         
  12   7 -15         12.79         18.43         9.55 o                         
  13   7 -15         37.80         40.75        13.71 o                         
  14   7 -15         28.00         63.53        21.68 o                         
   1   8 -15         37.69         34.91         4.07 o                         
   2   8 -15         82.62         79.13         4.96 o                         
   3   8 -15         78.68         80.01         5.11 o                         
   4   8 -15        168.75        164.25         5.91 o                         
   5   8 -15         54.07         48.50         3.86 o                         
   6   8 -15         39.58         40.75         3.96 o                         
   7   8 -15        193.87        201.14         6.60 o                         
   8   8 -15         22.09         23.48         3.92 o                         
   9   8 -15         61.33         61.43         4.91 o                         
  10   8 -15        150.02        170.59         8.21 o                         
  11   8 -15         22.27         20.59         8.03 o                         
  12   8 -15         85.71         77.70        12.19 o                         
  13   8 -15         53.16         46.07        14.01 o                         
   1   9 -15         50.21         49.77         4.93 o                         
   2   9 -15        185.01        184.39         7.95 o                         
   3   9 -15         67.23         61.01         4.96 o                         
   4   9 -15        197.48        236.43         8.79 o                         
   5   9 -15         15.53          9.67         3.15 o                         
   6   9 -15        110.97        123.92         6.09 o                         
   7   9 -15          1.07         -3.99         3.99 o                         
   8   9 -15         54.78         63.12         5.30 o                         
   9   9 -15        250.03        256.05         8.55 o                         
  10   9 -15         71.78         79.66         9.11 o                         
  11   9 -15         32.43         43.19         9.77 o                         
  12   9 -15         57.23         90.61        22.08 o                         
   1  10 -15         65.23         57.13         5.58 o                         
   2  10 -15        385.89        385.01        11.70 o                         
   3  10 -15         16.34         21.81         4.78 o                         
   4  10 -15         91.21        102.06         6.75 o                         
   5  10 -15         12.97         12.68         4.97 o                         
   6  10 -15          0.07          4.78         4.91 o                         
   7  10 -15         54.35         59.43         5.07 o                         
   8  10 -15         74.16         89.24         6.48 o                         
   9  10 -15          9.06         -9.63         9.63 o                         
  10  10 -15         28.04         50.18        10.10 o                         
  11  10 -15         93.60        120.04        19.15 o                         
  12  10 -15        143.37        111.69        36.17 o                         
   1  11 -15         14.48         17.37         5.05 o                         
   2  11 -15        232.88        251.34        10.51 o                         
   3  11 -15         57.55         54.27         6.21 o                         
   4  11 -15          7.37          5.62         5.31 o                         
   5  11 -15         45.26         36.93         6.80 o                         
   6  11 -15         26.10         30.26         6.07 o                         
   7  11 -15         49.94         47.78         7.01 o                         
   8  11 -15         38.52         55.72         9.31 o                         
   9  11 -15         16.36          9.39        11.68 o                         
  10  11 -15         43.63         38.92        16.37 o                         
  11  11 -15         41.87         54.89        32.08 o                         
   1  12 -15         50.43         42.83         6.60 o                         
   2  12 -15         30.43         36.38         6.57 o                         
   3  12 -15         11.04         18.05         5.96 o                         
   4  12 -15         51.90         73.93         7.95 o                         
   5  12 -15         67.89         58.92         7.84 o                         
   6  12 -15          7.00          5.89         7.50 o                         
   7  12 -15          5.33         19.96        10.40 o                         
   8  12 -15         24.37         28.45        15.14 o                         
   9  12 -15         16.72         26.87        26.76 o                         
  10  12 -15         10.42         -1.19        67.00 o                         
   1  13 -15        105.60        106.44         9.75 o                         
   2  13 -15        109.03        110.77         9.42 o                         
   3  13 -15          6.40          3.77         7.33 o                         
   4  13 -15         20.71         32.23         9.45 o                         
   5  13 -15          9.47          9.72        11.59 o                         
   6  13 -15          1.72         -5.97        14.61 o                         
   7  13 -15         20.47          4.03        45.11 o                         
   8  13 -15         19.22         82.27        30.43 o                         
   9  13 -15          9.57        111.06        70.27 o                         
   1  14 -15         70.98         88.01        16.66 o                         
   2  14 -15         49.30         51.44        16.21 o                         
   3  14 -15         17.01         24.12        18.05 o                         
   4  14 -15         21.88          7.64        20.52 o                         
   5  14 -15         45.91         33.40        26.00 o                         
   6  14 -15          4.39        -43.92        43.92 o                         
   7  14 -15         75.20          7.60        31.38 o                         
   8  14 -15         11.34        -58.36        89.63 o                         
   1  15 -15         14.54        -14.21        21.89 o                         
   2  15 -15         46.22         83.97        32.16 o                         
   3  15 -15         16.82          0.94        22.78 o                         
   4  15 -15         27.75          8.64        38.41 o                         
   5  15 -15         15.26         34.84        36.62 o                         
   1  16 -15         59.10        -15.48        45.85 o                         
   0   0 -14        552.06        566.85        17.82 o                         
   2   0 -14        278.98        280.90         8.33 o                         
   4   0 -14        520.33        522.27        10.89 o                         
   6   0 -14        247.20        230.15         7.53 o                         
   8   0 -14        291.24        284.35        11.46 o                         
  10   0 -14        303.71        328.22        14.29 o                         
  12   0 -14        389.28        364.14        12.33 o                         
  14   0 -14         23.79         41.21         9.81 o                         
   0   1 -14        337.48        337.33         9.27 o                         
   1   1 -14        136.75        135.87         4.59 o                         
   2   1 -14        177.51        179.95         5.84 o                         
   3   1 -14        179.37        168.64         6.18 o                         
   4   1 -14         23.44         18.08         1.88 o                         
   5   1 -14         13.43         13.50         1.60 o                         
   6   1 -14          6.90         13.22         2.49 o                         
   7   1 -14        157.96        172.01         5.30 o                         
   8   1 -14         37.02         35.73         3.06 o                         
   9   1 -14        149.07        153.22         5.59 o                         
  10   1 -14         76.40         84.36         3.91 o                         
  11   1 -14        164.53        180.36         5.95 o                         
  12   1 -14        258.25        272.83        10.08 o                         
  13   1 -14         17.07         16.63         4.81 o                         
  14   1 -14         56.22         54.52         7.43 o                         
  15   1 -14         33.77         22.69        13.04 o                         
   0   2 -14        232.51        226.04         8.99 o                         
   1   2 -14         86.94         87.47         4.33 o                         
   2   2 -14        274.39        261.32         5.94 o                         
   3   2 -14        141.67        127.13         4.23 o                         
   4   2 -14         40.14         39.28         2.52 o                         
   5   2 -14        498.07        478.39         8.37 o                         
   6   2 -14        122.51        128.98         4.76 o                         
   7   2 -14         31.64         31.70         3.15 o                         
   8   2 -14         86.66         86.34         4.30 o                         
   9   2 -14        108.35        109.77         4.97 o                         
  10   2 -14         24.04         29.51         3.02 o                         
  11   2 -14         15.43         13.06         3.09 o                         
  12   2 -14        178.83        191.57         6.40 o                         
  13   2 -14         45.36         48.54         7.10 o                         
  14   2 -14        162.32        182.83        11.70 o                         
  15   2 -14         49.46         42.68        12.74 o                         
  16   2 -14         68.17         38.11        41.39 o                         
   0   3 -14        364.86        320.58         9.04 o                         
   1   3 -14         76.04         71.82         3.46 o                         
   2   3 -14        323.06        309.39         6.23 o                         
   3   3 -14         11.18         15.01         2.15 o                         
   4   3 -14         24.88         26.41         2.25 o                         
   5   3 -14         19.62         19.62         2.02 o                         
   6   3 -14         42.57         43.89         3.19 o                         
   7   3 -14         58.87         67.27         3.79 o                         
   8   3 -14         15.18         12.08         3.53 o                         
   9   3 -14         89.22         86.99         5.09 o                         
  10   3 -14         73.22         75.73         3.93 o                         
  11   3 -14        118.92        135.01         6.48 o                         
  12   3 -14         44.54         51.26         5.00 o                         
  13   3 -14         28.77         30.75         9.70 o                         
  14   3 -14        151.86        149.29         9.82 o                         
  15   3 -14          4.67         33.79        16.51 o                         
  16   3 -14         18.47        -35.14        37.52 o                         
   0   4 -14         58.96         72.58         5.43 o                         
   1   4 -14         75.13         63.76         3.11 o                         
   2   4 -14         27.21         21.59         2.21 o                         
   3   4 -14        126.21        129.94         4.38 o                         
   4   4 -14         31.59         33.67         2.47 o                         
   5   4 -14        181.45        167.86         4.83 o                         
   6   4 -14         22.47         21.88         2.32 o                         
   7   4 -14         70.54         75.01         4.16 o                         
   8   4 -14         64.62         63.25         3.49 o                         
   9   4 -14         57.62         65.15         3.71 o                         
  10   4 -14          5.73          8.26         2.95 o                         
  11   4 -14         10.61          3.04         3.62 o                         
  12   4 -14         26.51         27.17         4.72 o                         
  13   4 -14          9.47         20.69         6.26 o                         
  14   4 -14          6.68         -8.16         8.16 o                         
  15   4 -14         45.68         55.82        14.15 o                         
   0   5 -14        250.47        268.64         7.91 o                         
   1   5 -14        111.01        116.39         4.15 o                         
   2   5 -14        152.31        165.20         4.93 o                         
   3   5 -14        186.86        173.07         5.08 o                         
   4   5 -14        120.66        123.91         4.99 o                         
   5   5 -14         17.83         12.58         2.23 o                         
   6   5 -14        127.89        126.15         4.48 o                         
   7   5 -14        131.40        128.27         4.48 o                         
   8   5 -14        102.29         98.98         4.45 o                         
   9   5 -14        111.71        135.36         5.29 o                         
  10   5 -14         64.17         60.54         4.40 o                         
  11   5 -14         80.72         88.73         4.88 o                         
  12   5 -14         15.86         13.44         4.74 o                         
  13   5 -14         16.64         13.29         6.27 o                         
  14   5 -14        118.79        106.02        11.68 o                         
  15   5 -14         35.81         64.52        18.31 o                         
   0   6 -14        368.43        365.56         9.11 o                         
   1   6 -14         83.35         89.29         3.54 o                         
   2   6 -14         58.84         60.87         3.18 o                         
   3   6 -14         79.73         81.37         3.62 o                         
   4   6 -14        455.30        419.63         7.52 o                         
   5   6 -14        146.86        146.73         4.78 o                         
   6   6 -14        317.90        302.93         6.82 o                         
   7   6 -14         60.92         61.98         3.63 o                         
   8   6 -14        115.99        115.47         5.08 o                         
   9   6 -14         20.03         15.67         3.35 o                         
  10   6 -14          4.87          2.57         3.56 o                         
  11   6 -14        141.27        150.51         7.18 o                         
  12   6 -14         38.74         39.19         7.00 o                         
  13   6 -14         13.37         11.76         8.53 o                         
  14   6 -14         75.34         61.12        22.07 o                         
  15   6 -14          4.53        -37.01        49.58 o                         
   0   7 -14        171.59        200.50         9.13 o                         
   1   7 -14        114.36        116.73         4.38 o                         
   2   7 -14         39.30         39.00         2.81 o                         
   3   7 -14        113.00        117.05         4.29 o                         
   4   7 -14         13.66         15.20         2.35 o                         
   5   7 -14         66.49         71.96         3.63 o                         
   6   7 -14         75.93         77.04         3.83 o                         
   7   7 -14         27.62         28.17         3.17 o                         
   8   7 -14        104.34        115.00         5.08 o                         
   9   7 -14         11.53          4.33         4.17 o                         
  10   7 -14        173.85        187.57         7.93 o                         
  11   7 -14          2.74         -0.51         4.67 o                         
  12   7 -14         42.41         34.69         9.86 o                         
  13   7 -14         27.70         31.03        10.56 o                         
  14   7 -14         36.93         38.13        20.39 o                         
   0   8 -14        240.77        236.22        10.81 o                         
   1   8 -14          8.86          8.49         2.83 o                         
   2   8 -14          2.03         -0.53         2.74 o                         
   3   8 -14         24.89         19.39         2.33 o                         
   4   8 -14         35.78         32.41         3.08 o                         
   5   8 -14         59.83         53.97         3.83 o                         
   6   8 -14        135.79        142.63         5.68 o                         
   7   8 -14         12.14          8.80         3.13 o                         
   8   8 -14        224.34        223.16         7.06 o                         
   9   8 -14         55.21         58.68         4.69 o                         
  10   8 -14          4.56          3.65         5.45 o                         
  11   8 -14         12.02          4.79         7.16 o                         
  12   8 -14         51.51         36.02        10.03 o                         
  13   8 -14         48.24         46.11        18.75 o                         
  14   8 -14         18.54         19.06        28.74 o                         
   0   9 -14        124.61        130.77         8.80 o                         
   1   9 -14         54.98         50.17         4.48 o                         
   2   9 -14         61.91         65.12         4.78 o                         
   3   9 -14        135.87        134.71         6.46 o                         
   4   9 -14         51.85         55.34         4.54 o                         
   5   9 -14        131.60        138.55         5.41 o                         
   6   9 -14         65.47         76.04         4.46 o                         
   7   9 -14          7.66          7.22         3.51 o                         
   8   9 -14         65.99         72.14         5.03 o                         
   9   9 -14        121.85        123.69         5.94 o                         
  10   9 -14        204.90        213.37         8.83 o                         
  11   9 -14         84.52         91.45        12.33 o                         
  12   9 -14         19.22         21.96        11.56 o                         
  13   9 -14         34.77         15.75        18.97 o                         
   0  10 -14        135.19        111.55         9.31 o                         
   1  10 -14         16.44         14.61         4.15 o                         
   2  10 -14         57.10         65.69         5.31 o                         
   3  10 -14        302.62        318.22         9.99 o                         
   4  10 -14         33.99         42.50         4.67 o                         
   5  10 -14        127.87        150.58         7.16 o                         
   6  10 -14         69.32         65.92         3.98 o                         
   7  10 -14         12.69          9.00         3.90 o                         
   8  10 -14         27.43         34.82         4.65 o                         
   9  10 -14        125.57        148.08         7.56 o                         
  10  10 -14          5.26          9.57         9.45 o                         
  11  10 -14         18.61         19.53        14.09 o                         
  12  10 -14          3.91          5.11        21.70 o                         
  13  10 -14         22.32         73.55        56.57 o                         
   0  11 -14        180.70        226.30        13.62 o                         
   1  11 -14         38.74         33.45         5.29 o                         
   2  11 -14          7.02          9.87         4.66 o                         
   3  11 -14        112.02        116.03         7.21 o                         
   4  11 -14         16.35         13.75         4.84 o                         
   5  11 -14        114.36        108.83         6.99 o                         
   6  11 -14         63.43         71.88         6.08 o                         
   7  11 -14        114.28        119.65         5.28 o                         
   8  11 -14        123.65        121.61         9.37 o                         
   9  11 -14         60.80         57.70         9.46 o                         
  10  11 -14         51.71         69.10        11.58 o                         
  11  11 -14         14.55         32.74        54.32 o                         
  12  11 -14         22.85         16.93        30.05 o                         
   0  12 -14         99.14        107.42         9.96 o                         
   1  12 -14         35.47         25.04         5.50 o                         
   2  12 -14         44.14         45.22         6.39 o                         
   3  12 -14          1.40         11.58         5.47 o                         
   4  12 -14         15.91         14.87         6.49 o                         
   5  12 -14          9.32          0.42         5.80 o                         
   6  12 -14         20.42         11.92         6.93 o                         
   7  12 -14          6.95          3.29         7.72 o                         
   8  12 -14        124.09        140.32        14.59 o                         
   9  12 -14         28.73          2.50        15.88 o                         
  10  12 -14         16.49         17.37        20.12 o                         
  11  12 -14         98.38        147.99        37.52 o                         
   0  13 -14        211.13        219.98        17.33 o                         
   1  13 -14          2.37          1.34         5.92 o                         
   2  13 -14         46.07         41.56         7.15 o                         
   3  13 -14          1.18          9.19         7.70 o                         
   4  13 -14         48.29         45.74         7.29 o                         
   5  13 -14          4.52         -6.82         6.82 o                         
   6  13 -14         39.14         40.48         9.27 o                         
   7  13 -14         10.54         -5.04        13.93 o                         
   8  13 -14         30.78         36.42        17.36 o                         
   9  13 -14         17.07         68.62        32.53 o                         
   0  14 -14         27.60         38.62        12.46 o                         
   1  14 -14         58.04         65.73        10.99 o                         
   2  14 -14         44.92         39.05         9.81 o                         
   3  14 -14         37.15         37.31        10.52 o                         
   4  14 -14         36.73         30.53        11.30 o                         
   5  14 -14         32.05         11.53        14.87 o                         
   6  14 -14         23.37         -8.00        43.77 o                         
   7  14 -14        105.61         94.23        32.27 o                         
   8  14 -14          4.87        117.32        62.23 o                         
   0  15 -14         79.95        109.96        39.16 o                         
   1  15 -14          7.32         -4.21        15.86 o                         
   2  15 -14         54.85         32.53        18.37 o                         
   3  15 -14          0.51          6.72        14.83 o                         
   4  15 -14         69.70         62.17        52.55 o                         
   5  15 -14         14.51         23.87        58.66 o                         
   6  15 -14          6.76        -33.65        51.81 o                         
   7  15 -14         13.40        -64.61        64.61 o                         
   0  16 -14         25.58         61.34        37.22 o                         
   1  16 -14          3.10        -16.78        65.06 o                         
   2  16 -14         26.09         31.26        44.66 o                         
   4  16 -14         76.54         14.59        41.69 o                         
   2   0 -13       1956.70       1927.41        27.21 o                         
   4   0 -13       1574.50       1468.62        22.12 o                         
   6   0 -13       1806.32       1788.83        25.93 o                         
   8   0 -13        137.03        128.25         5.94 o                         
  10   0 -13        272.44        268.50         9.24 o                         
  12   0 -13        244.69        249.30         9.95 o                         
  14   0 -13         45.12         29.96         9.80 o                         
  16   0 -13        100.53        152.75        40.79 o                         
   1   1 -13        265.08        261.75         5.47 o                         
   2   1 -13         72.05         62.34         2.97 o                         
   3   1 -13        122.49        109.96         3.82 o                         
   4   1 -13        506.91        521.36         7.69 o                         
   5   1 -13        311.24        306.01         6.53 o                         
   6   1 -13        164.47        166.53         4.87 o                         
   7   1 -13        155.24        161.92         5.04 o                         
   8   1 -13         71.01         87.49         3.60 o                         
   9   1 -13        253.44        262.93         5.97 o                         
  10   1 -13        118.62        116.06         4.54 o                         
  11   1 -13         38.19         32.45         3.65 o                         
  12   1 -13         43.92         50.59         4.08 o                         
  13   1 -13        117.23        130.64         8.81 o                         
  14   1 -13         15.70         19.72         6.93 o                         
  15   1 -13         14.63          9.00        10.75 o                         
  16   1 -13         65.19         11.04        27.58 o                         
   1   2 -13         16.36         19.36         1.87 o                         
   2   2 -13        422.44        419.42         7.15 o                         
   3   2 -13        175.48        157.22         4.41 o                         
   4   2 -13        100.25        101.19         3.46 o                         
   5   2 -13         52.70         46.67         2.90 o                         
   6   2 -13         28.77         38.85         2.89 o                         
   7   2 -13        767.53        747.96        10.81 o                         
   8   2 -13         47.14         54.30         3.56 o                         
   9   2 -13        481.72        493.27         7.89 o                         
  10   2 -13         36.63         41.19         3.13 o                         
  11   2 -13        218.93        232.16         6.53 o                         
  12   2 -13         42.85         40.50         4.58 o                         
  13   2 -13        100.36        113.31         6.42 o                         
  14   2 -13         19.11         20.64         7.26 o                         
  15   2 -13         10.75        -15.36        18.21 o                         
  16   2 -13        132.27        125.49        40.79 o                         
   1   3 -13        146.82        143.25         4.69 o                         
   2   3 -13        770.36        737.76         9.80 o                         
   3   3 -13       1025.43        990.23        12.19 o                         
   4   3 -13        166.26        165.95         5.21 o                         
   5   3 -13        214.27        197.84         5.35 o                         
   6   3 -13        196.82        217.76         6.00 o                         
   7   3 -13         59.55         66.56         3.72 o                         
   8   3 -13          7.32          8.05         1.89 o                         
   9   3 -13         41.62         39.67         3.81 o                         
  10   3 -13         80.22         79.68         3.86 o                         
  11   3 -13        243.13        248.84         7.43 o                         
  12   3 -13        176.46        188.20         7.29 o                         
  13   3 -13         76.03         81.01         6.16 o                         
  14   3 -13         26.37         31.15         8.20 o                         
  15   3 -13         64.06         55.02        11.89 o                         
  16   3 -13        122.92         92.60        41.39 o                         
   1   4 -13        211.10        215.00         6.80 o                         
   2   4 -13        119.84        118.22         3.98 o                         
   3   4 -13         22.19         27.48         2.21 o                         
   4   4 -13        192.51        177.21         5.63 o                         
   5   4 -13        294.43        300.17         6.22 o                         
   6   4 -13        336.37        303.27         6.01 o                         
   7   4 -13         56.97         54.64         2.99 o                         
   8   4 -13         83.24         85.18         3.81 o                         
   9   4 -13         40.25         37.31         3.10 o                         
  10   4 -13        215.99        223.34         6.37 o                         
  11   4 -13        126.17        151.91         5.93 o                         
  12   4 -13         10.95          6.99         5.08 o                         
  13   4 -13         95.43        119.84         6.44 o                         
  14   4 -13        188.22        195.45        14.33 o                         
  15   4 -13         48.33         47.89        25.15 o                         
  16   4 -13         23.36        -15.19        39.60 o                         
   1   5 -13        426.91        397.25         6.70 o                         
   2   5 -13        612.75        597.80         8.57 o                         
   3   5 -13         24.24         18.67         2.08 o                         
   4   5 -13         29.92         32.42         2.49 o                         
   5   5 -13        290.58        305.10         6.22 o                         
   6   5 -13        112.19        102.32         3.87 o                         
   7   5 -13        118.05        131.81         4.63 o                         
   8   5 -13          6.12          5.56         2.44 o                         
   9   5 -13        405.35        421.38        10.32 o                         
  10   5 -13         16.84         17.30         3.36 o                         
  11   5 -13         62.32         71.54         4.86 o                         
  12   5 -13        116.13        110.59         5.96 o                         
  13   5 -13         87.87        100.94         6.30 o                         
  14   5 -13         39.89         41.73         9.22 o                         
  15   5 -13         10.21        -13.62        13.62 o                         
   1   6 -13       1140.23       1074.36        12.08 o                         
   2   6 -13         76.47         64.94         3.03 o                         
   3   6 -13          3.66          2.15         1.73 o                         
   4   6 -13        265.75        268.82         5.84 o                         
   5   6 -13          7.85          6.84         2.02 o                         
   6   6 -13         78.60         78.34         3.53 o                         
   7   6 -13         10.41         12.63         2.47 o                         
   8   6 -13        208.62        205.03         6.01 o                         
   9   6 -13         65.84         67.00         4.11 o                         
  10   6 -13         17.40         20.11         3.45 o                         
  11   6 -13         49.40         48.32         4.59 o                         
  12   6 -13        102.29        112.05         7.84 o                         
  13   6 -13          1.33          0.64         7.28 o                         
  14   6 -13         18.74         29.95        11.21 o                         
  15   6 -13         23.72         26.30        40.80 o                         
   1   7 -13        336.96        324.76         7.33 o                         
   2   7 -13         40.72         38.75         2.63 o                         
   3   7 -13        144.52        136.01         4.63 o                         
   4   7 -13         54.57         58.31         3.08 o                         
   5   7 -13         69.02         67.12         4.06 o                         
   6   7 -13         45.09         31.28         2.81 o                         
   7   7 -13         54.18         56.09         3.64 o                         
   8   7 -13          0.46          4.69         2.87 o                         
   9   7 -13          9.69          6.96         3.17 o                         
  10   7 -13         31.04         29.08         3.94 o                         
  11   7 -13         84.91         97.82         7.83 o                         
  12   7 -13         32.62         33.11         6.14 o                         
  13   7 -13         18.05         12.47        12.19 o                         
  14   7 -13         15.03         24.90        14.83 o                         
  15   7 -13         16.57         -2.68        48.53 o                         
   1   8 -13        311.03        295.90         7.62 o                         
   2   8 -13        181.19        181.96         6.60 o                         
   3   8 -13        162.72        159.92         4.59 o                         
   4   8 -13        139.97        143.97         4.87 o                         
   5   8 -13        116.50        115.58         4.84 o                         
   6   8 -13         30.26         32.22         3.32 o                         
   7   8 -13         50.58         48.75         3.51 o                         
   8   8 -13         37.43         34.48         3.60 o                         
   9   8 -13         36.40         39.77         3.89 o                         
  10   8 -13          9.09         10.32         4.44 o                         
  11   8 -13         53.79         46.82         6.22 o                         
  12   8 -13          2.75         -6.37         6.41 o                         
  13   8 -13         28.17         20.73        15.54 o                         
  14   8 -13         10.07        -12.45        29.00 o                         
   1   9 -13         40.38         42.45         3.61 o                         
   2   9 -13         85.99        100.94         5.15 o                         
   3   9 -13         59.42         48.92         4.01 o                         
   4   9 -13        152.10        167.58         6.69 o                         
   5   9 -13         63.50         66.53         4.89 o                         
   6   9 -13        122.37        142.30         5.52 o                         
   7   9 -13        100.08        108.87         5.93 o                         
   8   9 -13         63.64         77.35         5.45 o                         
   9   9 -13         85.17         97.99         5.72 o                         
  10   9 -13        126.24        134.66         7.30 o                         
  11   9 -13        166.24        192.86        12.51 o                         
  12   9 -13         13.73         10.16        10.07 o                         
  13   9 -13         78.85         91.19        15.45 o                         
  14   9 -13         24.54         20.08        30.16 o                         
   1  10 -13         66.74         69.88         4.88 o                         
   2  10 -13        200.73        210.60         7.83 o                         
   3  10 -13        181.09        182.63         7.63 o                         
   4  10 -13         18.67         28.26         4.06 o                         
   5  10 -13         50.16         55.66         4.82 o                         
   6  10 -13         13.44         13.79         3.15 o                         
   7  10 -13        133.32        131.16         5.50 o                         
   8  10 -13          8.57          9.07         3.74 o                         
   9  10 -13         94.59        105.11         6.96 o                         
  10  10 -13         40.32         32.40         9.63 o                         
  11  10 -13         14.70         19.16        10.61 o                         
  12  10 -13         42.39         17.24        11.85 o                         
  13  10 -13          7.50         18.33        24.33 o                         
   1  11 -13          9.76         11.35         4.19 o                         
   2  11 -13         23.38         24.04         4.49 o                         
   3  11 -13        159.06        155.27         8.46 o                         
   4  11 -13         59.80         70.53         5.51 o                         
   5  11 -13        135.80        155.07         7.34 o                         
   6  11 -13         86.81         80.26         5.91 o                         
   7  11 -13        231.04        238.55         7.91 o                         
   8  11 -13        327.65        326.46         9.65 o                         
   9  11 -13          4.76          3.52         6.08 o                         
  10  11 -13         42.82         50.47        11.02 o                         
  11  11 -13         89.67         56.40        15.62 o                         
  12  11 -13         94.43        154.32        31.53 o                         
  13  11 -13          0.38         48.24        64.61 o                         
   1  12 -13        227.75        236.73        11.63 o                         
   2  12 -13         44.53         50.51         5.71 o                         
   3  12 -13         54.55         62.60         6.39 o                         
   4  12 -13         69.32         80.20         6.49 o                         
   5  12 -13         58.96         62.20         6.22 o                         
   6  12 -13        129.88        136.77         7.42 o                         
   7  12 -13         15.08         14.18         5.81 o                         
   8  12 -13        272.04        289.56        11.01 o                         
   9  12 -13         11.81          5.87        10.54 o                         
  10  12 -13         99.03         59.45        16.57 o                         
  11  12 -13         95.17        102.04        42.02 o                         
  12  12 -13         47.89        -63.72        63.72 o                         
   1  13 -13         16.87         15.39         5.53 o                         
   2  13 -13          5.02          3.50         6.07 o                         
   3  13 -13         99.37        109.61         8.11 o                         
   4  13 -13          6.42         -1.06         5.59 o                         
   5  13 -13         51.86         63.22         7.06 o                         
   6  13 -13         66.59         69.67         8.69 o                         
   7  13 -13         51.66         49.42         9.13 o                         
   8  13 -13        150.90        137.39        19.62 o                         
   9  13 -13          6.91        -16.21        16.21 o                         
  10  13 -13          6.24        -11.06        25.29 o                         
  11  13 -13         40.54         12.51        38.41 o                         
   1  14 -13        433.90        452.35        17.52 o                         
   2  14 -13         35.69         30.49         8.74 o                         
   3  14 -13        421.28        429.27        16.88 o                         
   4  14 -13         28.32         27.18         7.34 o                         
   5  14 -13         39.84         58.77         9.77 o                         
   6  14 -13         25.85         28.67        13.64 o                         
   7  14 -13        176.83        175.70        22.20 o                         
   8  14 -13         29.59         25.46        18.57 o                         
   9  14 -13         77.24        178.36       137.86 o                         
   1  15 -13        242.49        260.43        17.30 o                         
   2  15 -13         48.31         51.96        12.08 o                         
   3  15 -13         63.27         80.88        20.68 o                         
   4  15 -13          4.42         -9.94        12.20 o                         
   5  15 -13          4.38         37.39        25.11 o                         
   6  15 -13         34.82         62.22        30.52 o                         
   7  15 -13         48.40         27.10        67.29 o                         
   1  16 -13         98.06        113.65        25.70 o                         
   2  16 -13         28.38         51.88        36.51 o                         
   3  16 -13         29.45         18.76        53.30 o                         
   4  16 -13         53.79         29.74        29.25 o                         
   5  16 -13          2.51          4.60       100.34 o                         
   6  16 -13          1.04         54.49        87.24 o                         
   0   0 -12        294.46        321.55        12.36 o                         
   2   0 -12        288.20        276.74         7.32 o                         
   4   0 -12        595.57        557.70        12.24 o                         
   6   0 -12        732.67        714.35        12.94 o                         
   8   0 -12         70.37         77.04         4.56 o                         
  10   0 -12        265.50        233.70         8.42 o                         
  12   0 -12        267.65        261.10         9.86 o                         
  14   0 -12        151.09        136.77        11.25 o                         
  16   0 -12        140.90        137.09        45.58 o                         
   0   1 -12         86.69         95.60         8.68 o                         
   1   1 -12         43.97         44.73         2.39 o                         
   2   1 -12        442.82        438.00         7.02 o                         
   3   1 -12        133.03        122.65         3.69 o                         
   4   1 -12         35.96         28.45         1.87 o                         
   5   1 -12        186.45        204.75         7.54 o                         
   6   1 -12        261.66        269.86         6.10 o                         
   7   1 -12       1185.17       1188.62        14.38 o                         
   8   1 -12        276.30        269.00         6.74 o                         
   9   1 -12        144.13        142.90         4.57 o                         
  10   1 -12         38.05         37.93         3.49 o                         
  11   1 -12         76.00         96.14         4.69 o                         
  12   1 -12         86.83         88.92         5.26 o                         
  13   1 -12         21.69         26.77         4.96 o                         
  14   1 -12         90.55        103.28         7.50 o                         
  15   1 -12        175.10        225.32        14.07 o                         
  16   1 -12          1.07         25.19        15.38 o                         
  17   1 -12         66.47         67.59        39.90 o                         
   0   2 -12       1495.21       1473.14        21.74 o                         
   1   2 -12        144.53        127.16         4.06 o                         
   2   2 -12        384.71        374.36         6.48 o                         
   3   2 -12       1000.44       1017.32        11.98 o                         
   4   2 -12        367.08        369.19         6.05 o                         
   5   2 -12        295.41        305.27         6.20 o                         
   6   2 -12        285.43        253.34         6.06 o                         
   7   2 -12        515.94        502.01         8.55 o                         
   8   2 -12        103.52        105.27         3.83 o                         
   9   2 -12        104.30        112.81         4.20 o                         
  10   2 -12         61.94         78.07         3.87 o                         
  11   2 -12        199.74        210.33         6.13 o                         
  12   2 -12        170.73        178.91         6.84 o                         
  13   2 -12          1.98          5.49         5.18 o                         
  14   2 -12          8.94          5.59         5.92 o                         
  15   2 -12        107.35         93.95        11.66 o                         
  16   2 -12          7.90         -5.93        28.88 o                         
  17   2 -12        260.93        157.51        43.77 o                         
   0   3 -12        864.74        883.72        15.77 o                         
   1   3 -12        236.97        220.10         4.95 o                         
   2   3 -12        132.00        134.42         4.23 o                         
   3   3 -12        290.83        321.11         5.84 o                         
   4   3 -12       1522.82       1434.61        15.01 o                         
   5   3 -12        310.98        294.01         5.31 o                         
   6   3 -12        315.02        304.34         5.59 o                         
   7   3 -12        101.76         95.79         3.44 o                         
   8   3 -12        195.66        189.07         5.02 o                         
   9   3 -12         42.45         43.61         3.08 o                         
  10   3 -12         43.27         44.21         3.23 o                         
  11   3 -12         42.85         52.80         3.84 o                         
  12   3 -12         32.02         37.04         5.41 o                         
  13   3 -12         91.00        102.05         9.89 o                         
  14   3 -12        108.58        102.34         7.72 o                         
  15   3 -12         73.00         99.05        10.95 o                         
  16   3 -12         38.82         39.27        21.54 o                         
   0   4 -12       1025.29        940.06        16.65 o                         
   1   4 -12        170.07        191.70         5.13 o                         
   2   4 -12        225.99        195.08         5.36 o                         
   3   4 -12        994.80        968.83        11.36 o                         
   4   4 -12        186.96        206.88         5.00 o                         
   5   4 -12        680.51        656.64         8.91 o                         
   6   4 -12         44.63         55.00         2.85 o                         
   7   4 -12        170.83        163.28         4.74 o                         
   8   4 -12         28.21         26.78         2.53 o                         
   9   4 -12         13.43         14.60         2.48 o                         
  10   4 -12         36.60         36.68         3.06 o                         
  11   4 -12         38.17         54.79         4.37 o                         
  12   4 -12         70.16         68.19         5.17 o                         
  13   4 -12         11.07          9.76         4.51 o                         
  14   4 -12        121.97        121.76        10.08 o                         
  15   4 -12          2.48         15.14        13.28 o                         
  16   4 -12         14.55          7.89        28.10 o                         
   0   5 -12       1164.21       1078.48        16.59 o                         
   1   5 -12         78.41         76.56         3.16 o                         
   2   5 -12        279.68        260.00         5.39 o                         
   3   5 -12        243.19        263.66         5.43 o                         
   4   5 -12         15.88         17.04         1.94 o                         
   5   5 -12         58.15         51.85         2.79 o                         
   6   5 -12          4.39          0.81         1.78 o                         
   7   5 -12         28.18         21.87         2.54 o                         
   8   5 -12         61.40         69.61         3.61 o                         
   9   5 -12         39.34         49.79         3.61 o                         
  10   5 -12        153.25        167.93         5.92 o                         
  11   5 -12         35.19         34.94         3.98 o                         
  12   5 -12        268.11        279.69         9.30 o                         
  13   5 -12        164.33        185.37         8.13 o                         
  14   5 -12         27.56         38.55         7.25 o                         
  15   5 -12         38.24         36.25        19.51 o                         
  16   5 -12         41.82         14.89        55.68 o                         
   0   6 -12       1606.34       1671.01        23.00 o                         
   1   6 -12        122.93        126.05         3.63 o                         
   2   6 -12          4.04          5.32         1.50 o                         
   3   6 -12        129.73        129.78         4.14 o                         
   4   6 -12         44.90         45.54         2.69 o                         
   5   6 -12         86.06         74.77         3.38 o                         
   6   6 -12         63.58         58.15         3.24 o                         
   7   6 -12         63.07         70.10         3.50 o                         
   8   6 -12         49.44         48.42         3.34 o                         
   9   6 -12        180.77        183.07         5.87 o                         
  10   6 -12         12.02         15.98         3.18 o                         
  11   6 -12         23.38         31.89         3.98 o                         
  12   6 -12         25.89         22.00         4.83 o                         
  13   6 -12         90.86        106.99         7.08 o                         
  14   6 -12          2.64          7.12        10.27 o                         
  15   6 -12          5.03        -10.38        15.80 o                         
  16   6 -12         42.53        103.32        62.83 o                         
   0   7 -12        440.95        393.40        11.32 o                         
   1   7 -12         68.06         69.83         3.86 o                         
   2   7 -12        145.34        127.45         4.79 o                         
   3   7 -12          2.42          1.56         1.60 o                         
   4   7 -12        131.70        115.24         3.85 o                         
   5   7 -12        149.94        156.88         4.79 o                         
   6   7 -12         16.91         19.10         2.41 o                         
   7   7 -12         89.82         92.44         4.14 o                         
   8   7 -12        134.16        141.46         5.36 o                         
   9   7 -12         54.51         62.05         4.49 o                         
  10   7 -12         46.98         46.19         3.79 o                         
  11   7 -12        153.97        176.89         7.83 o                         
  12   7 -12        112.41        118.71         7.25 o                         
  13   7 -12         66.92         70.13         8.90 o                         
  14   7 -12          2.61         10.48        10.02 o                         
  15   7 -12         23.34         30.65        31.99 o                         
  16   7 -12          6.46        213.20        68.19 o                         
   0   8 -12        429.88        381.72        11.56 o                         
   1   8 -12          6.83          8.01         2.35 o                         
   2   8 -12         32.39         33.43         2.99 o                         
   3   8 -12         37.76         34.15         2.54 o                         
   4   8 -12        153.17        165.63         4.96 o                         
   5   8 -12         17.32         17.99         2.48 o                         
   6   8 -12        145.47        151.10         6.11 o                         
   7   8 -12         25.47         21.08         2.90 o                         
   8   8 -12         11.06         12.25         2.92 o                         
   9   8 -12         55.26         69.45         4.28 o                         
  10   8 -12          6.94         -0.10         3.89 o                         
  11   8 -12         48.69         50.14         5.62 o                         
  12   8 -12         69.18         80.69         6.86 o                         
  13   8 -12         83.69         84.44        10.57 o                         
  14   8 -12         11.30          9.23        13.41 o                         
  15   8 -12         15.08         13.40        49.73 o                         
   0   9 -12         27.54         30.67         6.04 o                         
   1   9 -12         77.56         72.78         4.30 o                         
   2   9 -12         22.88         28.39         3.23 o                         
   3   9 -12        177.86        188.33         6.58 o                         
   4   9 -12         46.86         49.04         2.62 o                         
   5   9 -12        170.98        177.54         5.73 o                         
   6   9 -12         49.06         44.15         3.42 o                         
   7   9 -12         25.08         26.43         3.39 o                         
   8   9 -12         24.48         25.45         3.62 o                         
   9   9 -12         92.02        107.38         6.07 o                         
  10   9 -12         46.16         47.62         5.16 o                         
  11   9 -12         28.81         30.49         6.28 o                         
  12   9 -12         68.66         50.88        10.22 o                         
  13   9 -12         43.22         39.93        14.36 o                         
  14   9 -12         37.80         73.34        43.92 o                         
   0  10 -12        242.39        268.45        12.78 o                         
   1  10 -12          9.99          8.82         3.01 o                         
   2  10 -12         10.74         12.57         3.22 o                         
   3  10 -12         88.48         95.86         5.45 o                         
   4  10 -12         32.35         31.60         3.76 o                         
   5  10 -12        145.72        149.01         4.63 o                         
   6  10 -12          4.15          7.56         2.99 o                         
   7  10 -12        157.49        170.11         6.46 o                         
   8  10 -12          7.10          8.19         4.28 o                         
   9  10 -12         23.48         34.37         5.12 o                         
  10  10 -12        112.79        119.17         7.09 o                         
  11  10 -12         52.77         43.69         9.26 o                         
  12  10 -12         26.54         11.65        11.04 o                         
  13  10 -12         75.86         64.42        19.57 o                         
  14  10 -12         73.66         88.73        39.90 o                         
   0  11 -12         34.62         29.82         5.86 o                         
   1  11 -12         62.53         62.02         5.36 o                         
   2  11 -12         61.92         75.22         5.07 o                         
   3  11 -12        224.98        232.15         8.44 o                         
   4  11 -12         50.60         55.91         5.23 o                         
   5  11 -12        306.15        321.81         9.56 o                         
   6  11 -12        227.15        218.76         5.83 o                         
   7  11 -12         16.12         17.81         3.51 o                         
   8  11 -12          5.06          3.28         4.66 o                         
   9  11 -12         53.56         46.83         6.07 o                         
  10  11 -12         36.68         35.80         7.49 o                         
  11  11 -12         16.88         22.12        10.78 o                         
  12  11 -12         49.44         30.29        18.02 o                         
  13  11 -12         22.88         -4.47        47.34 o                         
   0  12 -12         62.34         79.33         8.94 o                         
   1  12 -12          8.48          9.48         4.71 o                         
   2  12 -12         83.51         81.32         6.16 o                         
   3  12 -12         32.06         34.38         5.01 o                         
   4  12 -12        109.28        111.10         6.78 o                         
   5  12 -12         17.07         19.57         4.70 o                         
   6  12 -12        325.38        340.16         9.84 o                         
   7  12 -12          4.74          4.72         5.40 o                         
   8  12 -12         53.91         52.39         5.52 o                         
   9  12 -12         39.47         49.79         8.07 o                         
  10  12 -12         59.57         38.47        11.47 o                         
  11  12 -12         27.02          8.34        35.09 o                         
  12  12 -12          7.59        -25.54        26.99 o                         
   0  13 -12         23.87         21.89         7.51 o                         
   1  13 -12         62.64         65.43         6.48 o                         
   2  13 -12         20.11         25.22         5.45 o                         
   3  13 -12         18.64         10.58         5.16 o                         
   4  13 -12         14.92          9.41         5.51 o                         
   5  13 -12         19.07          9.41         5.39 o                         
   6  13 -12        204.85        216.06         8.86 o                         
   7  13 -12         94.86         94.06         8.56 o                         
   8  13 -12         66.40         67.26         9.50 o                         
   9  13 -12         68.78         80.67        21.23 o                         
  10  13 -12         92.80         90.77        25.39 o                         
  11  13 -12          5.39        -13.03        81.88 o                         
   0  14 -12         42.66         41.40         9.26 o                         
   1  14 -12        221.63        229.02        11.93 o                         
   2  14 -12         13.75         -0.07         8.20 o                         
   3  14 -12        135.35        134.32        10.26 o                         
   4  14 -12          2.70         -0.09         6.45 o                         
   5  14 -12        239.33        237.12        11.25 o                         
   6  14 -12         32.27         27.72         9.25 o                         
   7  14 -12        105.56        104.14        14.31 o                         
   8  14 -12         11.91        -15.57        20.54 o                         
   9  14 -12         17.39          6.86        22.14 o                         
  10  14 -12         41.26         39.25        30.38 o                         
   0  15 -12         10.10         15.55        11.25 o                         
   1  15 -12         35.24         34.67         9.00 o                         
   2  15 -12         75.90         80.78         9.56 o                         
   3  15 -12         13.76         18.15         9.05 o                         
   4  15 -12         47.24         27.65         8.94 o                         
   5  15 -12         10.87         20.94        11.56 o                         
   6  15 -12         23.26         31.26        16.79 o                         
   7  15 -12          0.04         12.12        73.81 o                         
   8  15 -12          3.50        -16.97        83.97 o                         
   0  16 -12        145.09        173.56        29.05 o                         
   1  16 -12         21.10         40.92        16.51 o                         
   2  16 -12         84.68        128.44        18.53 o                         
   3  16 -12         81.50         88.52        18.17 o                         
   4  16 -12         38.40         43.46        26.74 o                         
   5  16 -12         90.22         72.56        30.18 o                         
   6  16 -12         20.80        -62.23        62.23 o                         
   0  17 -12        109.21         52.10        45.71 o                         
   1  17 -12         13.21         50.62        21.77 o                         
   2  17 -12          0.24         -6.55        50.32 o                         
   3  17 -12         36.82        -29.48        62.83 o                         
   4  17 -12        100.76        151.08        40.76 o                         
   2   0 -11         69.34         69.57         3.80 o                         
   4   0 -11        666.85        679.33        12.06 o                         
   6   0 -11         36.18         35.24         2.72 o                         
   8   0 -11        265.11        258.41         8.16 o                         
  10   0 -11        223.35        211.91        10.46 o                         
  12   0 -11         41.61         50.36         5.20 o                         
  14   0 -11          8.11          9.30         8.84 o                         
  16   0 -11        134.73        125.58        38.02 o                         
   1   1 -11        174.88        172.22         5.04 o                         
   2   1 -11        366.83        345.81         6.03 o                         
   3   1 -11        227.99        224.05         5.33 o                         
   4   1 -11        107.61         87.09         3.14 o                         
   5   1 -11        119.96        138.95         4.75 o                         
   6   1 -11        254.68        259.41         5.90 o                         
   7   1 -11        192.81        186.24         4.56 o                         
   8   1 -11         51.52         61.68         3.06 o                         
   9   1 -11         83.96         84.07         3.75 o                         
  10   1 -11         21.06         15.02         2.42 o                         
  11   1 -11         45.00         43.47         3.34 o                         
  12   1 -11         78.47         93.72         5.10 o                         
  13   1 -11         84.28         79.92         5.82 o                         
  14   1 -11         33.89         33.70         5.82 o                         
  15   1 -11        153.33        143.09         9.12 o                         
  16   1 -11         49.53         54.08        13.19 o                         
  17   1 -11         25.13         35.98        24.61 o                         
   1   2 -11         80.92         79.78         3.06 o                         
   2   2 -11        173.73        182.04         5.24 o                         
   3   2 -11        163.75        165.22         4.58 o                         
   4   2 -11        566.48        544.63         7.83 o                         
   5   2 -11        630.19        624.83         9.10 o                         
   6   2 -11        539.18        501.76         8.10 o                         
   7   2 -11        237.34        240.74         7.08 o                         
   8   2 -11         64.97         64.60         3.33 o                         
   9   2 -11         39.27         44.86         2.92 o                         
  10   2 -11        204.71        215.62         5.73 o                         
  11   2 -11         96.51         99.55         4.59 o                         
  12   2 -11         79.96         87.97         5.10 o                         
  13   2 -11        118.21        130.18         6.27 o                         
  14   2 -11        119.49        125.91        10.05 o                         
  15   2 -11        136.05        120.02         9.31 o                         
  16   2 -11          6.84        -13.23        13.23 o                         
  17   2 -11          3.70         45.85        36.62 o                         
   1   3 -11        590.45        575.33         7.98 o                         
   2   3 -11        287.86        292.90         5.29 o                         
   3   3 -11        487.14        461.69         7.19 o                         
   4   3 -11        337.69        354.46         5.71 o                         
   5   3 -11          7.62          8.56         1.56 o                         
   6   3 -11        424.51        405.90         6.41 o                         
   7   3 -11         71.45         65.71         2.93 o                         
   8   3 -11        131.97        130.50         4.43 o                         
   9   3 -11          6.26          1.80         2.04 o                         
  10   3 -11         31.44         29.69         2.82 o                         
  11   3 -11        225.25        229.23         6.95 o                         
  12   3 -11        150.87        149.56         6.10 o                         
  13   3 -11         70.11         77.68         7.00 o                         
  14   3 -11         98.21         99.96         6.12 o                         
  15   3 -11         60.12         52.49         9.47 o                         
  16   3 -11         85.07         58.74        18.40 o                         
   1   4 -11        362.76        351.59         5.78 o                         
   2   4 -11        451.30        410.52         6.31 o                         
   3   4 -11        830.74        831.77         9.97 o                         
   4   4 -11        254.01        222.76         5.90 o                         
   5   4 -11        316.39        294.62         5.58 o                         
   6   4 -11        680.32        646.90         8.88 o                         
   7   4 -11        308.02        303.02         6.05 o                         
   8   4 -11        144.80        157.07         5.11 o                         
   9   4 -11         18.43         20.55         2.59 o                         
  10   4 -11        291.14        288.96         6.59 o                         
  11   4 -11        169.05        180.80         6.55 o                         
  12   4 -11        302.22        334.58         8.83 o                         
  13   4 -11         72.56         89.08         5.49 o                         
  14   4 -11         17.87         10.32         5.25 o                         
  15   4 -11        278.96        312.81        18.78 o                         
  16   4 -11          3.02        -10.85        19.85 o                         
   1   5 -11        160.06        159.21         4.31 o                         
   2   5 -11        132.57        157.78         5.33 o                         
   3   5 -11         87.35         83.69         3.26 o                         
   4   5 -11        202.83        236.14         5.22 o                         
   5   5 -11        107.28         94.70         3.64 o                         
   6   5 -11         15.19         19.83         2.58 o                         
   7   5 -11         97.07         77.67         3.59 o                         
   8   5 -11         24.60         22.02         2.47 o                         
   9   5 -11        168.39        177.04         5.39 o                         
  10   5 -11        223.95        229.67         6.45 o                         
  11   5 -11         10.80         11.94         3.15 o                         
  12   5 -11         70.64         71.43         4.87 o                         
  13   5 -11        163.67        178.45         8.22 o                         
  14   5 -11         52.68         44.56         6.41 o                         
  15   5 -11         99.95        106.31        16.36 o                         
  16   5 -11         21.30         30.67        47.34 o                         
   1   6 -11        780.68        770.67         9.10 o                         
   2   6 -11         24.47         32.53         2.09 o                         
   3   6 -11         73.58         75.45         3.07 o                         
   4   6 -11        146.13        153.47         4.60 o                         
   5   6 -11        125.84        123.61         4.35 o                         
   6   6 -11        318.17        330.87         6.39 o                         
   7   6 -11        218.92        229.43         5.67 o                         
   8   6 -11         45.37         44.55         2.91 o                         
   9   6 -11         70.51         73.48         3.74 o                         
  10   6 -11         12.34         11.24         2.71 o                         
  11   6 -11         18.43         22.72         3.69 o                         
  12   6 -11         11.71         10.95         4.26 o                         
  13   6 -11          8.52         12.07         6.79 o                         
  14   6 -11         99.65         84.44         7.48 o                         
  15   6 -11         11.24         -7.37        10.06 o                         
  16   6 -11         34.83        -47.94        47.94 o                         
   1   7 -11         94.48         92.58         4.15 o                         
   2   7 -11        123.17        125.32         3.86 o                         
   3   7 -11        104.73         83.79         3.39 o                         
   4   7 -11        276.92        262.85         5.38 o                         
   5   7 -11         32.98         44.44         2.91 o                         
   6   7 -11         54.10         62.01         3.21 o                         
   7   7 -11         23.54         21.15         2.41 o                         
   8   7 -11        351.81        357.99         7.20 o                         
   9   7 -11        264.87        268.40         6.56 o                         
  10   7 -11         67.92         71.45         4.94 o                         
  11   7 -11         34.39         34.23         4.58 o                         
  12   7 -11          0.51          4.09         4.61 o                         
  13   7 -11          5.24          4.95         5.49 o                         
  14   7 -11         69.51         23.50        11.31 o                         
  15   7 -11         33.51         50.53        19.59 o                         
  16   7 -11         17.11        -47.34        47.34 o                         
   1   8 -11        144.47        162.66         5.68 o                         
   2   8 -11        376.33        338.23         7.46 o                         
   3   8 -11         51.56         48.42         2.59 o                         
   4   8 -11         64.49         70.69         3.35 o                         
   5   8 -11         72.15         79.07         3.91 o                         
   6   8 -11        116.27        116.39         4.86 o                         
   7   8 -11          1.97         -0.01         2.18 o                         
   8   8 -11         12.21         10.62         2.67 o                         
   9   8 -11        130.68        137.07         5.95 o                         
  10   8 -11         34.15         36.62         4.12 o                         
  11   8 -11         55.83         63.86         5.69 o                         
  12   8 -11         88.26        106.33         7.18 o                         
  13   8 -11         50.80         46.79         6.88 o                         
  14   8 -11         15.32         -7.06        11.86 o                         
  15   8 -11         69.56        102.27        26.36 o                         
   1   9 -11        158.95        165.31         6.10 o                         
   2   9 -11          5.77          7.11         2.42 o                         
   3   9 -11        131.45        145.17         6.16 o                         
   4   9 -11        315.42        318.52         6.29 o                         
   5   9 -11        120.74        124.59         4.54 o                         
   6   9 -11         73.14         68.02         3.81 o                         
   7   9 -11         52.98         51.60         3.65 o                         
   8   9 -11         85.98         84.96         5.03 o                         
   9   9 -11        143.25        137.03         6.21 o                         
  10   9 -11         44.16         32.23         4.87 o                         
  11   9 -11          4.76          2.08         5.31 o                         
  12   9 -11         75.90         79.41         7.62 o                         
  13   9 -11        165.57        154.16        20.55 o                         
  14   9 -11         84.73         88.04        26.69 o                         
   1  10 -11         94.03         99.77         5.02 o                         
   2  10 -11         68.06         72.28         4.39 o                         
   3  10 -11        102.88        101.79         5.02 o                         
   4  10 -11         78.26         82.79         5.52 o                         
   5  10 -11         86.99        105.28         4.24 o                         
   6  10 -11          2.88          3.75         2.84 o                         
   7  10 -11         37.64         26.93         3.78 o                         
   8  10 -11         34.65         39.24         4.43 o                         
   9  10 -11         14.79         12.25         4.20 o                         
  10  10 -11        169.94        167.95         7.48 o                         
  11  10 -11        156.09        183.71         9.55 o                         
  12  10 -11        187.39        177.98        13.75 o                         
  13  10 -11         53.22         26.05        30.04 o                         
  14  10 -11         66.54         57.06        61.79 o                         
   1  11 -11         51.67         45.33         3.93 o                         
   2  11 -11        155.25        155.06         6.59 o                         
   3  11 -11         47.89         50.28         5.01 o                         
   4  11 -11        145.03        168.21         7.34 o                         
   5  11 -11         15.63         14.50         3.65 o                         
   6  11 -11         76.82         95.12         4.45 o                         
   7  11 -11        146.50        165.77         7.09 o                         
   8  11 -11         19.74         27.53         6.04 o                         
   9  11 -11        221.64        235.48         8.82 o                         
  10  11 -11        261.48        270.62        10.17 o                         
  11  11 -11        102.32         99.74        14.37 o                         
  12  11 -11         40.10         17.28        14.94 o                         
  13  11 -11          3.99        -23.55        40.64 o                         
   1  12 -11         92.33         84.39         5.78 o                         
   2  12 -11         25.05         24.67         4.54 o                         
   3  12 -11        123.98        133.46         6.62 o                         
   4  12 -11         53.27         51.26         5.11 o                         
   5  12 -11         15.50         18.62         4.33 o                         
   6  12 -11        196.96        204.79         8.41 o                         
   7  12 -11         43.52         52.08         6.51 o                         
   8  12 -11         19.52         14.44         5.29 o                         
   9  12 -11        103.11        104.07         8.53 o                         
  10  12 -11         58.18         66.35        10.51 o                         
  11  12 -11        101.26         66.60        32.53 o                         
  12  12 -11          5.68          3.44        25.88 o                         
   1  13 -11        259.18        270.52        10.57 o                         
   2  13 -11         21.40         25.45         5.05 o                         
   3  13 -11        155.37        164.53         8.13 o                         
   4  13 -11         61.62         70.22         6.11 o                         
   5  13 -11          2.65          6.26         4.81 o                         
   6  13 -11         54.17         66.16         5.87 o                         
   7  13 -11        326.23        326.79        12.89 o                         
   8  13 -11         35.99         38.73         7.02 o                         
   9  13 -11         50.62         48.54        12.87 o                         
  10  13 -11         68.36         83.25        21.88 o                         
  11  13 -11         42.38         45.83        25.87 o                         
  12  13 -11         33.60          2.98        67.29 o                         
   1  14 -11         26.72         23.70         5.95 o                         
   2  14 -11          0.50          5.72         6.21 o                         
   3  14 -11          3.50          6.42         5.93 o                         
   4  14 -11         28.67         18.09         6.34 o                         
   5  14 -11         56.41         70.19         7.03 o                         
   6  14 -11         52.51         60.44         8.20 o                         
   7  14 -11         21.77         29.98         8.60 o                         
   8  14 -11         37.48         27.79        11.76 o                         
   9  14 -11         13.17        -21.14        32.28 o                         
  10  14 -11         15.55        -55.09        79.20 o                         
  11  14 -11         68.47        -64.91        64.91 o                         
   1  15 -11         30.22         44.52         7.76 o                         
   2  15 -11         26.18         40.50         7.36 o                         
   3  15 -11          1.63         10.86         7.25 o                         
   4  15 -11         10.23         -8.59         8.59 o                         
   5  15 -11          3.13          6.80         8.13 o                         
   6  15 -11         63.50         64.51        11.38 o                         
   7  15 -11         60.92         64.95        31.47 o                         
   8  15 -11         23.72         49.95        32.34 o                         
   9  15 -11         22.53         62.40        29.49 o                         
   1  16 -11         47.94         56.93        11.72 o                         
   2  16 -11         29.43          8.68        11.23 o                         
   3  16 -11          1.22          2.21        11.26 o                         
   4  16 -11          5.98         -7.92        14.97 o                         
   5  16 -11         21.92         30.33        20.30 o                         
   6  16 -11         68.52         64.96        26.75 o                         
   1  17 -11         97.95        109.15        20.22 o                         
   2  17 -11         35.39         -1.05        23.38 o                         
   3  17 -11         37.62        -23.52        55.68 o                         
   4  17 -11         31.02          5.01        41.39 o                         
   1  18 -11        117.44        166.75       127.14 o                         
   2  18 -11          7.74        -45.26        82.78 o                         
   0   0 -10       1071.36       1183.83        25.53 o                         
   2   0 -10       1084.47       1236.54        19.69 o                         
   4   0 -10         25.45         24.66         2.14 o                         
   6   0 -10       3611.83       3305.90        43.41 o                         
   8   0 -10       2093.03       1930.80        27.64 o                         
  10   0 -10        243.72        234.00         8.07 o                         
  12   0 -10          7.46         11.07         5.55 o                         
  14   0 -10         20.59         12.52         7.20 o                         
  16   0 -10        103.19         67.93        17.91 o                         
  18   0 -10        148.70        131.01        47.64 o                         
   0   1 -10       1173.70       1259.99        19.05 o                         
   1   1 -10        900.99        887.32        10.43 o                         
   2   1 -10       1461.37       1456.47        15.08 o                         
   3   1 -10         65.42         94.33         2.97 o                         
   4   1 -10        254.40        257.38         5.32 o                         
   5   1 -10        395.91        350.33         6.35 o                         
   6   1 -10        431.51        423.37         6.46 o                         
   7   1 -10        342.57        363.96         6.26 o                         
   8   1 -10         39.05         41.71         2.55 o                         
   9   1 -10        250.76        246.37         5.63 o                         
  10   1 -10         23.77         22.51         2.61 o                         
  11   1 -10         56.23         62.48         3.52 o                         
  12   1 -10         55.24         51.89         4.10 o                         
  13   1 -10         17.35         13.74         4.22 o                         
  14   1 -10        102.77        116.15         7.10 o                         
  15   1 -10         47.97         64.44         8.08 o                         
  16   1 -10        142.60        159.15        20.45 o                         
  17   1 -10         53.39         95.09        24.99 o                         
   0   2 -10        512.25        524.56        10.35 o                         
   1   2 -10        700.70        687.37         8.75 o                         
   2   2 -10        128.24        152.42         3.81 o                         
   3   2 -10        349.95        376.35         5.79 o                         
   4   2 -10         33.47         31.09         1.57 o                         
   5   2 -10        382.51        386.98         6.58 o                         
   6   2 -10        647.28        599.18         8.49 o                         
   7   2 -10        211.14        206.19         4.82 o                         
   8   2 -10          9.81          7.39         1.88 o                         
   9   2 -10        151.68        148.13         4.62 o                         
  10   2 -10        100.56         92.62         4.11 o                         
  11   2 -10        378.31        362.21         8.47 o                         
  12   2 -10         47.38         48.73         4.13 o                         
  13   2 -10          8.24          8.60         3.71 o                         
  14   2 -10         10.05          3.98         5.10 o                         
  15   2 -10         22.80         16.19         6.51 o                         
  16   2 -10         31.42          6.73        11.20 o                         
  17   2 -10         26.45         17.88        35.73 o                         
   0   3 -10         32.24         31.77         2.73 o                         
   1   3 -10        439.62        432.25         6.54 o                         
   2   3 -10        331.76        340.17         5.76 o                         
   3   3 -10        630.41        623.05         8.02 o                         
   4   3 -10        121.92        119.12         3.32 o                         
   5   3 -10        495.16        497.45         7.03 o                         
   6   3 -10        271.72        247.36         5.00 o                         
   7   3 -10         57.10         63.03         2.96 o                         
   8   3 -10          8.01         10.40         1.91 o                         
   9   3 -10        413.84        400.83         7.03 o                         
  10   3 -10        380.21        388.76         7.65 o                         
  11   3 -10        428.40        403.68         8.76 o                         
  12   3 -10          1.97          0.06         3.23 o                         
  13   3 -10         92.30         92.67         5.58 o                         
  14   3 -10         28.46         25.65         4.72 o                         
  15   3 -10         64.50         75.84         8.95 o                         
  16   3 -10         28.90         62.99        20.04 o                         
  17   3 -10          5.16         11.91        30.67 o                         
   0   4 -10        650.07        591.61        12.15 o                         
   1   4 -10        232.46        239.22         5.20 o                         
   2   4 -10         36.70         34.12         1.92 o                         
   3   4 -10         42.93         39.72         2.14 o                         
   4   4 -10         27.73         26.78         1.97 o                         
   5   4 -10         36.00         42.91         2.46 o                         
   6   4 -10        136.13        159.45         4.49 o                         
   7   4 -10         98.06        103.50         3.77 o                         
   8   4 -10        229.15        223.47         6.38 o                         
   9   4 -10        246.20        254.68         6.07 o                         
  10   4 -10        279.01        297.38         7.36 o                         
  11   4 -10         63.60         73.94         4.36 o                         
  12   4 -10        137.03        146.97         5.85 o                         
  13   4 -10        484.48        505.25        10.27 o                         
  14   4 -10         48.76         54.12         5.44 o                         
  15   4 -10        205.25        223.74        11.29 o                         
  16   4 -10         23.88         10.13        14.20 o                         
   0   5 -10        183.89        190.83         7.75 o                         
   1   5 -10        134.89        139.87         3.81 o                         
   2   5 -10        936.12        918.02        10.79 o                         
   3   5 -10         31.27         35.64         2.40 o                         
   4   5 -10       1106.01       1088.17        12.72 o                         
   5   5 -10        267.42        250.59         5.30 o                         
   6   5 -10        348.45        334.08         6.24 o                         
   7   5 -10        254.68        238.90         5.50 o                         
   8   5 -10         36.65         39.41         2.71 o                         
   9   5 -10          4.04          3.15         2.05 o                         
  10   5 -10        290.41        293.97         8.47 o                         
  11   5 -10        276.64        295.79         7.47 o                         
  12   5 -10        240.70        269.85         7.57 o                         
  13   5 -10         86.92         92.98         7.23 o                         
  14   5 -10         90.19        104.36         6.92 o                         
  15   5 -10        186.09        187.32        11.96 o                         
  16   5 -10          3.03          3.65        39.32 o                         
   0   6 -10       1824.33       1834.33        28.69 o                         
   1   6 -10          0.17          1.89         1.10 o                         
   2   6 -10        136.48        125.77         3.82 o                         
   3   6 -10         98.29         89.86         3.50 o                         
   4   6 -10        330.10        346.36         6.17 o                         
   5   6 -10         58.58         43.51         2.57 o                         
   6   6 -10         77.37         72.39         3.19 o                         
   7   6 -10        237.32        214.39         5.80 o                         
   8   6 -10        101.13         98.24         3.95 o                         
   9   6 -10        305.06        322.07         6.53 o                         
  10   6 -10        132.18        134.89         5.13 o                         
  11   6 -10         18.82         11.99         3.55 o                         
  12   6 -10        188.46        199.74         7.96 o                         
  13   6 -10         49.55         51.53         6.97 o                         
  14   6 -10        132.05        132.67        10.40 o                         
  15   6 -10         13.48         13.38        10.56 o                         
  16   6 -10          5.49        -39.90        39.90 o                         
   0   7 -10       1956.28       1791.47        28.90 o                         
   1   7 -10        614.65        603.91         9.65 o                         
   2   7 -10         47.06         44.58         2.29 o                         
   3   7 -10         25.70         25.69         2.11 o                         
   4   7 -10        861.61        837.55        10.57 o                         
   5   7 -10        675.95        648.50         9.30 o                         
   6   7 -10         51.64         47.04         2.76 o                         
   7   7 -10        105.82         99.45         3.89 o                         
   8   7 -10         45.22         42.61         2.94 o                         
   9   7 -10         48.17         46.54         3.14 o                         
  10   7 -10        162.00        172.25         6.65 o                         
  11   7 -10        142.68        145.56         6.46 o                         
  12   7 -10          7.99         15.05         4.40 o                         
  13   7 -10         69.14         70.47         6.07 o                         
  14   7 -10         23.15         24.16         7.12 o                         
  15   7 -10         10.25          6.37        15.04 o                         
  16   7 -10          7.94        -14.29        42.58 o                         
   0   8 -10       2109.36       1919.90        30.73 o                         
   1   8 -10        506.02        472.96         8.62 o                         
   2   8 -10        168.80        160.90         5.56 o                         
   3   8 -10        122.99        105.29         3.93 o                         
   4   8 -10        178.24        164.27         4.87 o                         
   5   8 -10        128.92        124.47         4.71 o                         
   6   8 -10        291.89        270.38         6.12 o                         
   7   8 -10        127.81        136.65         4.60 o                         
   8   8 -10         70.48         78.12         3.79 o                         
   9   8 -10        307.03        299.90         7.84 o                         
  10   8 -10        128.66        127.40         6.03 o                         
  11   8 -10        171.10        182.06         7.50 o                         
  12   8 -10         24.75         18.60         4.96 o                         
  13   8 -10         65.46         62.76         7.04 o                         
  14   8 -10        112.74         78.81        27.78 o                         
  15   8 -10         20.22         10.11        20.36 o                         
   0   9 -10        435.56        448.62        12.27 o                         
   1   9 -10        133.95        143.35         5.60 o                         
   2   9 -10        134.24        122.50         5.11 o                         
   3   9 -10         49.95         52.41         3.56 o                         
   4   9 -10        211.60        214.82         5.49 o                         
   5   9 -10         16.05         16.44         2.57 o                         
   6   9 -10        101.59         87.02         3.94 o                         
   7   9 -10         33.71         31.37         3.12 o                         
   8   9 -10        226.81        230.25         7.86 o                         
   9   9 -10        130.61        131.83         5.87 o                         
  10   9 -10         75.38         76.50         5.52 o                         
  11   9 -10        193.68        204.49         8.81 o                         
  12   9 -10          8.82          2.78         5.43 o                         
  13   9 -10         39.00         34.88         8.24 o                         
  14   9 -10         76.36         33.45        32.38 o                         
  15   9 -10         32.31         83.97        32.16 o                         
   0  10 -10       1015.06        978.64        20.13 o                         
   1  10 -10        148.06        152.46         5.97 o                         
   2  10 -10         16.53         16.22         2.78 o                         
   3  10 -10         59.23         72.08         4.26 o                         
   4  10 -10         82.13         87.04         4.74 o                         
   5  10 -10         13.92         11.52         2.56 o                         
   6  10 -10        106.95        120.76         5.06 o                         
   7  10 -10         23.83         24.44         3.07 o                         
   8  10 -10        158.57        149.76         6.37 o                         
   9  10 -10         18.97         21.73         4.13 o                         
  10  10 -10        485.68        532.01        11.63 o                         
  11  10 -10         46.14         33.77         6.14 o                         
  12  10 -10        241.64        244.05        13.10 o                         
  13  10 -10         25.16         -3.44        18.95 o                         
  14  10 -10         23.89         -0.40        68.04 o                         
  15  10 -10         11.72         17.87        44.37 o                         
   0  11 -10        178.95        183.86         9.64 o                         
   1  11 -10        158.22        158.09         6.35 o                         
   2  11 -10         37.84         42.77         3.79 o                         
   3  11 -10         97.77         97.63         5.27 o                         
   4  11 -10        245.15        271.87        10.03 o                         
   5  11 -10         12.63          8.24         3.32 o                         
   6  11 -10         50.11         42.76         3.90 o                         
   7  11 -10        119.47        125.91         6.09 o                         
   8  11 -10         72.29         75.66         5.33 o                         
   9  11 -10        202.08        216.90         8.04 o                         
  10  11 -10        137.35        145.78         7.73 o                         
  11  11 -10        166.52        170.18         9.99 o                         
  12  11 -10         69.46         75.02        16.58 o                         
  13  11 -10         22.63          4.73        18.39 o                         
  14  11 -10         42.81        -30.97        32.46 o                         
   0  12 -10         94.92        107.92         7.96 o                         
   1  12 -10        139.63        140.23         6.30 o                         
   2  12 -10         96.04        100.73         5.61 o                         
   3  12 -10         99.08        105.92         6.01 o                         
   4  12 -10        346.03        372.99        10.60 o                         
   5  12 -10         11.30          3.70         3.52 o                         
   6  12 -10        151.42        167.51         5.97 o                         
   7  12 -10         68.04         65.40         5.15 o                         
   8  12 -10          1.95         -2.41         4.46 o                         
   9  12 -10         77.42         81.68         6.51 o                         
  10  12 -10         25.83         12.32         6.42 o                         
  11  12 -10        120.39        103.61        14.06 o                         
  12  12 -10         25.89         32.27        17.73 o                         
  13  12 -10         59.76        173.59       118.51 o                         
   0  13 -10        347.95        356.15        15.33 o                         
   1  13 -10         15.54         18.29         4.39 o                         
   2  13 -10         76.26         75.70         5.92 o                         
   3  13 -10         51.15         54.98         5.50 o                         
   4  13 -10        108.34        118.08         7.10 o                         
   5  13 -10         91.00         90.71         5.95 o                         
   6  13 -10          7.06          8.88         7.41 o                         
   7  13 -10        127.32        129.53         6.73 o                         
   8  13 -10         34.45         38.70         5.66 o                         
   9  13 -10          8.63          3.29        10.17 o                         
  10  13 -10          8.87          8.14        11.69 o                         
  11  13 -10         20.21          8.22        21.82 o                         
  12  13 -10         39.99         25.01        53.89 o                         
   0  14 -10         74.41         88.78         9.45 o                         
   1  14 -10         80.53         82.87         6.61 o                         
   2  14 -10         66.90         63.90         6.13 o                         
   3  14 -10         71.81         70.85         6.63 o                         
   4  14 -10         26.92         22.81         5.62 o                         
   5  14 -10         18.96         16.73         5.53 o                         
   6  14 -10        175.48        190.24         9.99 o                         
   7  14 -10         20.83         21.18         8.30 o                         
   8  14 -10         39.83         32.00         8.96 o                         
   9  14 -10          4.26        -10.20        14.40 o                         
  10  14 -10         22.81         19.87        23.02 o                         
  11  14 -10         39.93         48.48        29.35 o                         
   0  15 -10         29.56         39.37        12.20 o                         
   1  15 -10         12.11          7.53         6.43 o                         
   2  15 -10         76.17         98.12         8.05 o                         
   3  15 -10         34.77         37.76         7.16 o                         
   4  15 -10         20.16         10.65         8.69 o                         
   5  15 -10         10.48         14.13         6.99 o                         
   6  15 -10        144.94        156.54        11.77 o                         
   7  15 -10          5.59        -11.01        12.82 o                         
   8  15 -10         28.91         49.47        20.80 o                         
   9  15 -10         22.59         66.06        41.54 o                         
  10  15 -10         25.51        102.48        34.74 o                         
   0  16 -10          9.96          4.14        11.78 o                         
   1  16 -10         21.95         21.02         8.80 o                         
   2  16 -10          2.54         -4.55         8.85 o                         
   3  16 -10         34.18         27.76         9.76 o                         
   4  16 -10         55.07         45.84        10.69 o                         
   5  16 -10        178.33        174.23        14.86 o                         
   6  16 -10          8.73         -3.70        14.34 o                         
   7  16 -10          8.35         26.61        25.44 o                         
   8  16 -10         19.20         11.61        67.29 o                         
   0  17 -10         87.64         85.82        21.74 o                         
   1  17 -10         30.84         21.74        14.02 o                         
   2  17 -10         13.58         19.00        14.26 o                         
   3  17 -10          1.22          8.79        18.41 o                         
   4  17 -10         46.51         31.89        34.87 o                         
   5  17 -10          2.39        -17.57        65.80 o                         
   0  18 -10        128.36        121.86        33.18 o                         
   1  18 -10          3.54         71.29        47.82 o                         
   2  18 -10         13.59         50.02        64.02 o                         
   2   0  -9         47.13         36.16         2.57 o                         
   4   0  -9        573.56        571.85        10.72 o                         
   6   0  -9        748.45        799.57        15.51 o                         
   8   0  -9       3135.04       3083.58        39.79 o                         
  10   0  -9        411.97        424.95        10.54 o                         
  12   0  -9        150.83        167.93         9.71 o                         
  14   0  -9         10.99         10.02         6.66 o                         
  16   0  -9         11.95         -0.87        13.25 o                         
  18   0  -9         39.90        107.49        36.62 o                         
   1   1  -9       1560.22       1595.33        15.83 o                         
   2   1  -9        911.58        895.28        10.15 o                         
   3   1  -9       1643.57       1727.75        16.56 o                         
   4   1  -9        164.61        173.05         5.64 o                         
   5   1  -9        400.58        363.62         6.45 o                         
   6   1  -9        227.21        215.83         4.49 o                         
   7   1  -9        189.63        191.10         4.90 o                         
   8   1  -9        316.24        276.87         5.60 o                         
   9   1  -9        564.05        503.09         7.82 o                         
  10   1  -9         41.98         34.43         2.61 o                         
  11   1  -9        565.26        572.25         9.79 o                         
  12   1  -9        180.89        165.21         5.97 o                         
  13   1  -9        185.63        164.37         7.26 o                         
  14   1  -9          7.23          5.62         4.55 o                         
  15   1  -9          1.39         -0.42         5.46 o                         
  16   1  -9         27.47         17.34         8.73 o                         
  17   1  -9         35.81        -13.88        17.68 o                         
  18   1  -9          6.61         18.99        26.92 o                         
   1   2  -9        141.97        152.02         4.14 o                         
   2   2  -9       1561.13       1564.72        15.71 o                         
   3   2  -9       1752.31       1680.60        16.62 o                         
   4   2  -9        103.49         77.17         2.68 o                         
   5   2  -9         39.87         42.39         1.91 o                         
   6   2  -9        740.37        754.48         9.52 o                         
   7   2  -9         31.12         25.95         2.03 o                         
   8   2  -9        574.67        540.71         8.25 o                         
   9   2  -9         71.44         68.66         3.26 o                         
  10   2  -9        194.21        191.45         5.81 o                         
  11   2  -9        419.07        405.60         8.45 o                         
  12   2  -9        163.17        166.12         6.12 o                         
  13   2  -9         87.73         96.22         5.83 o                         
  14   2  -9         28.27         26.20         5.26 o                         
  15   2  -9         14.40         15.33         5.42 o                         
  16   2  -9         26.26         14.68         9.66 o                         
  17   2  -9          8.65         -8.00        24.27 o                         
   1   3  -9        391.43        398.59         5.95 o                         
   2   3  -9       1156.20       1154.79        12.17 o                         
   3   3  -9        389.82        428.47         6.24 o                         
   4   3  -9        545.34        628.11         8.05 o                         
   5   3  -9        160.83        138.29         4.46 o                         
   6   3  -9        106.39        100.02         3.35 o                         
   7   3  -9        512.65        477.93         7.58 o                         
   8   3  -9       1007.28        964.44        12.33 o                         
   9   3  -9         74.25         76.10         3.41 o                         
  10   3  -9         69.79         75.27         3.95 o                         
  11   3  -9         83.08         85.23         4.60 o                         
  12   3  -9          6.88          6.23         3.10 o                         
  13   3  -9         47.56         52.17         4.45 o                         
  14   3  -9         50.78         58.74         5.40 o                         
  15   3  -9          1.18         -3.68         5.21 o                         
  16   3  -9          9.73          0.82        12.26 o                         
  17   3  -9          1.93        -19.74        19.74 o                         
   1   4  -9        191.59        186.12         3.95 o                         
   2   4  -9        958.75        947.68        10.65 o                         
   3   4  -9        176.52        187.09         3.94 o                         
   4   4  -9        913.46        862.56        10.59 o                         
   5   4  -9        858.40        824.09        10.26 o                         
   6   4  -9        281.46        252.17         5.03 o                         
   7   4  -9        214.79        223.53         5.15 o                         
   8   4  -9        274.85        267.40         5.77 o                         
   9   4  -9         97.22        103.78         4.26 o                         
  10   4  -9          3.67          6.89         2.29 o                         
  11   4  -9          4.31          5.04         2.49 o                         
  12   4  -9          7.59         13.52         2.96 o                         
  13   4  -9         17.89         21.77         3.66 o                         
  14   4  -9         95.00        110.31         6.44 o                         
  15   4  -9          3.31         -6.94         6.94 o                         
  16   4  -9         89.61        100.93        21.32 o                         
   1   5  -9        173.07        157.69         3.85 o                         
   2   5  -9        394.71        356.21         5.81 o                         
   3   5  -9        939.54        890.45        10.67 o                         
   4   5  -9        453.95        388.26         6.25 o                         
   5   5  -9        101.78        124.42         3.92 o                         
   6   5  -9         64.82         60.84         2.88 o                         
   7   5  -9        386.44        371.36         6.43 o                         
   8   5  -9         35.44         38.91         2.58 o                         
   9   5  -9        189.69        184.68         5.06 o                         
  10   5  -9         27.78         23.44         2.73 o                         
  11   5  -9          8.39          9.97         2.61 o                         
  12   5  -9        145.17        149.38         6.72 o                         
  13   5  -9         81.37         88.70         5.89 o                         
  14   5  -9        114.67        127.04        11.25 o                         
  15   5  -9         34.76         33.83         7.17 o                         
  16   5  -9          7.63         11.74        14.19 o                         
   1   6  -9        915.15        878.00        10.44 o                         
   2   6  -9         27.53         22.02         1.74 o                         
   3   6  -9        267.56        325.04         5.84 o                         
   4   6  -9       1062.68       1033.51        11.93 o                         
   5   6  -9        354.35        331.41         6.04 o                         
   6   6  -9        637.03        571.17         8.02 o                         
   7   6  -9         10.50         12.29         1.91 o                         
   8   6  -9        664.97        599.66         8.56 o                         
   9   6  -9          5.70          1.98         2.63 o                         
  10   6  -9         54.11         60.70         4.09 o                         
  11   6  -9        389.26        401.08         9.22 o                         
  12   6  -9         55.80         69.44         5.06 o                         
  13   6  -9         39.26         49.91         5.71 o                         
  14   6  -9        252.70        254.20        11.82 o                         
  15   6  -9          1.72          5.26         7.69 o                         
  16   6  -9          2.23         14.89        39.01 o                         
   1   7  -9        153.90        133.84         4.94 o                         
   2   7  -9       1224.68       1152.69        13.14 o                         
   3   7  -9        675.51        682.66         9.37 o                         
   4   7  -9        156.40        121.71         4.24 o                         
   5   7  -9          7.73         10.17         1.74 o                         
   6   7  -9        266.16        237.36         5.35 o                         
   7   7  -9         20.51         24.88         2.23 o                         
   8   7  -9         91.31         93.18         3.68 o                         
   9   7  -9         85.04         72.33         3.77 o                         
  10   7  -9         82.33        107.82         5.26 o                         
  11   7  -9         23.20         28.26         4.00 o                         
  12   7  -9        169.39        176.52         7.62 o                         
  13   7  -9         56.72         60.04         6.81 o                         
  14   7  -9        118.70        131.67        15.70 o                         
  15   7  -9         24.62         27.15        12.74 o                         
  16   7  -9         13.39         47.34        40.20 o                         
   1   8  -9          1.65          2.84         1.65 o                         
   2   8  -9        558.60        531.91         9.03 o                         
   3   8  -9         61.30         68.72         3.36 o                         
   4   8  -9         56.40         50.76         3.03 o                         
   5   8  -9         92.42         83.83         3.88 o                         
   6   8  -9         20.87         20.56         2.30 o                         
   7   8  -9          6.00          8.23         2.54 o                         
   8   8  -9        142.68        149.76         5.31 o                         
   9   8  -9        260.61        264.79         7.72 o                         
  10   8  -9          6.48         11.77         3.29 o                         
  11   8  -9         47.98         43.63         4.55 o                         
  12   8  -9        105.74        109.82         6.49 o                         
  13   8  -9         97.85         99.30         9.23 o                         
  14   8  -9         21.03         15.34         8.36 o                         
  15   8  -9         59.05         87.96        23.06 o                         
   1   9  -9       1914.68       1893.66        21.69 o                         
   2   9  -9         28.32         26.62         2.73 o                         
   3   9  -9         89.12         88.20         4.30 o                         
   4   9  -9        244.04        238.91         6.06 o                         
   5   9  -9         20.36         20.32         2.47 o                         
   6   9  -9        146.42        154.66         4.95 o                         
   7   9  -9         58.62         49.07         3.24 o                         
   8   9  -9         80.85         77.85         4.47 o                         
   9   9  -9        100.84        115.11         5.49 o                         
  10   9  -9         41.75         40.70         4.72 o                         
  11   9  -9        288.96        298.74         9.37 o                         
  12   9  -9         53.49         64.70         6.97 o                         
  13   9  -9         15.58          9.35         7.63 o                         
  14   9  -9         62.22         46.13        24.07 o                         
  15   9  -9         55.07         69.97        30.37 o                         
   1  10  -9         81.68         84.61         4.54 o                         
   2  10  -9         77.84         83.52         4.89 o                         
   3  10  -9         35.54         35.55         3.27 o                         
   4  10  -9         34.42         35.10         2.35 o                         
   5  10  -9         46.78         45.94         3.22 o                         
   6  10  -9         20.50         18.06         2.93 o                         
   7  10  -9         16.36         23.97         3.33 o                         
   8  10  -9         52.43         50.01         4.24 o                         
   9  10  -9         69.79         76.46         5.17 o                         
  10  10  -9         32.40         33.24         4.40 o                         
  11  10  -9        137.89        133.13         8.64 o                         
  12  10  -9        241.04        238.12        11.68 o                         
  13  10  -9         62.24         41.47        12.65 o                         
  14  10  -9         48.67         -8.18        25.76 o                         
  15  10  -9         10.92         27.39        34.24 o                         
   1  11  -9        292.49        311.96         7.86 o                         
   2  11  -9         25.53         26.44         3.14 o                         
   3  11  -9         29.38         35.97         3.57 o                         
   4  11  -9         79.19         85.21         4.76 o                         
   5  11  -9        356.23        326.46         7.63 o                         
   6  11  -9        190.70        193.58         6.36 o                         
   7  11  -9        117.15        113.50         5.66 o                         
   8  11  -9          5.87          6.47         3.73 o                         
   9  11  -9         78.67         69.14         5.47 o                         
  10  11  -9         63.03         63.45         6.13 o                         
  11  11  -9         10.74         18.78         6.88 o                         
  12  11  -9         70.83         86.12        10.75 o                         
  13  11  -9         96.40        105.41        30.67 o                         
  14  11  -9         10.29          5.36        30.07 o                         
   1  12  -9         43.05         46.14         4.04 o                         
   2  12  -9        280.77        308.25         9.05 o                         
   3  12  -9         75.69         83.79         5.13 o                         
   4  12  -9         50.77         49.02         4.48 o                         
   5  12  -9        140.45        154.59         6.96 o                         
   6  12  -9        735.36        777.50        12.69 o                         
   7  12  -9         53.64         43.25         4.58 o                         
   8  12  -9          9.11          8.38         4.23 o                         
   9  12  -9        192.81        197.36         9.11 o                         
  10  12  -9         44.25         48.62         6.85 o                         
  11  12  -9         37.68         13.75         8.54 o                         
  12  12  -9         56.56         68.99        17.23 o                         
  13  12  -9         66.61         36.86        27.23 o                         
   1  13  -9         17.46         15.42         4.21 o                         
   2  13  -9         11.29          4.76         3.80 o                         
   3  13  -9         70.39         77.23         5.55 o                         
   4  13  -9        134.39        139.46         7.01 o                         
   5  13  -9        276.72        289.54         9.85 o                         
   6  13  -9        138.28        143.87         7.56 o                         
   7  13  -9        104.20        103.13         6.03 o                         
   8  13  -9         82.71         94.26         6.93 o                         
   9  13  -9         59.51         70.60         7.58 o                         
  10  13  -9         12.99         16.98        10.23 o                         
  11  13  -9         15.98          0.04        20.97 o                         
  12  13  -9         14.25         -4.74        31.12 o                         
   1  14  -9        278.41        304.08        10.81 o                         
   2  14  -9         32.58         33.05         5.22 o                         
   3  14  -9        125.77        125.19         7.49 o                         
   4  14  -9          4.85          1.49         4.85 o                         
   5  14  -9         49.06         53.08         5.91 o                         
   6  14  -9        149.90        149.11         8.77 o                         
   7  14  -9        268.73        274.20        11.44 o                         
   8  14  -9         12.11         25.81         7.09 o                         
   9  14  -9         56.53         59.20        12.26 o                         
  10  14  -9          2.84        -11.02        18.65 o                         
  11  14  -9         47.22         20.83        57.62 o                         
   1  15  -9          4.85         10.31         8.34 o                         
   2  15  -9         18.00         20.68         6.00 o                         
   3  15  -9         16.33         27.36         6.22 o                         
   4  15  -9        351.32        343.78        12.49 o                         
   5  15  -9         21.14         33.56         8.31 o                         
   6  15  -9        431.72        457.72        17.08 o                         
   7  15  -9         60.07         47.38        14.76 o                         
   8  15  -9          2.54          0.65        13.81 o                         
   9  15  -9          4.14         18.96        24.07 o                         
  10  15  -9         17.47         -9.80        28.09 o                         
   1  16  -9         50.51         58.06         8.25 o                         
   2  16  -9         67.24         70.70         9.26 o                         
   3  16  -9         23.93         28.60         8.61 o                         
   4  16  -9        130.28        140.66        11.61 o                         
   5  16  -9         25.53         36.02        10.79 o                         
   6  16  -9        260.98        275.62        20.35 o                         
   7  16  -9          8.24         15.30        17.70 o                         
   8  16  -9          4.80        -18.21        27.10 o                         
   9  16  -9         32.09         50.25        34.70 o                         
   1  17  -9         98.87         86.08        13.24 o                         
   2  17  -9          4.24         -1.21        12.48 o                         
   3  17  -9         67.91         64.76        13.01 o                         
   4  17  -9         14.79         -0.26        14.69 o                         
   5  17  -9         66.42         44.07        18.45 o                         
   6  17  -9          7.80         69.08        58.06 o                         
   7  17  -9         10.95         10.12        78.61 o                         
   1  18  -9          2.00         56.31        20.29 o                         
   2  18  -9          9.21         71.64        44.66 o                         
   3  18  -9         18.36         19.93        59.70 o                         
   0   0  -8        803.78        783.90        23.33 o                         
   2   0  -8         68.34         84.84         5.59 o                         
   4   0  -8        376.65        364.15         8.45 o                         
   6   0  -8        816.84        802.46        13.38 o                         
   8   0  -8       2281.93       2272.46        30.76 o                         
  10   0  -8        459.81        478.52        10.81 o                         
  12   0  -8         82.35        100.85         7.72 o                         
  14   0  -8         78.19         76.80         8.44 o                         
  16   0  -8         73.08        114.63        13.32 o                         
  18   0  -8         34.13         -8.34        31.26 o                         
   0   1  -8        210.10        191.28         5.42 o                         
   1   1  -8       1607.91       1593.64        15.41 o                         
   2   1  -8        289.53        276.97         4.34 o                         
   3   1  -8        596.64        622.14         9.10 o                         
   4   1  -8         14.07         12.42         1.28 o                         
   5   1  -8        345.56        345.23         6.12 o                         
   6   1  -8        376.47        341.09         5.57 o                         
   7   1  -8        286.97        292.91         5.34 o                         
   8   1  -8        584.40        526.98         8.26 o                         
   9   1  -8        109.97        116.93         3.89 o                         
  10   1  -8        381.07        340.77         7.19 o                         
  11   1  -8         12.78         14.41         2.47 o                         
  12   1  -8         74.76         63.90         5.53 o                         
  13   1  -8        132.33        132.57         6.96 o                         
  14   1  -8        134.14        152.60         7.37 o                         
  15   1  -8         59.49         58.87         6.91 o                         
  16   1  -8         82.14         85.97         9.47 o                         
  17   1  -8         73.48         99.54        34.24 o                         
  18   1  -8          7.16          3.25        37.07 o                         
   0   2  -8        635.12        724.88        11.98 o                         
   1   2  -8        783.06        802.98         9.87 o                         
   2   2  -8         76.35         67.84         2.49 o                         
   3   2  -8        567.07        617.51         7.78 o                         
   4   2  -8        203.95        190.43         3.55 o                         
   5   2  -8        299.94        306.76         5.07 o                         
   6   2  -8        195.76        203.34         4.47 o                         
   7   2  -8        293.01        329.44         5.98 o                         
   8   2  -8        111.97        104.76         3.73 o                         
   9   2  -8         88.26         88.09         3.36 o                         
  10   2  -8        128.31        124.83         4.78 o                         
  11   2  -8        201.36        210.01         6.27 o                         
  12   2  -8         12.47         15.10         2.98 o                         
  13   2  -8        142.91        123.03         6.38 o                         
  14   2  -8         11.26         11.83         5.42 o                         
  15   2  -8         84.24         84.69         8.15 o                         
  16   2  -8        212.01        217.05        13.15 o                         
  17   2  -8         34.69         32.27        18.45 o                         
  18   2  -8         44.94         28.58        34.84 o                         
   0   3  -8        306.57        231.94         5.81 o                         
   1   3  -8       1115.85       1068.49        11.63 o                         
   2   3  -8       1471.35       1571.94        15.19 o                         
   3   3  -8        997.56       1129.59        12.18 o                         
   4   3  -8       1142.29       1087.34        11.69 o                         
   5   3  -8          9.03         15.38         1.45 o                         
   6   3  -8        144.38        150.53         4.33 o                         
   7   3  -8        159.56        178.76         4.60 o                         
   8   3  -8         37.30         40.46         2.62 o                         
   9   3  -8        241.34        244.01         6.20 o                         
  10   3  -8        134.30        154.83         5.54 o                         
  11   3  -8        238.17        237.35         6.54 o                         
  12   3  -8          3.61          6.24         2.85 o                         
  13   3  -8         92.21         96.91         4.93 o                         
  14   3  -8         29.35         38.20         4.63 o                         
  15   3  -8         16.48         15.91         5.84 o                         
  16   3  -8         55.54         60.66        13.03 o                         
  17   3  -8         49.56         40.92        19.69 o                         
   0   4  -8        495.49        483.87         9.10 o                         
   1   4  -8        105.17        131.07         3.31 o                         
   2   4  -8        377.45        418.05         5.98 o                         
   3   4  -8        212.30        249.52         4.50 o                         
   4   4  -8        558.33        583.38         7.94 o                         
   5   4  -8       1037.40       1035.56        11.49 o                         
   6   4  -8        144.13        142.97         3.99 o                         
   7   4  -8        464.87        465.24         7.27 o                         
   8   4  -8         54.16         56.19         2.92 o                         
   9   4  -8         45.42         35.38         2.71 o                         
  10   4  -8         70.04         84.43         4.23 o                         
  11   4  -8         21.44         21.43         2.72 o                         
  12   4  -8          5.72          4.25         2.63 o                         
  13   4  -8        155.44        159.84         5.76 o                         
  14   4  -8        148.86        173.87         7.62 o                         
  15   4  -8         87.37         72.64         8.55 o                         
  16   4  -8         20.56         -9.23        12.20 o                         
  17   4  -8        174.24        221.53        44.66 o                         
   0   5  -8        173.41        180.03         5.30 o                         
   1   5  -8        915.44        902.27         9.52 o                         
   2   5  -8        458.19        489.54         6.66 o                         
   3   5  -8        679.93        710.57         9.01 o                         
   4   5  -8       1288.85       1361.78        14.12 o                         
   5   5  -8       1295.23       1292.33        13.39 o                         
   6   5  -8        175.12        142.78         3.97 o                         
   7   5  -8         99.08        106.69         3.70 o                         
   8   5  -8        118.12        125.35         4.05 o                         
   9   5  -8        262.18        262.92         6.01 o                         
  10   5  -8         96.43         94.96         4.08 o                         
  11   5  -8        164.34        176.78         6.51 o                         
  12   5  -8         51.18         54.03         4.35 o                         
  13   5  -8        129.29        136.60         6.63 o                         
  14   5  -8         36.52         42.86         6.07 o                         
  15   5  -8         65.48         54.22         8.07 o                         
  16   5  -8         12.29         -2.78        11.49 o                         
   0   6  -8        799.90        777.39        14.73 o                         
   1   6  -8         15.90         19.60         1.93 o                         
   2   6  -8        352.86        340.12         5.60 o                         
   3   6  -8        227.10        259.67         4.99 o                         
   4   6  -8         30.19         28.04         2.04 o                         
   5   6  -8         69.52         68.27         3.02 o                         
   6   6  -8         46.06         41.05         2.27 o                         
   7   6  -8         55.77         47.74         2.56 o                         
   8   6  -8         37.99         27.84         2.40 o                         
   9   6  -8        348.62        348.74         9.03 o                         
  10   6  -8          3.54         -0.79         2.46 o                         
  11   6  -8         53.62         61.37         4.14 o                         
  12   6  -8        101.41         96.24         5.33 o                         
  13   6  -8        215.13        228.60         8.06 o                         
  14   6  -8        116.00        118.69         8.33 o                         
  15   6  -8         33.75         23.10         6.93 o                         
  16   6  -8         86.26         74.14        23.08 o                         
   0   7  -8       1044.54       1070.73        18.83 o                         
   1   7  -8        121.41        123.73         4.49 o                         
   2   7  -8        715.33        676.93         8.74 o                         
   3   7  -8        183.34        193.83         6.60 o                         
   4   7  -8         86.47        100.21         4.09 o                         
   5   7  -8        740.38        748.04        10.10 o                         
   6   7  -8        333.87        323.85         5.77 o                         
   7   7  -8        263.28        293.87         5.65 o                         
   8   7  -8        320.40        318.50         6.64 o                         
   9   7  -8         70.59         70.03         3.71 o                         
  10   7  -8         18.66         14.22         3.11 o                         
  11   7  -8        138.57        130.36         5.77 o                         
  12   7  -8         13.93         24.33         3.84 o                         
  13   7  -8         66.34         58.53         6.12 o                         
  14   7  -8        275.25        289.87        18.42 o                         
  15   7  -8         65.66         86.16        12.71 o                         
  16   7  -8        183.71        150.37        46.75 o                         
   0   8  -8       3440.10       3411.01        50.73 o                         
   1   8  -8        382.54        354.13         6.94 o                         
   2   8  -8       1055.07       1059.78        13.76 o                         
   3   8  -8          5.38          1.97         1.44 o                         
   4   8  -8        105.48        100.28         4.01 o                         
   5   8  -8         88.50        100.05         4.07 o                         
   6   8  -8        119.70        118.53         4.18 o                         
   7   8  -8        113.50        101.39         5.31 o                         
   8   8  -8         53.41         58.23         3.36 o                         
   9   8  -8         80.25         83.33         4.07 o                         
  10   8  -8          5.78          6.78         2.98 o                         
  11   8  -8          8.83          6.97         3.38 o                         
  12   8  -8         41.59         41.51         4.61 o                         
  13   8  -8        275.88        278.88        15.61 o                         
  14   8  -8        105.51        112.00        12.46 o                         
  15   8  -8        138.52        137.56        27.99 o                         
   0   9  -8        242.59        251.94         8.61 o                         
   1   9  -8        223.05        229.77         6.12 o                         
   2   9  -8         70.05         62.56         3.45 o                         
   3   9  -8         29.52         29.18         2.05 o                         
   4   9  -8        286.23        272.68         6.55 o                         
   5   9  -8        146.90        158.31         5.19 o                         
   6   9  -8        138.47        125.64         4.46 o                         
   7   9  -8          0.53          0.63         2.18 o                         
   8   9  -8        162.05        174.42         5.93 o                         
   9   9  -8         66.88         72.67         4.42 o                         
  10   9  -8          5.51         -1.93         3.36 o                         
  11   9  -8         44.28         46.68         5.77 o                         
  12   9  -8         14.52         19.83         5.62 o                         
  13   9  -8        303.94        291.59        14.68 o                         
  14   9  -8         30.25         35.78        11.00 o                         
  15   9  -8        138.37        141.14        32.75 o                         
   0  10  -8        316.92        293.55         9.96 o                         
   1  10  -8        177.13        158.51         5.81 o                         
   2  10  -8        219.81        189.15         6.19 o                         
   3  10  -8         12.48         10.27         2.32 o                         
   4  10  -8        413.68        408.36         7.71 o                         
   5  10  -8        110.36        107.92         4.55 o                         
   6  10  -8         46.55         45.69         3.08 o                         
   7  10  -8         20.15         20.53         3.05 o                         
   8  10  -8        118.28        118.52         5.29 o                         
   9  10  -8          3.75          6.50         3.20 o                         
  10  10  -8         92.57         89.81         6.06 o                         
  11  10  -8         13.70          9.04         5.26 o                         
  12  10  -8        211.49        218.24        15.23 o                         
  13  10  -8         39.36         22.69         7.96 o                         
  14  10  -8         76.24         71.24        64.61 o                         
  15  10  -8         36.56         54.19        33.65 o                         
   0  11  -8        127.75        125.78         7.69 o                         
   1  11  -8         83.17         86.42         4.59 o                         
   2  11  -8         80.98         81.20         4.45 o                         
   3  11  -8          3.54          3.35         2.40 o                         
   4  11  -8        128.46        140.58         5.91 o                         
   5  11  -8        234.44        237.32         6.59 o                         
   6  11  -8         22.55         26.68         3.31 o                         
   7  11  -8         26.25         29.13         3.70 o                         
   8  11  -8         50.89         53.15         4.36 o                         
   9  11  -8         36.27         35.06         4.70 o                         
  10  11  -8         23.14         35.17         5.79 o                         
  11  11  -8        164.91        193.04        11.55 o                         
  12  11  -8        190.84        187.77        11.82 o                         
  13  11  -8        101.50         82.20        19.98 o                         
  14  11  -8         20.64         65.80        31.86 o                         
  15  11  -8          3.50         25.31        36.03 o                         
   0  12  -8        127.92        117.61         7.77 o                         
   1  12  -8          1.45          4.01         2.72 o                         
   2  12  -8         52.86         57.96         4.33 o                         
   3  12  -8         40.72         36.59         3.73 o                         
   4  12  -8         15.46          9.17         3.27 o                         
   5  12  -8        144.99        136.76         5.67 o                         
   6  12  -8         16.38         11.84         3.35 o                         
   7  12  -8         18.08         28.79         4.03 o                         
   8  12  -8        145.92        165.60         6.93 o                         
   9  12  -8        113.16        116.35         7.18 o                         
  10  12  -8         20.90         22.76         5.95 o                         
  11  12  -8          0.16         10.05         8.30 o                         
  12  12  -8        172.20        167.82        20.02 o                         
  13  12  -8          9.98        -40.58        49.73 o                         
   0  13  -8         65.92         47.58         6.15 o                         
   1  13  -8         27.98         31.94         4.06 o                         
   2  13  -8        102.44        102.72         5.59 o                         
   3  13  -8         85.38         83.39         5.59 o                         
   4  13  -8         84.40         80.60         5.68 o                         
   5  13  -8         44.59         44.95         4.86 o                         
   6  13  -8        109.17        110.84         5.84 o                         
   7  13  -8         35.18         39.11         4.70 o                         
   8  13  -8         56.92         55.54         6.20 o                         
   9  13  -8         92.01        118.26         9.00 o                         
  10  13  -8         19.70         19.77         7.75 o                         
  11  13  -8         50.18         41.00        12.04 o                         
  12  13  -8        116.94        130.45        90.97 o                         
   0  14  -8        184.35        214.90        12.48 o                         
   1  14  -8         50.03         46.83         5.32 o                         
   2  14  -8         11.45          8.14         4.32 o                         
   3  14  -8         27.83         22.33         5.37 o                         
   4  14  -8         56.37         49.60         5.41 o                         
   5  14  -8          7.95         20.29         4.86 o                         
   6  14  -8        214.93        235.17         9.56 o                         
   7  14  -8         22.95         29.06         8.32 o                         
   8  14  -8         16.34         12.12         6.22 o                         
   9  14  -8         13.58         28.20         9.36 o                         
  10  14  -8          8.19         18.83        11.88 o                         
  11  14  -8         48.84         63.10        70.87 o                         
   0  15  -8        244.04        272.47        15.44 o                         
   1  15  -8         23.97         30.24         5.96 o                         
   2  15  -8         33.10         34.01         6.06 o                         
   3  15  -8         15.17         10.42         5.58 o                         
   4  15  -8         24.56         26.50         7.27 o                         
   5  15  -8        130.61        151.07         9.57 o                         
   6  15  -8         53.09         55.34         7.77 o                         
   7  15  -8         54.33         60.91         8.87 o                         
   8  15  -8         30.51         30.60        13.12 o                         
   9  15  -8          0.02        -14.26        14.26 o                         
  10  15  -8         19.93          8.58        33.05 o                         
   0  16  -8          6.63          3.64        11.47 o                         
   1  16  -8          4.36         -7.89         7.89 o                         
   2  16  -8          4.29         -1.02         6.86 o                         
   3  16  -8         28.45         39.16         8.20 o                         
   4  16  -8         78.10         74.43         8.91 o                         
   5  16  -8         95.80        121.04        12.78 o                         
   6  16  -8         37.82         33.31        15.57 o                         
   7  16  -8         28.76         14.82        13.85 o                         
   8  16  -8         49.27         33.99        18.71 o                         
   9  16  -8         26.28         -7.57        51.21 o                         
   0  17  -8         26.42         47.58        16.68 o                         
   1  17  -8          9.44         -2.99        10.34 o                         
   2  17  -8         22.61         31.94        10.03 o                         
   3  17  -8         12.77         18.50        10.14 o                         
   4  17  -8          0.85          4.97        12.63 o                         
   5  17  -8          5.30         10.66        13.55 o                         
   6  17  -8         14.27         25.71        43.35 o                         
   7  17  -8         60.41         92.90        66.70 o                         
   8  17  -8         21.85        100.34        69.08 o                         
   0  18  -8         14.48         64.44        22.89 o                         
   1  18  -8         19.04          5.87        15.28 o                         
   2  18  -8          1.10        -14.22        20.64 o                         
   3  18  -8         54.27         57.88        19.69 o                         
   4  18  -8         75.14         60.50        33.05 o                         
   1  19  -8          7.13         -8.04        41.69 o                         
   2   0  -7        521.13        533.59         9.36 o                         
   4   0  -7        203.84        187.59         4.71 o                         
   6   0  -7        627.69        583.53        10.60 o                         
   8   0  -7        633.04        593.54        11.40 o                         
  10   0  -7        757.22        666.07        12.89 o                         
  12   0  -7         38.87         40.98         5.33 o                         
  14   0  -7          3.89         -2.84         5.44 o                         
  16   0  -7         22.42         40.35        12.70 o                         
  18   0  -7        102.24         50.32        33.35 o                         
   1   1  -7       2562.27       2427.57        22.10 o                         
   2   1  -7        707.48        736.24         8.48 o                         
   3   1  -7        354.77        401.38         6.04 o                         
   4   1  -7        655.31        690.14         8.95 o                         
   5   1  -7        160.89        191.68         3.82 o                         
   6   1  -7        296.95        319.33         5.23 o                         
   7   1  -7        203.55        178.51         4.04 o                         
   8   1  -7       1262.98       1237.75        13.40 o                         
   9   1  -7        682.82        674.05         9.35 o                         
  10   1  -7         79.65         70.12         3.59 o                         
  11   1  -7         86.36         86.97         4.08 o                         
  12   1  -7        113.32        106.81         5.28 o                         
  13   1  -7         88.54         92.42         5.49 o                         
  14   1  -7         56.46         49.47         5.25 o                         
  15   1  -7        184.55        186.82         9.52 o                         
  16   1  -7         58.17         78.93        10.11 o                         
  17   1  -7         10.64          7.92        14.34 o                         
  18   1  -7        106.43        122.02        24.29 o                         
   1   2  -7       1380.96       1435.86        14.28 o                         
   2   2  -7       2214.60       2334.36        21.05 o                         
   3   2  -7       1171.46       1187.90        13.12 o                         
   4   2  -7        183.37        213.60         3.87 o                         
   5   2  -7       1561.13       1563.69        15.73 o                         
   6   2  -7        352.30        337.06         5.72 o                         
   7   2  -7        275.25        264.11         5.25 o                         
   8   2  -7        345.79        347.08         6.09 o                         
   9   2  -7        256.84        242.70         5.88 o                         
  10   2  -7         14.17         12.54         2.13 o                         
  11   2  -7         13.39         15.91         2.58 o                         
  12   2  -7         60.28         65.35         3.94 o                         
  13   2  -7        146.25        143.36         6.47 o                         
  14   2  -7         49.54         40.69         6.96 o                         
  15   2  -7         70.62         79.40         7.12 o                         
  16   2  -7         10.87          3.66         6.72 o                         
  17   2  -7         11.83         -6.20        14.98 o                         
  18   2  -7         40.26        113.15        33.94 o                         
   1   3  -7       1733.42       1749.19        16.49 o                         
   2   3  -7       3211.22       3143.64        29.15 o                         
   3   3  -7       3197.12       3217.88        28.32 o                         
   4   3  -7        195.05        186.19         3.64 o                         
   5   3  -7          3.84          2.81         0.95 o                         
   6   3  -7         85.39         88.63         3.12 o                         
   7   3  -7        290.15        293.57         5.52 o                         
   8   3  -7        112.38        111.85         5.11 o                         
   9   3  -7        873.15        826.93        11.64 o                         
  10   3  -7         16.03         12.65         2.28 o                         
  11   3  -7         77.96         76.41         4.25 o                         
  12   3  -7        402.93        392.19         8.69 o                         
  13   3  -7          6.72          3.99         2.85 o                         
  14   3  -7         56.07         67.08         5.56 o                         
  15   3  -7        106.51         98.23         7.89 o                         
  16   3  -7        165.14        147.18        15.44 o                         
  17   3  -7         28.09         29.32        15.06 o                         
  18   3  -7          9.63         72.65        32.46 o                         
   1   4  -7       1599.56       1593.37        14.97 o                         
   2   4  -7        320.21        377.81         5.66 o                         
   3   4  -7         36.11         37.60         1.94 o                         
   4   4  -7         13.54         23.86         1.67 o                         
   5   4  -7         79.38         86.46         3.30 o                         
   6   4  -7        573.39        602.18         8.21 o                         
   7   4  -7         82.82         92.56         3.42 o                         
   8   4  -7         11.47         13.12         1.77 o                         
   9   4  -7        509.99        454.26         7.80 o                         
  10   4  -7        120.23        126.74         4.53 o                         
  11   4  -7         22.54         30.35         2.73 o                         
  12   4  -7        257.07        253.58         6.53 o                         
  13   4  -7         71.16         78.82         4.84 o                         
  14   4  -7         85.11         92.71         6.37 o                         
  15   4  -7        202.47        221.85        12.41 o                         
  16   4  -7        109.74         88.41        11.41 o                         
  17   4  -7         27.25         26.65        17.33 o                         
   1   5  -7         78.74         57.79         2.29 o                         
   2   5  -7        227.96        231.83         4.23 o                         
   3   5  -7        661.83        642.99         8.28 o                         
   4   5  -7        756.54        694.90         8.52 o                         
   5   5  -7         42.32         39.88         2.08 o                         
   6   5  -7        396.14        376.82         6.04 o                         
   7   5  -7         70.24         69.92         3.01 o                         
   8   5  -7        800.77        722.08        10.12 o                         
   9   5  -7       1046.72       1009.46        12.84 o                         
  10   5  -7        420.49        401.64         8.33 o                         
  11   5  -7         27.51         31.87         3.29 o                         
  12   5  -7        297.95        310.93         8.13 o                         
  13   5  -7         84.05         91.23         5.55 o                         
  14   5  -7        147.63        156.32         8.49 o                         
  15   5  -7        129.44        151.96         9.63 o                         
  16   5  -7        150.86        186.19        28.13 o                         
  17   5  -7         18.32         23.14        24.83 o                         
   1   6  -7       1690.57       1670.16        18.44 o                         
   2   6  -7        230.60        219.98         4.56 o                         
   3   6  -7        576.16        578.57         8.21 o                         
   4   6  -7        578.78        604.56         8.08 o                         
   5   6  -7         35.93         38.18         2.29 o                         
   6   6  -7        369.39        343.85         5.58 o                         
   7   6  -7        278.27        281.54         5.26 o                         
   8   6  -7        270.16        285.30         6.11 o                         
   9   6  -7         12.41         18.48         2.48 o                         
  10   6  -7        351.65        348.03         7.63 o                         
  11   6  -7        326.02        325.64         7.75 o                         
  12   6  -7        163.58        180.84         6.53 o                         
  13   6  -7        255.79        245.08         7.76 o                         
  14   6  -7        109.79        117.88        10.77 o                         
  15   6  -7         54.44         78.74         8.61 o                         
  16   6  -7         14.45         38.13        22.10 o                         
   1   7  -7        438.09        449.23         7.62 o                         
   2   7  -7         47.83         50.59         2.75 o                         
   3   7  -7        277.28        260.20         5.32 o                         
   4   7  -7        658.77        651.84         9.35 o                         
   5   7  -7         42.28         34.83         2.39 o                         
   6   7  -7        619.40        580.82         7.82 o                         
   7   7  -7        196.79        219.48         5.42 o                         
   8   7  -7         87.98         89.69         3.82 o                         
   9   7  -7        337.76        335.65         7.44 o                         
  10   7  -7         93.98         95.41         4.76 o                         
  11   7  -7         28.99         38.99         3.60 o                         
  12   7  -7        177.21        169.20         6.57 o                         
  13   7  -7        234.62        238.98         9.79 o                         
  14   7  -7         14.36          1.48         6.81 o                         
  15   7  -7        128.06        128.77        11.87 o                         
  16   7  -7         63.42         64.98        33.05 o                         
   1   8  -7       2115.81       2113.24        23.14 o                         
   2   8  -7       2062.49       2035.00        22.70 o                         
   3   8  -7        177.68        155.62         4.59 o                         
   4   8  -7       1605.01       1560.13        17.43 o                         
   5   8  -7         30.76         28.19         2.36 o                         
   6   8  -7        618.90        580.96         8.31 o                         
   7   8  -7        372.35        374.74         7.18 o                         
   8   8  -7        147.08        148.53         5.03 o                         
   9   8  -7        538.85        514.99         8.63 o                         
  10   8  -7         32.62         33.89         3.60 o                         
  11   8  -7         13.28         11.90         3.30 o                         
  12   8  -7        128.59        129.73         7.23 o                         
  13   8  -7         24.73         15.46         6.56 o                         
  14   8  -7        106.06         78.35        13.72 o                         
  15   8  -7         75.49         79.48        20.63 o                         
  16   8  -7         49.13         71.46        27.39 o                         
   1   9  -7       1050.51        988.69        13.25 o                         
   2   9  -7        944.35        907.56        12.60 o                         
   3   9  -7        642.98        605.61         9.18 o                         
   4   9  -7         84.53         78.65         3.64 o                         
   5   9  -7        511.50        499.19         8.46 o                         
   6   9  -7         63.37         56.93         3.10 o                         
   7   9  -7        105.56        116.82         4.83 o                         
   8   9  -7         73.92         75.30         4.02 o                         
   9   9  -7        152.34        168.96         5.75 o                         
  10   9  -7         96.05        112.38         5.26 o                         
  11   9  -7         74.75         80.73         6.57 o                         
  12   9  -7         60.95         67.12         6.57 o                         
  13   9  -7         84.86        112.34         9.86 o                         
  14   9  -7         98.91         85.41        13.56 o                         
  15   9  -7         53.92         28.48        54.49 o                         
   1  10  -7         70.95         68.44         3.82 o                         
   2  10  -7        513.20        495.20         9.00 o                         
   3  10  -7        173.65        164.34         4.78 o                         
   4  10  -7         63.18         63.56         4.21 o                         
   5  10  -7        203.18        227.09         6.06 o                         
   6  10  -7          1.07          2.97         2.28 o                         
   7  10  -7         17.59         21.67         2.81 o                         
   8  10  -7          7.85         11.22         2.81 o                         
   9  10  -7         80.07         97.91         5.09 o                         
  10  10  -7        175.14        195.54         8.60 o                         
  11  10  -7         63.01         78.01         7.17 o                         
  12  10  -7        204.40        201.45        10.48 o                         
  13  10  -7          2.91          5.66         7.90 o                         
  14  10  -7        140.64        210.59        51.22 o                         
  15  10  -7         48.15         11.61        30.37 o                         
   1  11  -7        368.79        364.22         7.88 o                         
   2  11  -7         14.08         12.46         2.59 o                         
   3  11  -7        196.61        202.37         7.11 o                         
   4  11  -7          4.88          5.93         2.13 o                         
   5  11  -7        170.93        176.97         5.70 o                         
   6  11  -7         35.94         39.80         3.79 o                         
   7  11  -7         93.11         94.20         4.98 o                         
   8  11  -7         23.77         24.38         3.59 o                         
   9  11  -7         14.30         23.16         4.08 o                         
  10  11  -7        332.36        353.98        11.56 o                         
  11  11  -7        134.98        158.82         9.29 o                         
  12  11  -7         96.35        107.26         9.36 o                         
  13  11  -7         41.33         50.42        13.92 o                         
  14  11  -7        168.59        160.19        34.84 o                         
  15  11  -7         87.54         82.18        40.20 o                         
   1  12  -7         17.77         17.99         2.93 o                         
   2  12  -7         51.41         48.29         3.93 o                         
   3  12  -7         10.97         12.44         2.92 o                         
   4  12  -7         68.91         66.25         3.74 o                         
   5  12  -7         10.26         11.78         2.78 o                         
   6  12  -7         46.88         43.06         4.01 o                         
   7  12  -7         51.85         56.42         4.29 o                         
   8  12  -7         13.51         16.89         3.94 o                         
   9  12  -7         63.50         80.61         6.30 o                         
  10  12  -7         64.30         55.63         7.46 o                         
  11  12  -7        250.41        254.90        11.87 o                         
  12  12  -7        117.24        116.26        15.52 o                         
  13  12  -7          4.81         27.55        37.52 o                         
  14  12  -7         48.65        108.38        34.24 o                         
   1  13  -7         55.58         65.39         4.72 o                         
   2  13  -7          4.06         -0.13         3.25 o                         
   3  13  -7         21.45         16.73         3.73 o                         
   4  13  -7         40.01         44.39         4.51 o                         
   5  13  -7         22.25         16.47         3.23 o                         
   6  13  -7         26.75         27.04         4.17 o                         
   7  13  -7        172.63        187.04         7.23 o                         
   8  13  -7         23.80         26.11         5.55 o                         
   9  13  -7         26.92         32.21         7.07 o                         
  10  13  -7         28.33         25.51         6.70 o                         
  11  13  -7         87.74        101.47        11.93 o                         
  12  13  -7         20.29          4.57        14.42 o                         
   1  14  -7        255.70        277.22         9.52 o                         
   2  14  -7         66.82         64.16         5.92 o                         
   3  14  -7        116.84        121.29         7.44 o                         
   4  14  -7         55.13         54.24         5.18 o                         
   5  14  -7          9.22          1.02         4.84 o                         
   6  14  -7          3.96          3.44         4.86 o                         
   7  14  -7         22.23         20.78         4.85 o                         
   8  14  -7        100.63        104.11        10.27 o                         
   9  14  -7        107.06        121.12         9.75 o                         
  10  14  -7          9.38         14.95        11.51 o                         
  11  14  -7         12.93          7.68        16.37 o                         
   1  15  -7         24.36         36.12         5.58 o                         
   2  15  -7         37.63         36.83         5.65 o                         
   3  15  -7         21.83         17.31         5.75 o                         
   4  15  -7        124.31        126.26         7.97 o                         
   5  15  -7         56.58         60.91         7.24 o                         
   6  15  -7        129.80        150.98         9.48 o                         
   7  15  -7          6.15          3.41         5.96 o                         
   8  15  -7        100.50         98.37        11.72 o                         
   9  15  -7         21.43         21.22        13.68 o                         
  10  15  -7          0.87         -5.27        20.19 o                         
   1  16  -7         30.90         42.09         7.13 o                         
   2  16  -7         19.99         22.64         6.80 o                         
   3  16  -7         37.94         45.64         7.08 o                         
   4  16  -7         83.79         89.03         8.21 o                         
   5  16  -7         93.59         88.32        10.03 o                         
   6  16  -7         26.78         24.43         8.76 o                         
   7  16  -7        240.57        252.83        19.56 o                         
   8  16  -7          8.37         -6.29        15.55 o                         
   9  16  -7         39.86         51.87        28.16 o                         
  10  16  -7         41.50         81.59        46.75 o                         
   1  17  -7          5.72          8.76         8.75 o                         
   2  17  -7         69.24         53.71        10.20 o                         
   3  17  -7          6.24         15.17         9.62 o                         
   4  17  -7        138.02        136.42        14.11 o                         
   5  17  -7          9.76          9.50        12.62 o                         
   6  17  -7         31.61         25.83        15.99 o                         
   7  17  -7         14.43         20.61        21.16 o                         
   8  17  -7          8.72        -31.86        31.86 o                         
   9  17  -7          0.33         27.69        49.13 o                         
   1  18  -7          1.06         -3.57        13.31 o                         
   2  18  -7         81.87        106.36        16.14 o                         
   3  18  -7          0.48         18.75        16.23 o                         
   4  18  -7        132.32        148.54        37.73 o                         
   5  18  -7         45.43         76.70        27.83 o                         
   6  18  -7         17.82        -25.61        74.44 o                         
   1  19  -7         82.52        112.74        29.50 o                         
   2  19  -7         45.80         94.39        48.46 o                         
   3  19  -7         23.89        -39.90        71.76 o                         
   0   0  -6       1702.52       1730.50        34.95 o                         
   2   0  -6        281.86        309.17         5.72 o                         
   4   0  -6        476.41        463.82         8.40 o                         
   6   0  -6       1910.28       1907.23        25.05 o                         
   8   0  -6         99.32         86.67         4.35 o                         
  10   0  -6        260.02        250.43        14.55 o                         
  12   0  -6         38.01         47.35         5.40 o                         
  14   0  -6         79.20         85.43         7.95 o                         
  16   0  -6         58.93         40.12        10.37 o                         
   0   1  -6       3131.97       2958.10        37.77 o                         
   1   1  -6        151.18        160.74         2.79 o                         
   2   1  -6        305.14        328.64         5.67 o                         
   3   1  -6        674.80        656.17         8.36 o                         
   4   1  -6        278.80        271.97         4.18 o                         
   5   1  -6        247.69        228.81         4.09 o                         
   6   1  -6         99.28         87.33         4.07 o                         
   7   1  -6       1526.34       1564.63        15.84 o                         
   8   1  -6       1471.07       1449.76        14.88 o                         
   9   1  -6        794.70        785.83        10.65 o                         
  10   1  -6        263.63        274.03         6.09 o                         
  11   1  -6        103.39         97.72         4.75 o                         
  12   1  -6         20.76         18.51         2.97 o                         
  13   1  -6         31.14         40.11         4.00 o                         
  14   1  -6         78.53         75.97         5.30 o                         
  15   1  -6          4.98         10.39         4.92 o                         
  16   1  -6          0.70          1.66         6.57 o                         
  17   1  -6         12.90         11.43        13.58 o                         
  18   1  -6          3.00          9.94        17.99 o                         
   0   2  -6       1740.31       1840.43        23.57 o                         
   1   2  -6        996.12        992.17        10.74 o                         
   2   2  -6        849.55       1038.37        10.84 o                         
   3   2  -6       1206.24       1338.29        13.73 o                         
   4   2  -6       1672.38       1650.76        15.94 o                         
   5   2  -6        267.94        331.98         5.19 o                         
   6   2  -6         70.01         58.39         2.49 o                         
   7   2  -6        466.62        459.46         7.19 o                         
   8   2  -6        334.67        351.34         6.48 o                         
   9   2  -6          6.63          4.62         1.69 o                         
  10   2  -6         93.89         87.74         4.10 o                         
  11   2  -6          6.46          7.37         2.22 o                         
  12   2  -6         54.88         55.76         3.81 o                         
  13   2  -6         79.26         78.34         4.97 o                         
  14   2  -6        170.20        156.50         7.81 o                         
  15   2  -6         41.32         49.60         6.89 o                         
  16   2  -6         29.70         21.25         7.65 o                         
  17   2  -6         45.87         41.62        23.95 o                         
  18   2  -6          6.37         -4.07        23.06 o                         
  19   2  -6         27.31        -24.71        38.41 o                         
   0   3  -6       3640.99       3683.49        49.84 o                         
   1   3  -6         69.11         62.92         2.30 o                         
   2   3  -6       3139.59       3408.66        31.43 o                         
   3   3  -6       1615.83       1680.88        16.13 o                         
   4   3  -6       1325.02       1407.93        14.54 o                         
   5   3  -6        788.23        817.06         9.38 o                         
   6   3  -6        440.60        461.61         6.78 o                         
   7   3  -6         57.96         67.14         3.66 o                         
   8   3  -6        184.74        173.10         5.26 o                         
   9   3  -6         71.44         68.61         3.50 o                         
  10   3  -6        884.77        824.60        11.84 o                         
  11   3  -6         66.79         66.79         3.99 o                         
  12   3  -6        297.25        289.46         7.12 o                         
  13   3  -6          4.87         12.00         3.04 o                         
  14   3  -6         84.43         86.20         6.00 o                         
  15   3  -6         32.74         30.19         6.22 o                         
  16   3  -6         16.66         12.84         7.60 o                         
  17   3  -6         35.31         26.44        14.88 o                         
   0   4  -6        278.31        310.56         5.93 o                         
   1   4  -6       2307.26       2382.99        20.70 o                         
   2   4  -6       1589.41       1535.91        15.29 o                         
   3   4  -6       1547.38       1548.73        16.09 o                         
   4   4  -6        878.08        921.62        10.41 o                         
   5   4  -6        717.60        762.18         9.31 o                         
   6   4  -6        188.48        174.60         4.17 o                         
   7   4  -6         18.64         14.12         1.52 o                         
   8   4  -6        121.69        115.14         3.81 o                         
   9   4  -6         10.51         12.21         1.79 o                         
  10   4  -6        423.60        399.54         7.43 o                         
  11   4  -6        335.41        321.47         7.05 o                         
  12   4  -6          8.26          7.42         2.62 o                         
  13   4  -6        234.73        263.06         8.87 o                         
  14   4  -6         67.80         76.34         5.88 o                         
  15   4  -6         71.22         68.80         7.45 o                         
  16   4  -6         27.09         15.30         9.52 o                         
  17   4  -6        113.18        160.94        28.18 o                         
  18   4  -6         40.43          6.25        32.75 o                         
   0   5  -6       2316.50       2504.58        34.46 o                         
   1   5  -6        314.12        350.46         5.25 o                         
   2   5  -6       1449.19       1458.26        14.83 o                         
   3   5  -6        430.54        475.87         6.77 o                         
   4   5  -6        640.39        666.00         8.45 o                         
   5   5  -6        181.08        171.55         3.66 o                         
   6   5  -6        632.28        605.94         7.88 o                         
   7   5  -6        814.01        803.73         9.68 o                         
   8   5  -6        304.67        293.32         6.44 o                         
   9   5  -6        516.88        481.26         8.56 o                         
  10   5  -6        540.35        547.50         9.50 o                         
  11   5  -6         45.55         33.00         3.21 o                         
  12   5  -6        265.92        246.46         7.09 o                         
  13   5  -6         30.20         27.89         4.37 o                         
  14   5  -6         15.80         15.61         5.16 o                         
  15   5  -6         55.88         55.63        10.55 o                         
  16   5  -6         45.27         45.75        10.04 o                         
  17   5  -6         87.56         72.92        38.26 o                         
   0   6  -6       2732.51       2872.30        40.34 o                         
   1   6  -6        199.26        181.40         4.26 o                         
   2   6  -6        382.38        419.54         6.34 o                         
   3   6  -6         90.19         94.97         3.48 o                         
   4   6  -6         99.48        107.98         3.46 o                         
   5   6  -6        726.89        691.53         8.84 o                         
   6   6  -6        447.50        467.73         6.58 o                         
   7   6  -6        350.04        351.26         6.32 o                         
   8   6  -6        440.26        439.11         7.30 o                         
   9   6  -6         97.60        132.48         4.91 o                         
  10   6  -6        844.13        774.21        11.41 o                         
  11   6  -6          8.81          9.55         2.56 o                         
  12   6  -6        109.16         98.22         4.79 o                         
  13   6  -6        228.86        239.58         8.55 o                         
  14   6  -6         58.14         56.59         7.05 o                         
  15   6  -6         92.22         87.03        10.31 o                         
  16   6  -6        291.76        341.55        21.07 o                         
  17   6  -6         21.15        -41.39        41.39 o                         
   0   7  -6       3548.95       3504.83        46.70 o                         
   1   7  -6        170.29        141.70         4.20 o                         
   2   7  -6        516.47        540.04         7.90 o                         
   3   7  -6        333.30        335.14         6.11 o                         
   4   7  -6        132.32        148.79         4.47 o                         
   5   7  -6        264.43        251.50         5.12 o                         
   6   7  -6         57.51         55.10         2.86 o                         
   7   7  -6        534.59        475.20         7.50 o                         
   8   7  -6         17.97         15.25         1.97 o                         
   9   7  -6        547.79        506.01         8.76 o                         
  10   7  -6        360.10        325.68         7.43 o                         
  11   7  -6         92.72         93.12         4.57 o                         
  12   7  -6        102.49        101.44         5.72 o                         
  13   7  -6         37.36         34.89         6.03 o                         
  14   7  -6        160.11        177.07        13.75 o                         
  15   7  -6         52.00         53.79         9.23 o                         
  16   7  -6        242.96        230.70        23.18 o                         
   0   8  -6       1535.44       1451.35        23.39 o                         
   1   8  -6          9.69          8.48         1.55 o                         
   2   8  -6        104.65         93.40         3.62 o                         
   3   8  -6         38.71         38.51         2.41 o                         
   4   8  -6        272.96        253.84         5.77 o                         
   5   8  -6       1980.63       1906.79        19.87 o                         
   6   8  -6        281.46        262.84         5.95 o                         
   7   8  -6        347.33        322.58         6.92 o                         
   8   8  -6         42.39         36.01         2.81 o                         
   9   8  -6         77.71         67.92         3.85 o                         
  10   8  -6         69.78         77.03         4.40 o                         
  11   8  -6        169.37        160.59         7.52 o                         
  12   8  -6         27.86         27.89         4.62 o                         
  13   8  -6          9.77         12.29         6.49 o                         
  14   8  -6         62.65         51.79         9.02 o                         
  15   8  -6         11.19         30.47        10.22 o                         
  16   8  -6          7.97        -25.01        25.01 o                         
   0   9  -6        868.78        893.77        17.36 o                         
   1   9  -6       1302.90       1271.09        15.52 o                         
   2   9  -6         65.96         55.28         3.08 o                         
   3   9  -6        419.10        385.34         6.87 o                         
   4   9  -6        556.42        480.78         8.04 o                         
   5   9  -6       1228.61       1197.91        14.74 o                         
   6   9  -6         60.81         59.29         3.32 o                         
   7   9  -6        365.72        365.92         7.34 o                         
   8   9  -6          3.95          4.93         2.22 o                         
   9   9  -6         66.47         85.37         3.99 o                         
  10   9  -6         92.55         96.85         6.26 o                         
  11   9  -6         50.39         57.73         6.07 o                         
  12   9  -6         16.25         18.61         5.45 o                         
  13   9  -6         25.51         27.29         8.12 o                         
  14   9  -6        133.81        153.44        13.33 o                         
  15   9  -6          2.76         32.21        21.92 o                         
  16   9  -6         35.50         46.15        31.56 o                         
   0  10  -6         70.09         68.86         5.07 o                         
   1  10  -6         93.58         92.64         4.25 o                         
   2  10  -6        315.21        293.41         6.71 o                         
   3  10  -6         19.34         15.73         2.09 o                         
   4  10  -6        149.26        132.72         4.64 o                         
   5  10  -6        282.10        262.34         6.40 o                         
   6  10  -6        278.54        279.51         6.82 o                         
   7  10  -6          5.93          7.88         2.34 o                         
   8  10  -6          1.15          2.49         2.45 o                         
   9  10  -6         18.13         27.54         3.73 o                         
  10  10  -6        236.99        259.14         9.39 o                         
  11  10  -6         65.99         65.68         6.02 o                         
  12  10  -6         30.24         26.91         9.16 o                         
  13  10  -6         15.79         13.94         8.00 o                         
  14  10  -6        223.35        258.78        24.89 o                         
  15  10  -6          9.75         79.80        29.78 o                         
   0  11  -6        162.22        154.30         8.42 o                         
   1  11  -6         15.36         19.44         2.66 o                         
   2  11  -6         91.19         79.47         4.16 o                         
   3  11  -6        118.40        132.37         4.60 o                         
   4  11  -6         35.28         28.51         2.87 o                         
   5  11  -6        132.68        132.62         5.02 o                         
   6  11  -6        213.34        210.83         6.39 o                         
   7  11  -6         67.68         58.77         4.01 o                         
   8  11  -6        227.04        256.88         7.30 o                         
   9  11  -6         54.64         75.31         5.49 o                         
  10  11  -6        195.38        226.95        11.79 o                         
  11  11  -6         43.06         39.81         6.98 o                         
  12  11  -6        103.89        108.29        11.05 o                         
  13  11  -6         16.17          9.08        10.27 o                         
  14  11  -6         68.18         51.97        52.26 o                         
  15  11  -6         77.48        161.98        38.11 o                         
   0  12  -6        286.04        294.67        11.17 o                         
   1  12  -6         61.81         70.12         4.29 o                         
   2  12  -6        358.10        367.60         8.34 o                         
   3  12  -6          3.48          7.89         2.66 o                         
   4  12  -6         46.74         50.14         3.46 o                         
   5  12  -6        153.25        153.17         5.38 o                         
   6  12  -6         69.06         71.94         4.44 o                         
   7  12  -6         24.56         16.87         3.33 o                         
   8  12  -6         86.19         90.72         6.39 o                         
   9  12  -6         85.68         92.52         6.51 o                         
  10  12  -6        232.89        260.99        11.23 o                         
  11  12  -6         40.46         43.19        11.81 o                         
  12  12  -6        145.94        159.65        14.43 o                         
  13  12  -6         68.42         35.21        19.47 o                         
  14  12  -6         28.11        -14.89        29.78 o                         
   0  13  -6        160.00        183.52        10.19 o                         
   1  13  -6         11.75         13.87         3.28 o                         
   2  13  -6          9.89         10.43         3.20 o                         
   3  13  -6         13.59         15.99         3.32 o                         
   4  13  -6         40.92         38.30         3.41 o                         
   5  13  -6        162.06        160.82         6.13 o                         
   6  13  -6         24.16         31.37         3.99 o                         
   7  13  -6        138.33        136.56         6.27 o                         
   8  13  -6         60.80         66.61         6.11 o                         
   9  13  -6         28.68         23.18         5.75 o                         
  10  13  -6        167.46        190.80        12.65 o                         
  11  13  -6         22.93         25.34         8.94 o                         
  12  13  -6         19.04         10.57        12.87 o                         
   0  14  -6        137.84        153.88         9.74 o                         
   1  14  -6         97.10        102.03         6.17 o                         
   2  14  -6        188.11        206.87         8.27 o                         
   3  14  -6         82.09         90.37         5.99 o                         
   4  14  -6         63.07         72.52         5.51 o                         
   5  14  -6        424.76        434.02        10.44 o                         
   6  14  -6        188.58        183.98         7.53 o                         
   7  14  -6        247.32        246.27        10.14 o                         
   8  14  -6         31.13         44.54         6.55 o                         
   9  14  -6         11.87          7.72         6.63 o                         
  10  14  -6         18.55         16.53         9.48 o                         
  11  14  -6          5.19         23.38        12.96 o                         
   0  15  -6        166.06        178.61        11.69 o                         
   1  15  -6          2.72          4.59         4.71 o                         
   2  15  -6         49.80         44.40         5.57 o                         
   3  15  -6         28.87         33.19         5.17 o                         
   4  15  -6          9.16         13.47         5.31 o                         
   5  15  -6          2.65         -4.06         6.07 o                         
   6  15  -6         89.92         85.10         8.51 o                         
   7  15  -6         31.17         28.41         6.98 o                         
   8  15  -6         42.51         68.80         9.89 o                         
   9  15  -6         19.20         27.82        11.30 o                         
  10  15  -6         22.15         51.92        21.37 o                         
   0  16  -6        121.05        126.99        11.83 o                         
   1  16  -6          0.54          1.66         5.78 o                         
   2  16  -6         67.14         65.09         7.80 o                         
   3  16  -6         31.76         43.12         8.18 o                         
   4  16  -6         50.20         61.62         7.23 o                         
   5  16  -6        264.46        288.07        13.33 o                         
   6  16  -6        143.48        134.65        14.07 o                         
   7  16  -6         35.04         43.19        11.56 o                         
   8  16  -6         35.36         38.66        14.87 o                         
   9  16  -6         84.10         40.26        17.82 o                         
  10  16  -6         24.21         26.50        39.01 o                         
   0  17  -6        187.41        162.50        16.84 o                         
   1  17  -6         14.97         16.04         8.40 o                         
   2  17  -6         20.39         19.70         8.71 o                         
   3  17  -6          2.71          3.43         8.75 o                         
   4  17  -6         14.13         23.01         9.10 o                         
   5  17  -6        103.96        111.15        14.04 o                         
   6  17  -6         36.16         40.54        15.20 o                         
   7  17  -6         12.29          6.46        16.51 o                         
   8  17  -6          7.88         -8.04        24.50 o                         
   9  17  -6         13.50          1.49        37.52 o                         
   0  18  -6         30.70         42.62        17.63 o                         
   1  18  -6         14.14         23.48        12.51 o                         
   2  18  -6         73.22         52.25        16.81 o                         
   3  18  -6         19.97         24.54        15.67 o                         
   4  18  -6         36.58         30.83        19.44 o                         
   5  18  -6         19.19          6.70        22.01 o                         
   6  18  -6         51.20         73.43        25.77 o                         
   7  18  -6         21.13         29.78        42.88 o                         
   0  19  -6          1.38          7.74        27.87 o                         
   1  19  -6         28.96         32.44        24.40 o                         
   2  19  -6         38.21        103.72        41.04 o                         
   3  19  -6         27.62         23.00        31.53 o                         
   4  19  -6         34.95         15.35        49.73 o                         
   2   0  -5       7410.64       7267.57        98.74 o                         
   4   0  -5       1326.28       1390.85        19.07 o                         
   6   0  -5        623.80        583.02        10.42 o                         
   8   0  -5        509.80        527.41        10.05 o                         
  10   0  -5        601.11        621.54        14.43 o                         
  12   0  -5        106.91        123.88         9.57 o                         
  14   0  -5        375.87        367.22        21.93 o                         
  16   0  -5         13.23          6.59         8.77 o                         
  18   0  -5        155.72        179.85        34.54 o                         
   1   1  -5       6314.37       6200.97        50.17 o                         
   2   1  -5        331.77        375.33         5.59 o                         
   3   1  -5       1153.14       1188.34        13.25 o                         
   4   1  -5        408.32        538.43         6.54 o                         
   5   1  -5        213.03        235.90         4.09 o                         
   6   1  -5        212.11        227.66         4.12 o                         
   7   1  -5        116.39        112.63         3.43 o                         
   8   1  -5         74.76         95.82         3.64 o                         
   9   1  -5       1195.17       1188.34        14.39 o                         
  10   1  -5        136.58        129.59         4.51 o                         
  11   1  -5        322.03        321.76         7.58 o                         
  12   1  -5        646.27        609.08        10.79 o                         
  13   1  -5         19.55         13.89         3.49 o                         
  14   1  -5        225.82        248.54         9.66 o                         
  15   1  -5         38.40         28.86         5.62 o                         
  16   1  -5         10.80         -1.40         6.39 o                         
  17   1  -5          6.21          0.31         9.43 o                         
  18   1  -5         89.63        150.87        42.73 o                         
  19   1  -5         44.99         50.62        36.62 o                         
   1   2  -5        951.89        958.04        10.34 o                         
   2   2  -5       2504.71       2579.20        22.21 o                         
   3   2  -5        146.41        145.78         2.87 o                         
   4   2  -5       1914.69       2026.10        18.64 o                         
   5   2  -5         94.27        107.15         3.77 o                         
   6   2  -5        307.01        314.41         5.14 o                         
   7   2  -5        571.48        572.16         8.25 o                         
   8   2  -5        197.35        200.28         4.87 o                         
   9   2  -5        574.22        532.00         8.54 o                         
  10   2  -5        112.93        114.80         4.52 o                         
  11   2  -5         30.48         32.33         2.86 o                         
  12   2  -5        134.73        137.86         6.60 o                         
  13   2  -5         12.56         12.88         3.50 o                         
  14   2  -5         51.26         55.44         5.33 o                         
  15   2  -5         48.02         50.67         6.52 o                         
  16   2  -5         36.64         34.21         6.84 o                         
  17   2  -5          3.71          0.58         9.69 o                         
  18   2  -5          7.90         -2.37        19.95 o                         
  19   2  -5         24.30         75.33        36.33 o                         
   1   3  -5        479.98        556.69         6.99 o                         
   2   3  -5       3825.69       3919.61        34.59 o                         
   3   3  -5       6428.14       6787.14        56.65 o                         
   4   3  -5       1073.12       1057.43        10.86 o                         
   5   3  -5       2225.08       2366.41        21.39 o                         
   6   3  -5       1214.81       1230.09        13.14 o                         
   7   3  -5         27.41         28.33         2.03 o                         
   8   3  -5          9.63          8.64         1.52 o                         
   9   3  -5        207.99        177.55         5.04 o                         
  10   3  -5        194.30        177.91         5.47 o                         
  11   3  -5        136.48        121.31         4.48 o                         
  12   3  -5        334.01        340.13         7.56 o                         
  13   3  -5         82.67         78.80         4.73 o                         
  14   3  -5        111.69        117.98         7.21 o                         
  15   3  -5        101.59        116.25         7.47 o                         
  16   3  -5         86.20         72.57         9.50 o                         
  17   3  -5         34.13          6.94        11.46 o                         
  18   3  -5         10.75         58.06        28.58 o                         
   1   4  -5       3848.91       4210.48        37.05 o                         
   2   4  -5       1411.17       1412.09        13.67 o                         
   3   4  -5        149.75        195.65         3.60 o                         
   4   4  -5        366.28        382.81         5.75 o                         
   5   4  -5        717.20        722.36         8.29 o                         
   6   4  -5        404.56        448.57         6.19 o                         
   7   4  -5        117.75        109.67         3.77 o                         
   8   4  -5       1242.62       1141.39        13.18 o                         
   9   4  -5         11.60         10.56         1.90 o                         
  10   4  -5       1232.61       1176.10        15.04 o                         
  11   4  -5        282.96        282.47         7.35 o                         
  12   4  -5        109.08        101.53         5.29 o                         
  13   4  -5         42.81         45.92         4.48 o                         
  14   4  -5         48.24         44.40         5.37 o                         
  15   4  -5         80.87        105.25         8.68 o                         
  16   4  -5          1.46         -4.12         6.58 o                         
  17   4  -5         85.26         42.50        22.27 o                         
  18   4  -5         15.36          8.93        28.29 o                         
   1   5  -5        857.54        914.69        10.17 o                         
   2   5  -5         95.12        118.36         3.67 o                         
   3   5  -5       1519.22       1573.74        15.51 o                         
   4   5  -5        224.49        265.91         4.79 o                         
   5   5  -5        318.38        330.00         5.02 o                         
   6   5  -5        797.08        799.11         9.13 o                         
   7   5  -5         87.08         92.04         3.40 o                         
   8   5  -5        391.81        378.70         7.09 o                         
   9   5  -5        227.33        219.33         5.89 o                         
  10   5  -5        137.11        131.60         4.92 o                         
  11   5  -5        126.78        118.84         4.81 o                         
  12   5  -5        109.23        108.48         5.63 o                         
  13   5  -5         24.54         22.08         4.12 o                         
  14   5  -5         12.17         22.89         4.86 o                         
  15   5  -5         20.65         22.59         6.51 o                         
  16   5  -5         39.34         36.82         9.35 o                         
  17   5  -5          0.38         -0.99        25.76 o                         
   1   6  -5        730.94        774.64         9.20 o                         
   2   6  -5        625.74        689.56         8.68 o                         
   3   6  -5        193.15        220.85         4.41 o                         
   4   6  -5        244.54        259.84         4.94 o                         
   5   6  -5        318.95        320.44         5.20 o                         
   6   6  -5        231.49        230.00         4.92 o                         
   7   6  -5         23.16         24.79         2.02 o                         
   8   6  -5         16.03          9.11         1.76 o                         
   9   6  -5        279.92        260.09         6.21 o                         
  10   6  -5         14.56         16.69         2.45 o                         
  11   6  -5         60.12         56.50         3.54 o                         
  12   6  -5         69.05         80.54         5.10 o                         
  13   6  -5        231.16        242.94        10.41 o                         
  14   6  -5         58.43         45.43         8.14 o                         
  15   6  -5        221.05        225.61        12.56 o                         
  16   6  -5        195.77        223.42        16.02 o                         
  17   6  -5          1.19        -17.02        22.46 o                         
   1   7  -5         85.42         77.49         3.22 o                         
   2   7  -5        599.19        607.01         8.26 o                         
   3   7  -5        215.43        229.67         4.70 o                         
   4   7  -5        222.60        210.75         4.98 o                         
   5   7  -5         89.55         94.27         3.21 o                         
   6   7  -5         79.68         90.94         3.62 o                         
   7   7  -5         18.54         11.38         1.73 o                         
   8   7  -5         40.57         28.95         2.32 o                         
   9   7  -5        623.07        574.50         9.26 o                         
  10   7  -5        243.20        237.05         6.53 o                         
  11   7  -5        387.05        355.69         8.70 o                         
  12   7  -5         73.77         87.19         6.36 o                         
  13   7  -5        217.79        234.71        11.41 o                         
  14   7  -5        438.51        473.40        16.55 o                         
  15   7  -5        225.96        241.58        13.65 o                         
  16   7  -5        353.14        340.59        25.97 o                         
   1   8  -5       1136.19       1083.92        13.37 o                         
   2   8  -5        628.19        624.94         8.69 o                         
   3   8  -5         11.34         13.08         1.56 o                         
   4   8  -5        163.87        159.65         4.50 o                         
   5   8  -5         97.07        102.86         3.79 o                         
   6   8  -5        134.13        123.00         4.39 o                         
   7   8  -5        120.28        118.99         4.32 o                         
   8   8  -5         86.06         75.95         3.63 o                         
   9   8  -5        315.08        315.14         7.69 o                         
  10   8  -5        256.57        272.08         8.28 o                         
  11   8  -5         76.45         79.35         5.45 o                         
  12   8  -5         83.60         88.72         7.01 o                         
  13   8  -5        117.55        133.00         9.73 o                         
  14   8  -5        339.35        336.80        17.52 o                         
  15   8  -5        132.18        123.20        14.13 o                         
  16   8  -5         63.24         50.92        25.61 o                         
   1   9  -5        259.12        270.66         5.87 o                         
   2   9  -5       1497.89       1444.91        16.19 o                         
   3   9  -5       1252.34       1216.33        14.42 o                         
   4   9  -5        288.57        288.97         5.97 o                         
   5   9  -5         80.71         92.99         3.71 o                         
   6   9  -5        538.91        576.81         9.07 o                         
   7   9  -5        151.03        140.39         4.87 o                         
   8   9  -5         18.82         23.01         2.45 o                         
   9   9  -5         19.33         22.83         3.16 o                         
  10   9  -5          3.88         -0.30         3.47 o                         
  11   9  -5         12.58         12.28         4.20 o                         
  12   9  -5        182.20        170.09         9.86 o                         
  13   9  -5         51.00         58.84         8.57 o                         
  14   9  -5         22.75         21.10         9.80 o                         
  15   9  -5          1.43         -1.96        14.31 o                         
  16   9  -5          4.14         -0.30        27.99 o                         
   1  10  -5        405.52        412.37         7.75 o                         
   2  10  -5        668.82        671.18         9.81 o                         
   3  10  -5         41.41         43.89         3.26 o                         
   4  10  -5        873.41        875.28        11.95 o                         
   5  10  -5        215.96        225.63         6.05 o                         
   6  10  -5        407.59        406.79         7.77 o                         
   7  10  -5        241.32        241.03         6.41 o                         
   8  10  -5         44.76         51.35         4.54 o                         
   9  10  -5         13.85         13.13         3.24 o                         
  10  10  -5        211.66        226.95         8.79 o                         
  11  10  -5         61.37         57.26         5.60 o                         
  12  10  -5         77.31         74.33         8.14 o                         
  13  10  -5          2.69         -5.51         7.32 o                         
  14  10  -5         62.61         67.97        20.55 o                         
  15  10  -5         18.66          7.15        27.69 o                         
  16  10  -5          4.84        -32.16        32.16 o                         
   1  11  -5        250.17        247.97         6.62 o                         
   2  11  -5         27.82         31.66         2.98 o                         
   3  11  -5        341.13        316.56         6.78 o                         
   4  11  -5        636.88        632.62        10.03 o                         
   5  11  -5        278.50        253.70         6.69 o                         
   6  11  -5         49.38         49.67         3.29 o                         
   7  11  -5         58.00         61.06         3.70 o                         
   8  11  -5        177.95        196.30         7.40 o                         
   9  11  -5         17.81         25.02         4.10 o                         
  10  11  -5         78.29         68.69         6.99 o                         
  11  11  -5         46.12         35.54         6.18 o                         
  12  11  -5          2.02         -4.19         5.87 o                         
  13  11  -5         46.08         37.63        12.30 o                         
  14  11  -5         18.60         14.41        15.76 o                         
  15  11  -5          3.11        -32.46        32.46 o                         
   1  12  -5        132.72        150.66         5.95 o                         
   2  12  -5         44.77         43.78         3.45 o                         
   3  12  -5         80.09         82.41         3.98 o                         
   4  12  -5         57.29         61.88         3.59 o                         
   5  12  -5         98.03        105.95         4.52 o                         
   6  12  -5        169.68        164.21         6.51 o                         
   7  12  -5        123.82        123.92         5.41 o                         
   8  12  -5         47.35         50.28         4.82 o                         
   9  12  -5        127.33        133.39         7.49 o                         
  10  12  -5         43.79         54.33         6.39 o                         
  11  12  -5          2.80          3.27         6.21 o                         
  12  12  -5        293.09        304.00        16.96 o                         
  13  12  -5         41.38         47.51        14.20 o                         
  14  12  -5         44.05         -2.38        30.67 o                         
   1  13  -5         56.48         52.23         4.04 o                         
   2  13  -5        123.10        119.55         5.62 o                         
   3  13  -5         67.97         55.81         5.00 o                         
   4  13  -5         53.26         54.91         3.90 o                         
   5  13  -5         69.56         65.61         4.65 o                         
   6  13  -5        173.49        179.02         6.77 o                         
   7  13  -5        167.86        183.37         7.43 o                         
   8  13  -5         42.99         42.18         5.52 o                         
   9  13  -5         98.06         88.86         7.06 o                         
  10  13  -5         81.32         79.68         8.70 o                         
  11  13  -5         65.33         61.83         9.13 o                         
  12  13  -5         28.60          8.16        11.17 o                         
  13  13  -5         24.64         45.78        21.82 o                         
   1  14  -5          5.09         -1.78         3.44 o                         
   2  14  -5         20.84         14.06         3.80 o                         
   3  14  -5          6.38          8.77         3.74 o                         
   4  14  -5         34.65         36.86         4.16 o                         
   5  14  -5         92.71         98.06         5.71 o                         
   6  14  -5          9.29         -1.33         4.39 o                         
   7  14  -5         86.53         90.23         6.83 o                         
   8  14  -5          1.70         10.33         5.89 o                         
   9  14  -5         53.68         40.59         7.30 o                         
  10  14  -5         14.89         13.55         8.17 o                         
  11  14  -5         47.73         51.66        18.24 o                         
  12  14  -5          8.97         35.01        23.71 o                         
   1  15  -5         14.62         15.78         4.51 o                         
   2  15  -5         34.04         33.55         5.21 o                         
   3  15  -5          7.39         14.91         4.79 o                         
   4  15  -5         55.59         61.40         5.84 o                         
   5  15  -5         40.66         32.66         6.12 o                         
   6  15  -5         46.53         31.89         6.03 o                         
   7  15  -5        122.52        134.03        11.30 o                         
   8  15  -5          6.66          2.56         7.20 o                         
   9  15  -5         30.45         36.51        10.19 o                         
  10  15  -5         27.96         14.02        14.62 o                         
  11  15  -5         40.47        -11.85        25.28 o                         
   1  16  -5         27.91         36.48         6.24 o                         
   2  16  -5         19.01         22.73         6.19 o                         
   3  16  -5         60.66         78.36         7.21 o                         
   4  16  -5         81.35         97.63         7.64 o                         
   5  16  -5         51.47         31.88         7.76 o                         
   6  16  -5          1.04         -7.00         8.44 o                         
   7  16  -5         21.02         26.97        10.12 o                         
   8  16  -5          3.21        -12.38        12.38 o                         
   9  16  -5         53.12         61.60        17.03 o                         
  10  16  -5          1.25         14.37        21.04 o                         
   1  17  -5         25.23         32.67         8.01 o                         
   2  17  -5         38.14         39.00         8.31 o                         
   3  17  -5         18.29         23.20        10.09 o                         
   4  17  -5         49.16         59.24         9.55 o                         
   5  17  -5        103.83        113.06        13.86 o                         
   6  17  -5         43.32         71.81        13.43 o                         
   7  17  -5         29.61         21.47        22.75 o                         
   8  17  -5          3.73         15.83        17.82 o                         
   9  17  -5         16.62         10.10        24.84 o                         
   1  18  -5         52.41         52.96        15.07 o                         
   2  18  -5         25.02         42.20        12.52 o                         
   3  18  -5         11.95          0.60        13.94 o                         
   4  18  -5          6.33         -6.10        16.41 o                         
   5  18  -5          8.03         41.90        21.91 o                         
   6  18  -5         33.18         45.08        24.06 o                         
   7  18  -5         24.77         32.32        48.68 o                         
   1  19  -5         38.95          6.46        21.29 o                         
   2  19  -5         32.14         43.38        22.40 o                         
   3  19  -5         23.37          5.59        29.32 o                         
   4  19  -5         34.64         41.92       101.24 o                         
   5  19  -5         54.26        101.24        75.04 o                         
   0   0  -4      13097.44      12011.29       289.55 o                         
   2   0  -4       3813.49       3729.46        52.53 o                         
   4   0  -4         20.27         36.79         2.23 o                         
   6   0  -4       2758.79       2965.90        35.70 o                         
   8   0  -4         88.17        103.97         4.93 o                         
  10   0  -4        333.73        328.89        13.05 o                         
  12   0  -4       1034.70        971.48        20.01 o                         
  14   0  -4        375.19        369.30        15.93 o                         
  16   0  -4         74.49         85.65        11.63 o                         
  18   0  -4          8.11         11.91        20.84 o                         
   0   1  -4       4549.37       4368.03        56.84 o                         
   1   1  -4      12571.26      12126.22       118.38 o                         
   2   1  -4       3810.78       3760.55        36.29 o                         
   3   1  -4       1738.77       1771.62        15.87 o                         
   4   1  -4       1091.52       1084.34        10.90 o                         
   5   1  -4       2068.31       2189.28        20.73 o                         
   6   1  -4        841.83        877.19         9.54 o                         
   7   1  -4        223.39        278.31         5.21 o                         
   8   1  -4        405.54        396.33         6.66 o                         
   9   1  -4        533.40        514.31         8.10 o                         
  10   1  -4         60.10         60.40         3.43 o                         
  11   1  -4        192.13        175.52         5.72 o                         
  12   1  -4         18.58         13.55         2.60 o                         
  13   1  -4         39.50         36.93         3.95 o                         
  14   1  -4        119.04        135.45         7.35 o                         
  15   1  -4        131.56        140.42         8.87 o                         
  16   1  -4         58.47         51.37         7.03 o                         
  17   1  -4         69.44         58.53         9.79 o                         
  18   1  -4        129.92        130.97        26.80 o                         
  19   1  -4          2.06        -17.27        34.24 o                         
   0   2  -4      12357.37      11776.04       155.57 o                         
   1   2  -4       4396.66       4399.06        39.19 o                         
   2   2  -4        774.13        859.13         8.75 o                         
   3   2  -4       1016.12       1068.53        10.84 o                         
   4   2  -4        173.62        154.22         2.98 o                         
   5   2  -4       1241.77       1291.22        14.54 o                         
   6   2  -4        184.96        191.78         4.27 o                         
   7   2  -4          2.30          1.46         1.10 o                         
   8   2  -4        978.65        961.62        11.98 o                         
   9   2  -4        448.95        390.26         6.96 o                         
  10   2  -4        155.57        144.59         4.73 o                         
  11   2  -4         75.82         68.13         4.09 o                         
  12   2  -4        275.44        308.89         8.08 o                         
  13   2  -4          4.80         -0.58         3.04 o                         
  14   2  -4        185.32        207.65         8.30 o                         
  15   2  -4        101.78        109.62         7.26 o                         
  16   2  -4         36.74         29.93         6.52 o                         
  17   2  -4          6.57          2.39        12.56 o                         
  18   2  -4         96.21         24.38        26.05 o                         
  19   2  -4         10.86        -29.18        32.46 o                         
   0   3  -4       3467.67       3289.82        37.05 o                         
   1   3  -4       1265.03       1257.24        11.76 o                         
   2   3  -4         37.93         43.08         1.75 o                         
   3   3  -4       2427.20       2623.31        25.61 o                         
   4   3  -4       1429.90       1499.05        14.07 o                         
   5   3  -4        881.48       1006.29        11.48 o                         
   6   3  -4        205.50        232.42         4.55 o                         
   7   3  -4        386.25        391.60         6.46 o                         
   8   3  -4        441.99        395.07         6.91 o                         
   9   3  -4        260.84        266.51         5.76 o                         
  10   3  -4       1327.18       1260.48        14.77 o                         
  11   3  -4         93.65         80.99         3.85 o                         
  12   3  -4         34.47         26.42         3.02 o                         
  13   3  -4         52.83         55.64         5.56 o                         
  14   3  -4         70.11         72.55         5.37 o                         
  15   3  -4         13.25          4.71         4.42 o                         
  16   3  -4         33.26         33.60         7.66 o                         
  17   3  -4         26.14         19.70        12.35 o                         
  18   3  -4          0.04        -27.39        27.39 o                         
  19   3  -4         15.57        -36.92        36.92 o                         
   0   4  -4       1331.62       1252.99        19.12 o                         
   1   4  -4        638.46        656.20         7.48 o                         
   2   4  -4        262.34        255.04         3.93 o                         
   3   4  -4       1386.86       1264.95        12.54 o                         
   4   4  -4        576.87        562.60         6.87 o                         
   5   4  -4       1587.41       1655.78        15.78 o                         
   6   4  -4        400.07        434.41         6.09 o                         
   7   4  -4        110.81        117.52         3.90 o                         
   8   4  -4        210.48        221.00         5.12 o                         
   9   4  -4         27.90         22.44         2.19 o                         
  10   4  -4        584.90        587.44         9.32 o                         
  11   4  -4         71.14         76.61         4.41 o                         
  12   4  -4         85.56         82.82         4.86 o                         
  13   4  -4         75.42         78.70         5.03 o                         
  14   4  -4         43.82         39.16         4.89 o                         
  15   4  -4        108.25        109.53        11.98 o                         
  16   4  -4         45.31         20.40        12.00 o                         
  17   4  -4          4.02         19.11        14.82 o                         
  18   4  -4         21.31        -12.21        28.88 o                         
   0   5  -4       1276.15       1314.34        19.23 o                         
   1   5  -4       2167.44       2266.63        21.54 o                         
   2   5  -4        539.72        608.25         7.47 o                         
   3   5  -4       2591.67       2628.99        24.24 o                         
   4   5  -4       1520.12       1540.81        15.14 o                         
   5   5  -4         64.42         79.61         3.34 o                         
   6   5  -4        342.89        366.84         5.75 o                         
   7   5  -4        142.93        150.65         4.06 o                         
   8   5  -4        466.60        451.85         7.89 o                         
   9   5  -4        437.03        440.22         7.78 o                         
  10   5  -4        439.84        432.38         7.90 o                         
  11   5  -4         30.57         25.70         3.11 o                         
  12   5  -4         49.23         50.88         4.52 o                         
  13   5  -4         84.72         91.83         5.67 o                         
  14   5  -4        286.14        254.00        11.35 o                         
  15   5  -4         92.82        106.19         8.89 o                         
  16   5  -4        116.00        105.65        13.11 o                         
  17   5  -4        217.85        264.26        31.75 o                         
   0   6  -4        834.42        900.30        14.99 o                         
   1   6  -4        153.36        149.96         3.30 o                         
   2   6  -4       2388.55       2422.30        22.73 o                         
   3   6  -4        394.35        397.50         6.24 o                         
   4   6  -4        871.37        850.58        10.23 o                         
   5   6  -4        167.84        153.15         3.90 o                         
   6   6  -4        158.44        177.25         4.29 o                         
   7   6  -4       1034.04        956.94        11.34 o                         
   8   6  -4        511.53        503.58         7.90 o                         
   9   6  -4         80.40         82.27         3.57 o                         
  10   6  -4        130.10        121.32         4.62 o                         
  11   6  -4        164.88        176.44         7.80 o                         
  12   6  -4        225.91        219.86         8.97 o                         
  13   6  -4        108.36        114.45         7.58 o                         
  14   6  -4         29.77         26.23         6.18 o                         
  15   6  -4        124.71        128.96        10.19 o                         
  16   6  -4          7.25         11.75         9.23 o                         
  17   6  -4        186.42        229.35        32.90 o                         
   0   7  -4        477.55        507.05        10.59 o                         
   1   7  -4        921.62        952.69        11.50 o                         
   2   7  -4         52.60         43.46         2.32 o                         
   3   7  -4         44.84         38.01         2.13 o                         
   4   7  -4        104.08         91.87         3.60 o                         
   5   7  -4         60.20         53.80         2.60 o                         
   6   7  -4         56.85         62.07         2.95 o                         
   7   7  -4         20.32         18.90         1.95 o                         
   8   7  -4        570.66        518.35         8.21 o                         
   9   7  -4        353.88        349.86         8.02 o                         
  10   7  -4        174.94        171.26         6.16 o                         
  11   7  -4         55.33         62.50         4.51 o                         
  12   7  -4         48.69         45.31         5.17 o                         
  13   7  -4         17.20         14.06         5.19 o                         
  14   7  -4         85.13         67.12        11.01 o                         
  15   7  -4         94.70         93.41         9.83 o                         
  16   7  -4          5.06         14.66        12.39 o                         
   0   8  -4       1730.03       1736.43        26.30 o                         
   1   8  -4          7.11          8.57         1.19 o                         
   2   8  -4        261.25        263.79         5.03 o                         
   3   8  -4        297.45        305.78         5.63 o                         
   4   8  -4        413.95        424.73         6.89 o                         
   5   8  -4        307.72        312.56         6.15 o                         
   6   8  -4         91.34        104.17         3.90 o                         
   7   8  -4        103.55        117.35         4.86 o                         
   8   8  -4         35.03         35.76         3.09 o                         
   9   8  -4        109.19        114.52         5.41 o                         
  10   8  -4        106.28        104.77         5.89 o                         
  11   8  -4         24.77         23.88         3.53 o                         
  12   8  -4         92.63         95.79         7.31 o                         
  13   8  -4         39.76         42.07         6.74 o                         
  14   8  -4         25.92         27.86         7.81 o                         
  15   8  -4        148.43        129.14        15.40 o                         
  16   8  -4          7.52         14.22        16.05 o                         
   0   9  -4         84.01         66.72         4.59 o                         
   1   9  -4        259.03        264.39         5.73 o                         
   2   9  -4        809.52        754.50        10.14 o                         
   3   9  -4       1426.00       1423.98        16.44 o                         
   4   9  -4        175.67        158.86         4.65 o                         
   5   9  -4        864.52        824.16        11.43 o                         
   6   9  -4        373.95        363.81         6.80 o                         
   7   9  -4         36.96         32.95         2.59 o                         
   8   9  -4        143.85        151.46         5.55 o                         
   9   9  -4        209.92        211.13         6.80 o                         
  10   9  -4         33.63         34.43         3.92 o                         
  11   9  -4         75.22         62.36         5.05 o                         
  12   9  -4         88.19         71.33         7.69 o                         
  13   9  -4         15.68         13.27         6.83 o                         
  14   9  -4         23.84          1.38         8.18 o                         
  15   9  -4         10.40         18.48        12.10 o                         
  16   9  -4          0.36        -27.69        28.58 o                         
   0  10  -4        213.16        196.54         7.78 o                         
   1  10  -4        465.49        440.59         7.93 o                         
   2  10  -4        132.50        142.13         5.00 o                         
   3  10  -4       1330.51       1240.26        14.91 o                         
   4  10  -4         43.47         35.57         2.69 o                         
   5  10  -4        475.44        431.49         8.01 o                         
   6  10  -4        101.82        114.57         4.49 o                         
   7  10  -4        110.34        106.82         4.60 o                         
   8  10  -4        207.48        218.63         7.10 o                         
   9  10  -4          1.51          8.52         3.17 o                         
  10  10  -4         16.67         22.29         3.93 o                         
  11  10  -4         89.24         79.02         6.20 o                         
  12  10  -4         16.09         15.32         6.78 o                         
  13  10  -4         72.26         52.94        11.29 o                         
  14  10  -4         19.86         20.39        13.05 o                         
  15  10  -4        196.12        195.37        28.40 o                         
  16  10  -4         47.10         17.57        33.35 o                         
   0  11  -4        257.72        257.66         9.08 o                         
   1  11  -4          9.39         13.51         2.30 o                         
   2  11  -4        223.35        205.84         6.19 o                         
   3  11  -4        310.33        291.02         6.44 o                         
   4  11  -4        330.94        308.34         6.68 o                         
   5  11  -4        176.40        174.90         6.09 o                         
   6  11  -4        147.90        149.76         5.53 o                         
   7  11  -4          0.83          0.28         2.68 o                         
   8  11  -4         17.80         22.27         3.57 o                         
   9  11  -4         32.75         32.84         4.55 o                         
  10  11  -4         14.95         17.39         5.26 o                         
  11  11  -4        114.47        127.74         7.78 o                         
  12  11  -4         40.15         39.25         8.13 o                         
  13  11  -4         10.46          5.31        10.57 o                         
  14  11  -4         71.88         74.98        17.13 o                         
  15  11  -4         91.55        102.13        34.84 o                         
  16  11  -4        166.75         81.29        42.88 o                         
   0  12  -4        211.90        181.23         9.98 o                         
   1  12  -4         49.79         53.32         3.67 o                         
   2  12  -4         11.22         11.60         2.60 o                         
   3  12  -4         74.95         83.15         4.41 o                         
   4  12  -4       1444.38       1389.22        17.29 o                         
   5  12  -4        373.36        371.17         8.21 o                         
   6  12  -4        189.81        195.69         6.14 o                         
   7  12  -4         57.17         60.76         4.86 o                         
   8  12  -4        217.65        234.58         9.39 o                         
   9  12  -4         23.31         18.59         5.44 o                         
  10  12  -4          1.68          3.06         5.42 o                         
  11  12  -4        122.40        145.83         9.33 o                         
  12  12  -4         15.16         12.63         8.76 o                         
  13  12  -4        116.81         91.09        18.51 o                         
  14  12  -4        103.44        139.59        54.04 o                         
  15  12  -4        114.74        228.08        49.43 o                         
   0  13  -4        484.73        501.19        15.45 o                         
   1  13  -4         13.94         17.36         3.05 o                         
   2  13  -4         42.32         39.09         3.72 o                         
   3  13  -4        143.95        141.21         5.45 o                         
   4  13  -4         32.03         34.66         3.46 o                         
   5  13  -4        305.05        290.56         8.31 o                         
   6  13  -4          2.45          4.43         3.14 o                         
   7  13  -4         18.28         13.82         4.23 o                         
   8  13  -4         14.03         13.17         4.76 o                         
   9  13  -4        131.70        141.88         8.71 o                         
  10  13  -4        231.39        255.31        13.09 o                         
  11  13  -4        132.72        121.99        12.37 o                         
  12  13  -4         90.28         99.70        14.00 o                         
  13  13  -4        255.29        286.85        27.36 o                         
   0  14  -4        191.03        179.44        10.80 o                         
   1  14  -4        157.49        166.13         6.98 o                         
   2  14  -4         49.04         47.30         4.57 o                         
   3  14  -4         63.10         62.10         4.85 o                         
   4  14  -4         95.45        104.67         5.29 o                         
   5  14  -4        260.69        265.34         9.38 o                         
   6  14  -4        117.45        136.65         6.31 o                         
   7  14  -4         29.66         20.20         5.54 o                         
   8  14  -4        110.73        142.09         8.53 o                         
   9  14  -4         35.18         36.99         7.93 o                         
  10  14  -4          2.97         17.77         8.18 o                         
  11  14  -4         53.55         14.93        11.18 o                         
  12  14  -4          5.60         36.40        24.57 o                         
   0  15  -4        447.81        470.26        16.60 o                         
   1  15  -4          3.26          5.32         4.24 o                         
   2  15  -4        160.53        176.13         8.22 o                         
   3  15  -4         31.96         27.32         4.91 o                         
   4  15  -4         47.55         51.45         5.56 o                         
   5  15  -4         11.61          3.96         4.60 o                         
   6  15  -4        155.21        159.81         9.15 o                         
   7  15  -4         24.07         20.08         6.38 o                         
   8  15  -4         22.27         24.42         7.06 o                         
   9  15  -4         60.00         40.58         9.98 o                         
  10  15  -4        104.64        111.34        20.16 o                         
  11  15  -4         11.74        -15.96        17.58 o                         
   0  16  -4        400.81        403.89        17.35 o                         
   1  16  -4         29.97         47.05         6.36 o                         
   2  16  -4         34.84         35.41         6.57 o                         
   3  16  -4         26.23         36.86         6.02 o                         
   4  16  -4        103.69        119.74         7.90 o                         
   5  16  -4         23.24         16.45         6.85 o                         
   6  16  -4         23.76         26.28         7.22 o                         
   7  16  -4          0.42         10.81         8.72 o                         
   8  16  -4         11.33         28.49        12.46 o                         
   9  16  -4         56.44         38.50        18.97 o                         
  10  16  -4         42.16         40.83        18.94 o                         
  11  16  -4         50.04        -20.25        36.03 o                         
   0  17  -4         42.31         43.76        15.31 o                         
   1  17  -4          1.39          1.54         7.22 o                         
   2  17  -4         13.63         14.84         7.06 o                         
   3  17  -4        210.87        213.42        11.73 o                         
   4  17  -4         74.07         80.79         9.12 o                         
   5  17  -4         95.35        103.29        20.09 o                         
   6  17  -4          9.79          7.34        11.66 o                         
   7  17  -4         31.63         30.53        15.13 o                         
   8  17  -4         14.98         18.35        19.10 o                         
   9  17  -4         37.13         64.17        22.92 o                         
  10  17  -4         12.07         38.71        40.79 o                         
   0  18  -4         15.37         32.63        16.24 o                         
   1  18  -4         36.00         21.14        13.11 o                         
   2  18  -4         10.17         12.84        10.71 o                         
   3  18  -4         58.03         50.36        15.91 o                         
   4  18  -4         33.28         34.78        14.11 o                         
   5  18  -4         72.45         63.77        18.37 o                         
   6  18  -4          0.99          6.91        17.93 o                         
   7  18  -4         10.29         35.24        21.51 o                         
   8  18  -4         33.63         12.80        70.57 o                         
   0  19  -4         26.74          0.31        29.27 o                         
   1  19  -4         29.56         15.04        17.93 o                         
   2  19  -4          0.21         23.90        23.25 o                         
   3  19  -4         72.63        122.74        35.19 o                         
   4  19  -4         32.03         64.91       129.53 o                         
   5  19  -4         48.31        -19.95        71.76 o                         
   2   0  -3      10678.49       9775.32       114.98 o                         
   4   0  -3       4548.19       4603.09        53.86 o                         
   6   0  -3       2433.65       2714.29        34.67 o                         
   8   0  -3       2689.59       2622.92        37.46 o                         
  10   0  -3        153.62        144.32         6.98 o                         
  12   0  -3        953.31        878.32        18.41 o                         
  14   0  -3        113.36         98.71        10.16 o                         
  16   0  -3         51.43         52.51        11.65 o                         
  18   0  -3         40.15         61.64        23.82 o                         
   1   1  -3      13259.87      12730.38       501.28 o                         
   2   1  -3       2069.39       1840.82        16.41 o                         
   3   1  -3       1629.05       1621.30        14.52 o                         
   4   1  -3        491.68        484.62         6.07 o                         
   5   1  -3        750.68        739.06         8.65 o                         
   6   1  -3        741.76        825.94         9.80 o                         
   7   1  -3        393.42        374.43         6.07 o                         
   8   1  -3        480.76        533.99         7.81 o                         
   9   1  -3         53.44         51.44         2.76 o                         
  10   1  -3        101.11         90.14         4.04 o                         
  11   1  -3        230.64        226.07         6.43 o                         
  12   1  -3        178.70        187.37         6.80 o                         
  13   1  -3          9.36         10.49         3.07 o                         
  14   1  -3         13.53         10.63         4.29 o                         
  15   1  -3         14.79         20.41         5.44 o                         
  16   1  -3         16.30         16.66         6.52 o                         
  17   1  -3         64.94         84.72         9.29 o                         
  18   1  -3         35.05         18.80        21.44 o                         
  19   1  -3         18.58         -9.83        33.05 o                         
   1   2  -3      28394.58      27529.58       611.18 o                         
   2   2  -3       1925.75       2052.10        19.68 o                         
   3   2  -3        148.30        158.62         2.77 o                         
   4   2  -3        309.06        292.77         4.20 o                         
   5   2  -3       1436.59       1546.19        15.45 o                         
   6   2  -3        720.97        701.82         8.77 o                         
   7   2  -3        602.42        653.67         8.67 o                         
   8   2  -3        398.11        347.44         6.11 o                         
   9   2  -3        686.06        660.32         9.86 o                         
  10   2  -3        358.99        375.44         7.58 o                         
  11   2  -3        885.49        837.00        12.36 o                         
  12   2  -3         44.43         50.54         3.77 o                         
  13   2  -3        171.74        177.91         6.80 o                         
  14   2  -3         35.20         38.19         4.41 o                         
  15   2  -3          1.53          2.17         6.20 o                         
  16   2  -3          2.44         12.55         6.52 o                         
  17   2  -3          3.09          4.26         8.67 o                         
  18   2  -3         30.93         -2.02        16.08 o                         
  19   2  -3         64.25        150.07        39.01 o                         
   1   3  -3       3774.82       3603.60        30.36 o                         
   2   3  -3       4857.50       5021.64        40.72 o                         
   3   3  -3       1352.83       1297.93        12.71 o                         
   4   3  -3       1365.33       1450.40        13.88 o                         
   5   3  -3       1853.67       2085.06        19.74 o                         
   7   3  -3         93.58         85.26         2.94 o                         
   8   3  -3        100.47        104.40         3.83 o                         
   9   3  -3        950.17        947.50        11.56 o                         
  10   3  -3       1593.26       1479.20        17.78 o                         
  11   3  -3        366.48        370.01         7.79 o                         
  12   3  -3        299.79        274.81         7.18 o                         
  13   3  -3          7.49          8.01         2.84 o                         
  14   3  -3        161.82        163.08         7.44 o                         
  15   3  -3        127.85        147.45         8.80 o                         
  16   3  -3        110.26        135.07        12.19 o                         
  17   3  -3         21.75         15.81        15.62 o                         
  18   3  -3        158.21        189.37        35.14 o                         
  19   3  -3         24.26         48.24        35.14 o                         
   1   4  -3        346.45        378.24         5.44 o                         
   2   4  -3       1604.92       1673.38        15.80 o                         
   3   4  -3       1583.52       1740.95        16.54 o                         
   4   4  -3       1261.96       1317.95        13.12 o                         
   5   4  -3        248.62        259.93         4.58 o                         
   6   4  -3        949.74        939.79        11.18 o                         
   7   4  -3         78.98         90.60         3.39 o                         
   8   4  -3        104.62        109.67         3.97 o                         
   9   4  -3        483.28        414.88         7.79 o                         
  10   4  -3        363.89        349.59         7.76 o                         
  11   4  -3       2454.45       2270.36        26.47 o                         
  12   4  -3         32.89         33.01         3.52 o                         
  13   4  -3         32.29         29.69         3.80 o                         
  14   4  -3         86.92         92.59         6.25 o                         
  15   4  -3         43.06         38.03         6.12 o                         
  16   4  -3        209.03        241.17        15.78 o                         
  17   4  -3          8.08          4.72        13.75 o                         
  18   4  -3        110.01        100.94        30.07 o                         
   1   5  -3       5680.37       5817.16        50.75 o                         
   2   5  -3       2454.00       2420.29        22.88 o                         
   3   5  -3       1760.19       1882.92        18.51 o                         
   4   5  -3        274.00        268.99         5.10 o                         
   5   5  -3         10.55          6.47         1.08 o                         
   6   5  -3       1012.63       1027.11        11.58 o                         
   7   5  -3        387.13        371.77         6.07 o                         
   8   5  -3        335.87        316.44         6.10 o                         
   9   5  -3        607.05        555.57         8.64 o                         
  10   5  -3        192.34        182.26         6.03 o                         
  11   5  -3        691.19        636.05        11.28 o                         
  12   5  -3        202.06        197.62         7.77 o                         
  13   5  -3         10.89         16.77         4.16 o                         
  14   5  -3         41.35         39.35         6.13 o                         
  15   5  -3         13.59         12.85         6.28 o                         
  16   5  -3        194.96        189.89        12.83 o                         
  17   5  -3          5.39         -6.85        15.46 o                         
  18   5  -3         65.81        128.63        33.65 o                         
   1   6  -3         11.71         13.33         1.31 o                         
   2   6  -3         80.75         70.84         2.74 o                         
   3   6  -3         74.80         92.99         3.32 o                         
   4   6  -3        465.71        439.49         6.25 o                         
   5   6  -3        549.95        522.61         7.58 o                         
   6   6  -3        501.01        554.72         7.67 o                         
   7   6  -3       1195.98       1128.97        13.38 o                         
   8   6  -3       1185.66       1130.61        15.01 o                         
   9   6  -3        132.20        132.01         4.87 o                         
  10   6  -3        213.39        193.18         6.77 o                         
  11   6  -3         34.21         35.97         3.88 o                         
  12   6  -3        264.14        247.16         8.73 o                         
  13   6  -3        203.37        229.55         9.68 o                         
  14   6  -3         19.59         16.79         5.61 o                         
  15   6  -3         11.56          4.58         6.50 o                         
  16   6  -3         16.39         -1.41         9.02 o                         
  17   6  -3         36.72         37.82        31.56 o                         
   1   7  -3       2185.48       2279.73        21.88 o                         
   2   7  -3        472.95        471.36         6.78 o                         
   3   7  -3        543.24        547.75         7.56 o                         
   4   7  -3        941.73        941.27        11.21 o                         
   5   7  -3        117.70        114.50         3.68 o                         
   6   7  -3        270.32        271.27         5.35 o                         
   7   7  -3        641.21        627.17        10.05 o                         
   8   7  -3        723.35        711.58        10.81 o                         
   9   7  -3         58.17         57.75         3.78 o                         
  10   7  -3         35.97         39.42         3.42 o                         
  11   7  -3        225.29        223.12         8.62 o                         
  12   7  -3        146.41        152.54         7.53 o                         
  13   7  -3        118.73        129.82         9.01 o                         
  14   7  -3        133.69        131.05        10.64 o                         
  15   7  -3         43.60         31.62         9.76 o                         
  16   7  -3         20.18         24.95        11.76 o                         
   1   8  -3       1274.51       1377.47        14.94 o                         
   2   8  -3        224.74        237.52         4.76 o                         
   3   8  -3        333.38        335.08         5.85 o                         
   4   8  -3        538.06        528.54         7.84 o                         
   5   8  -3        590.14        557.82         8.49 o                         
   6   8  -3        209.57        227.56         5.04 o                         
   7   8  -3        528.37        503.52         9.43 o                         
   8   8  -3        298.18        293.90         7.20 o                         
   9   8  -3        164.58        156.04         6.04 o                         
  10   8  -3         15.93         19.27         3.12 o                         
  11   8  -3         45.61         31.03         4.36 o                         
  12   8  -3         77.08         84.51         6.66 o                         
  13   8  -3        112.60        112.45        11.38 o                         
  14   8  -3         10.16         12.89         7.38 o                         
  15   8  -3         53.22         53.39        14.21 o                         
  16   8  -3          8.25          6.72        14.28 o                         
   1   9  -3        157.18        149.98         4.18 o                         
   2   9  -3        442.88        379.04         6.51 o                         
   3   9  -3         95.78        106.35         3.99 o                         
   4   9  -3         70.80         64.01         3.09 o                         
   5   9  -3        760.13        737.31        10.41 o                         
   6   9  -3        673.78        676.88         9.65 o                         
   7   9  -3        210.55        200.21         6.25 o                         
   8   9  -3        201.45        206.67         6.61 o                         
   9   9  -3        110.72        109.86         5.49 o                         
  10   9  -3         39.74         36.61         3.96 o                         
  11   9  -3         58.79         60.60         5.28 o                         
  12   9  -3         40.38         37.96        11.28 o                         
  13   9  -3         29.75         21.78         8.01 o                         
  14   9  -3         52.48         46.75         9.71 o                         
  15   9  -3         38.39         51.70        22.83 o                         
  16   9  -3         89.96        131.01        32.75 o                         
   1  10  -3        119.16        133.37         4.78 o                         
   2  10  -3        496.88        505.39         8.11 o                         
   3  10  -3        480.04        480.70         8.13 o                         
   4  10  -3        161.80        177.92         5.11 o                         
   5  10  -3        156.16        141.55         5.34 o                         
   6  10  -3        982.41        948.65        12.46 o                         
   7  10  -3        107.65        108.68         4.93 o                         
   8  10  -3        146.67        138.75         5.76 o                         
   9  10  -3         28.09         30.71         3.91 o                         
  10  10  -3         13.32         16.07         3.77 o                         
  11  10  -3         12.81         12.76         4.47 o                         
  12  10  -3         20.74         19.41         6.54 o                         
  13  10  -3         43.96         47.24         9.69 o                         
  14  10  -3        109.27         94.08        15.77 o                         
  15  10  -3         15.35         -2.37        17.68 o                         
  16  10  -3        111.57        176.27        37.82 o                         
   1  11  -3        290.66        261.55         6.50 o                         
   2  11  -3        166.95        157.66         4.99 o                         
   3  11  -3        916.96        874.23        12.88 o                         
   4  11  -3        126.98        137.73         4.83 o                         
   5  11  -3        271.91        257.77         7.14 o                         
   6  11  -3         69.14         73.47         4.12 o                         
   7  11  -3         57.84         52.16         3.91 o                         
   8  11  -3         71.54         72.59         4.65 o                         
   9  11  -3        192.63        214.99         8.40 o                         
  10  11  -3         22.14         23.44         4.85 o                         
  11  11  -3         85.57         63.76         8.01 o                         
  12  11  -3         36.64         36.79         9.97 o                         
  13  11  -3         59.22         65.49        11.41 o                         
  14  11  -3          2.08         14.37        13.57 o                         
  15  11  -3         55.78         19.35        30.97 o                         
  16  11  -3         57.98         23.52        43.47 o                         
   1  12  -3         25.15         27.08         2.93 o                         
   2  12  -3        313.45        302.80         6.87 o                         
   3  12  -3        198.10        224.34         6.36 o                         
   4  12  -3         28.28         19.73         2.62 o                         
   5  12  -3        107.05        110.21         5.01 o                         
   6  12  -3        112.11        121.12         5.04 o                         
   7  12  -3         75.58         82.28         5.09 o                         
   8  12  -3        192.67        212.81         8.12 o                         
   9  12  -3         84.88         90.79         7.44 o                         
  10  12  -3         83.06         93.17         7.80 o                         
  11  12  -3         24.90         20.69         6.89 o                         
  12  12  -3          1.86          1.67         8.89 o                         
  13  12  -3         15.42          6.13        13.38 o                         
  14  12  -3          9.59        -14.68        16.86 o                         
   1  13  -3         57.27         55.63         4.02 o                         
   2  13  -3        143.26        141.17         5.89 o                         
   3  13  -3         71.26         65.41         4.04 o                         
   4  13  -3        141.19        160.86         5.69 o                         
   5  13  -3         28.60         34.03         3.80 o                         
   6  13  -3          4.41          4.38         3.26 o                         
   7  13  -3          2.91         -2.19         4.05 o                         
   8  13  -3        167.42        191.48         8.44 o                         
   9  13  -3         41.89         46.49         7.35 o                         
  10  13  -3          7.59         15.13         6.34 o                         
  11  13  -3         11.69         -0.83         8.79 o                         
  12  13  -3        158.54        167.74        20.75 o                         
  13  13  -3        151.40        194.26        21.79 o                         
   1  14  -3         96.27        102.29         5.60 o                         
   2  14  -3         73.72         72.48         4.93 o                         
   3  14  -3         51.75         52.95         4.42 o                         
   4  14  -3         12.54         19.27         3.49 o                         
   5  14  -3         11.58         16.64         3.94 o                         
   6  14  -3         14.21         16.72         4.15 o                         
   7  14  -3        255.59        279.27        10.37 o                         
   8  14  -3         10.06          5.45         6.45 o                         
   9  14  -3        116.70        126.77         9.47 o                         
  10  14  -3          9.35          6.66         8.18 o                         
  11  14  -3        161.67        169.28        23.26 o                         
  12  14  -3         18.14         17.32        17.87 o                         
  13  14  -3        278.84        289.72        44.37 o                         
   1  15  -3        129.87        131.89         6.85 o                         
   2  15  -3        144.98        154.69         7.45 o                         
   3  15  -3         10.09         15.68         4.47 o                         
   4  15  -3          8.45         12.67         4.09 o                         
   5  15  -3        148.92        163.34         7.73 o                         
   6  15  -3         29.40         32.15         5.88 o                         
   7  15  -3         66.76         64.13         6.98 o                         
   8  15  -3        208.97        219.11        11.39 o                         
   9  15  -3         40.78         27.36         9.08 o                         
  10  15  -3          8.56         12.92        12.18 o                         
  11  15  -3          0.22         37.53        19.86 o                         
  12  15  -3          5.18         56.28        33.94 o                         
   1  16  -3        214.13        223.01        10.01 o                         
   2  16  -3        279.00        287.62        11.36 o                         
   3  16  -3         65.74         70.10         8.97 o                         
   4  16  -3          0.97          3.07         5.52 o                         
   5  16  -3          8.34          0.98         5.66 o                         
   6  16  -3         18.14         17.06         8.45 o                         
   7  16  -3         75.63         74.26        10.45 o                         
   8  16  -3         31.34         18.70        14.82 o                         
   9  16  -3         48.70         12.71        15.47 o                         
  10  16  -3         36.25         16.09        17.09 o                         
  11  16  -3         14.44        -19.35        33.35 o                         
   1  17  -3         31.47         31.43         7.26 o                         
   2  17  -3         71.67         65.38        11.80 o                         
   3  17  -3         29.67         32.41         8.56 o                         
   4  17  -3        162.29        187.86        11.46 o                         
   5  17  -3         82.41         70.95        13.75 o                         
   6  17  -3        111.58        115.09        13.89 o                         
   7  17  -3         46.06         41.67        16.40 o                         
   8  17  -3         43.38         44.44        16.59 o                         
   9  17  -3         25.79         -4.35        19.44 o                         
   1  18  -3          3.54         18.52        11.43 o                         
   2  18  -3          3.41         -9.96         9.96 o                         
   3  18  -3         23.49         19.61        10.27 o                         
   4  18  -3        185.58        163.39        16.58 o                         
   5  18  -3         11.98          9.38        16.21 o                         
   6  18  -3        177.08        170.53        21.57 o                         
   7  18  -3         78.54         75.50        33.86 o                         
   8  18  -3         19.31        -29.58        29.58 o                         
   1  19  -3          6.55         48.21        15.50 o                         
   2  19  -3         44.45         59.33        35.01 o                         
   3  19  -3         85.66         74.61        81.73 o                         
   4  19  -3         14.19         23.65        62.53 o                         
   0   0  -2       1511.48       1747.19        31.66 o                         
   2   0  -2      12056.40      11536.41       163.20 o                         
   4   0  -2       5442.73       5282.45        60.51 o                         
   6   0  -2       4284.25       4290.82        51.89 o                         
   8   0  -2        455.52        441.33        10.22 o                         
  10   0  -2        629.86        602.81        13.36 o                         
  12   0  -2        258.46        237.96        11.13 o                         
  14   0  -2        312.50        331.21        16.60 o                         
  16   0  -2        106.72        145.38        16.16 o                         
  18   0  -2         28.79         21.44        21.44 o                         
   0   1  -2       9670.85       8966.73       312.95 o                         
   1   1  -2        362.92        416.94         4.63 o                         
   2   1  -2       4597.46       4405.14        36.30 o                         
   3   1  -2        479.40        459.46         5.12 o                         
   4   1  -2       2958.62       2856.18        25.10 o                         
   5   1  -2       2084.25       2191.94        20.96 o                         
   6   1  -2         77.73         91.55         2.73 o                         
   7   1  -2        265.60        258.88         4.73 o                         
   8   1  -2         48.22         46.64         2.51 o                         
   9   1  -2         11.36         10.19         1.52 o                         
  10   1  -2        306.73        264.42         6.53 o                         
  11   1  -2         68.79         90.99         4.64 o                         
  12   1  -2         94.03         87.73         4.66 o                         
  13   1  -2         86.37         90.70         5.57 o                         
  14   1  -2        260.77        277.06        10.68 o                         
  15   1  -2         69.91         99.94        10.10 o                         
  16   1  -2         17.81          8.05         5.87 o                         
  17   1  -2        238.41        262.43        13.18 o                         
  18   1  -2         38.83         13.54        30.37 o                         
  19   1  -2        164.56        154.54        38.41 o                         
   0   2  -2       8159.34       7983.08       115.16 o                         
   1   2  -2        586.12        551.79         5.96 o                         
   2   2  -2       8731.84       8292.27        71.71 o                         
   3   2  -2       1712.28       1631.52        15.47 o                         
   4   2  -2        389.39        425.09         5.48 o                         
   5   2  -2        964.05       1096.21        11.60 o                         
   6   2  -2         92.98        100.53         2.91 o                         
   7   2  -2        147.12        172.56         3.90 o                         
   8   2  -2        527.12        532.39         8.45 o                         
   9   2  -2       1233.91       1206.92        14.80 o                         
  10   2  -2       1536.82       1453.81        17.44 o                         
  11   2  -2         26.62         21.52         2.53 o                         
  12   2  -2         24.24         21.46         2.81 o                         
  13   2  -2        609.56        582.22        13.63 o                         
  14   2  -2         57.28         70.26         6.12 o                         
  15   2  -2          9.60          5.73         4.76 o                         
  16   2  -2         28.01         30.27         6.24 o                         
  17   2  -2         69.61         63.02         8.83 o                         
  18   2  -2         88.62        108.09        30.37 o                         
  19   2  -2         71.34         77.12        34.84 o                         
   0   3  -2       6319.18       6100.86        68.52 o                         
   1   3  -2        914.81        928.96         9.03 o                         
   2   3  -2        367.20        443.63         5.21 o                         
   3   3  -2       4100.86       4069.57        35.51 o                         
   4   3  -2        282.96        300.81         4.53 o                         
   5   3  -2        323.36        358.53         5.35 o                         
   6   3  -2        280.05        232.40         4.48 o                         
   7   3  -2         92.85        111.90         3.08 o                         
   8   3  -2        216.28        211.16         4.90 o                         
   9   3  -2        112.83        112.78         4.10 o                         
  10   3  -2        551.67        486.11         8.52 o                         
  11   3  -2         91.29         92.73         4.26 o                         
  12   3  -2        340.76        307.87         7.62 o                         
  13   3  -2        143.29        151.51         5.74 o                         
  14   3  -2         66.91         63.21         4.99 o                         
  15   3  -2         25.74         29.44         4.85 o                         
  16   3  -2         32.07         23.73         6.83 o                         
  17   3  -2        105.55         93.28        14.08 o                         
  18   3  -2          9.10         22.93        26.80 o                         
  19   3  -2         32.52         41.09        36.92 o                         
   0   4  -2        598.14        664.06        10.30 o                         
   1   4  -2       4058.19       4118.53        34.72 o                         
   2   4  -2         34.69         52.61         1.83 o                         
   3   4  -2        685.02        702.08         8.41 o                         
   4   4  -2       3502.29       3831.97        32.46 o                         
   5   4  -2       1266.34       1283.93        13.51 o                         
   6   4  -2         85.40         93.24         3.07 o                         
   7   4  -2        139.28        137.33         3.72 o                         
   8   4  -2        514.08        486.27         7.87 o                         
   9   4  -2        538.15        524.94         9.09 o                         
  10   4  -2        585.96        550.76         9.72 o                         
  11   4  -2       1185.08       1182.20        16.35 o                         
  12   4  -2        206.18        217.37         7.15 o                         
  13   4  -2        495.23        500.89        10.44 o                         
  14   4  -2         66.17         64.80         5.87 o                         
  15   4  -2          2.20          7.46         6.08 o                         
  16   4  -2        104.99        120.24        12.02 o                         
  17   4  -2         23.04         15.38        13.08 o                         
  18   4  -2         17.86         69.68        28.58 o                         
   0   5  -2        349.02        403.76         7.14 o                         
   1   5  -2       3525.75       3624.41        32.25 o                         
   2   5  -2       1638.58       1731.22        16.44 o                         
   3   5  -2        796.27        803.04         8.99 o                         
   4   5  -2        316.26        340.05         5.58 o                         
   5   5  -2       1190.01       1282.51        13.48 o                         
   6   5  -2        248.55        286.51         5.38 o                         
   7   5  -2        165.67        196.84         5.05 o                         
   8   5  -2        156.76        151.16         4.60 o                         
   9   5  -2        389.84        353.79         8.08 o                         
  10   5  -2         72.84         63.98         4.13 o                         
  11   5  -2        449.28        434.23         9.89 o                         
  12   5  -2        358.12        336.54         9.73 o                         
  13   5  -2         27.29         27.95         4.46 o                         
  14   5  -2        149.11        163.80         9.53 o                         
  15   5  -2         79.16         87.42        10.13 o                         
  16   5  -2        348.28        339.43        16.88 o                         
  17   5  -2         37.83         45.62        16.36 o                         
  18   5  -2          0.56        -17.87        28.88 o                         
   0   6  -2        340.22        391.99         7.49 o                         
   1   6  -2        452.57        410.34         5.73 o                         
   2   6  -2        250.73        272.30         4.52 o                         
   3   6  -2        653.08        671.28         8.47 o                         
   4   6  -2       1238.60       1254.15        13.90 o                         
   5   6  -2       1544.50       1601.15        16.37 o                         
   6   6  -2        317.60        303.19         6.01 o                         
   7   6  -2        860.97        797.86        11.23 o                         
   8   6  -2        459.74        443.28         7.90 o                         
   9   6  -2         25.00         21.01         2.37 o                         
  10   6  -2        162.05        143.80         6.17 o                         
  11   6  -2         18.43         22.20         3.48 o                         
  12   6  -2        270.26        264.80         9.21 o                         
  13   6  -2        117.29        111.92         7.19 o                         
  14   6  -2         19.20         16.81         5.45 o                         
  15   6  -2         86.49         89.88        10.97 o                         
  16   6  -2         74.28         60.14        10.08 o                         
  17   6  -2        101.46         99.03        22.10 o                         
   0   7  -2       2709.63       2830.42        35.37 o                         
   1   7  -2        163.77        168.95         3.65 o                         
   2   7  -2        528.02        540.04         7.46 o                         
   3   7  -2        438.03        406.44         6.22 o                         
   4   7  -2        135.86        139.98         3.70 o                         
   5   7  -2        875.88        916.38        11.12 o                         
   6   7  -2        426.99        398.03         7.35 o                         
   7   7  -2       1274.41       1278.87        16.11 o                         
   8   7  -2        296.58        290.42         7.51 o                         
   9   7  -2         31.22         30.66         3.02 o                         
  10   7  -2         84.40         89.80         5.75 o                         
  11   7  -2         46.13         47.14         5.21 o                         
  12   7  -2         49.55         43.06         5.10 o                         
  13   7  -2         12.47         16.51         5.47 o                         
  14   7  -2         83.06         64.86         7.70 o                         
  15   7  -2        148.29        137.11        14.36 o                         
  16   7  -2         52.50         53.52        12.68 o                         
  17   7  -2         41.66         39.60        33.94 o                         
   0   8  -2          1.10          1.79         1.51 o                         
   1   8  -2        187.91        205.97         4.33 o                         
   2   8  -2         59.77         73.73         2.95 o                         
   3   8  -2        122.15        107.22         3.54 o                         
   4   8  -2        180.29        180.61         4.21 o                         
   5   8  -2        251.51        239.70         5.81 o                         
   6   8  -2       2243.81       2220.48        25.42 o                         
   7   8  -2        137.28        141.97         5.21 o                         
   8   8  -2         83.73         74.01         4.46 o                         
   9   8  -2         41.28         28.89         3.06 o                         
  10   8  -2         30.84         26.11         3.14 o                         
  11   8  -2         14.32         10.66         3.95 o                         
  12   8  -2         63.80         54.78         7.47 o                         
  13   8  -2         46.32         40.72         6.82 o                         
  14   8  -2         32.00         29.80         7.08 o                         
  15   8  -2         73.39         48.17         9.86 o                         
  16   8  -2         33.60         41.17        14.19 o                         
   0   9  -2        169.34        180.79         6.63 o                         
   1   9  -2        110.84         89.49         3.41 o                         
   2   9  -2         92.94         92.98         4.11 o                         
   3   9  -2        104.38        122.34         3.99 o                         
   4   9  -2        200.36        181.44         4.66 o                         
   5   9  -2         49.39         45.12         2.72 o                         
   6   9  -2        186.34        167.27         5.50 o                         
   7   9  -2       1258.32       1211.87        15.76 o                         
   8   9  -2         53.45         47.06         3.64 o                         
   9   9  -2         61.20         59.45         4.61 o                         
  10   9  -2         96.15         93.70         5.18 o                         
  11   9  -2        193.36        188.10         9.55 o                         
  12   9  -2         87.03         67.55         7.85 o                         
  13   9  -2          7.05         10.79         7.16 o                         
  14   9  -2         43.88         51.23        10.60 o                         
  15   9  -2         61.00         68.16        14.04 o                         
  16   9  -2         42.13         21.54        21.67 o                         
   0  10  -2        261.31        281.08         8.45 o                         
   1  10  -2        176.74        165.40         5.20 o                         
   2  10  -2         94.69        102.72         3.92 o                         
   3  10  -2        229.89        202.41         5.14 o                         
   4  10  -2        226.41        233.12         5.52 o                         
   5  10  -2        135.74        133.06         4.74 o                         
   6  10  -2        413.11        415.63         8.31 o                         
   7  10  -2         37.59         33.00         3.09 o                         
   8  10  -2          8.10          4.91         2.66 o                         
   9  10  -2        139.56        143.52         6.36 o                         
  10  10  -2         36.28         38.30         4.33 o                         
  11  10  -2        142.40        130.24         9.28 o                         
  12  10  -2          5.28         11.79         6.67 o                         
  13  10  -2         38.00         24.17         8.25 o                         
  14  10  -2        138.25        156.93        14.24 o                         
  15  10  -2          9.13         12.34        17.50 o                         
  16  10  -2         17.45         48.24        32.46 o                         
   0  11  -2        451.01        447.15        11.70 o                         
   1  11  -2         65.70         56.87         3.46 o                         
   2  11  -2        194.14        217.09         5.79 o                         
   3  11  -2        462.02        434.47         7.85 o                         
   4  11  -2       1209.58       1227.40        14.82 o                         
   5  11  -2        312.57        324.35         7.15 o                         
   6  11  -2        157.80        142.87         5.64 o                         
   7  11  -2          0.71          2.65         2.71 o                         
   8  11  -2        170.19        153.51         6.32 o                         
   9  11  -2         72.38         72.78         5.38 o                         
  10  11  -2         84.51         66.71         5.72 o                         
  11  11  -2         63.52         61.69         6.26 o                         
  12  11  -2         10.03         13.95         6.82 o                         
  13  11  -2         27.85         24.87         9.80 o                         
  14  11  -2         65.60         80.06        16.96 o                         
  15  11  -2         99.73        129.26        25.68 o                         
   0  12  -2         45.84         40.94         4.66 o                         
   1  12  -2          4.66          6.18         2.15 o                         
   2  12  -2        242.87        235.57         6.17 o                         
   3  12  -2         97.90        104.69         4.55 o                         
   4  12  -2        132.87        125.82         4.83 o                         
   5  12  -2        289.05        298.11         7.84 o                         
   6  12  -2        113.19        112.72         5.49 o                         
   7  12  -2        159.97        166.04         6.80 o                         
   8  12  -2         20.83         22.83         4.04 o                         
   9  12  -2         17.11         15.42         4.88 o                         
  10  12  -2         49.19         51.43         6.18 o                         
  11  12  -2         64.95         65.24         9.79 o                         
  12  12  -2         43.66         32.83         8.40 o                         
  13  12  -2         22.98         48.90        12.60 o                         
  14  12  -2         71.53         51.84        17.93 o                         
  15  12  -2          9.59         53.60        36.62 o                         
   0  13  -2        508.86        509.79        13.87 o                         
   1  13  -2        165.49        167.28         6.43 o                         
   2  13  -2        293.01        309.24         7.92 o                         
   3  13  -2         70.46         61.98         3.89 o                         
   4  13  -2        389.04        375.31         8.04 o                         
   5  13  -2         56.02         55.51         4.30 o                         
   6  13  -2        156.71        145.12         6.78 o                         
   7  13  -2          4.70         10.00         4.10 o                         
   8  13  -2        142.97        153.65         8.58 o                         
   9  13  -2         88.54        104.21         7.55 o                         
  10  13  -2         13.20         13.91         7.18 o                         
  11  13  -2          8.32          5.23         7.51 o                         
  12  13  -2          1.31          1.59        12.01 o                         
  13  13  -2         50.53         49.99        17.66 o                         
  14  13  -2         26.81         31.26        31.86 o                         
   0  14  -2        158.52        160.13         9.32 o                         
   1  14  -2         55.29         66.28         4.69 o                         
   2  14  -2         20.75         21.59         3.70 o                         
   3  14  -2         24.89         23.32         3.58 o                         
   4  14  -2          5.22          3.49         3.16 o                         
   5  14  -2         97.55        101.34         6.47 o                         
   6  14  -2        153.29        171.83         7.83 o                         
   7  14  -2        172.20        186.92         9.06 o                         
   8  14  -2         51.68         50.31         6.38 o                         
   9  14  -2        122.17        115.42         8.85 o                         
  10  14  -2         31.05         34.49         8.94 o                         
  11  14  -2         52.19         32.78        14.67 o                         
  12  14  -2         34.19         52.54        16.81 o                         
  13  14  -2        124.93         72.43        36.92 o                         
   0  15  -2        190.01        187.41        11.48 o                         
   1  15  -2         12.74         16.51         4.23 o                         
   2  15  -2          2.66          3.97         4.10 o                         
   3  15  -2          4.09          3.04         4.21 o                         
   4  15  -2         89.29        104.10         7.09 o                         
   5  15  -2         78.94         68.45         5.83 o                         
   6  15  -2          8.96          9.42         5.25 o                         
   7  15  -2         37.91         35.11         6.50 o                         
   8  15  -2        113.56        130.48         9.27 o                         
   9  15  -2         63.48         49.19        10.26 o                         
  10  15  -2         21.71         19.47        15.54 o                         
  11  15  -2         32.72          5.78        17.35 o                         
  12  15  -2          8.96         44.81        52.11 o                         
   0  16  -2         14.70         31.05         8.90 o                         
   1  16  -2         97.83        116.32         7.67 o                         
   2  16  -2         15.82         12.62         5.42 o                         
   3  16  -2         48.44         38.88         5.65 o                         
   4  16  -2          0.79          9.23         5.58 o                         
   5  16  -2        146.70        150.75         9.10 o                         
   6  16  -2         18.25          5.52         8.84 o                         
   7  16  -2         86.47        109.20         9.98 o                         
   8  16  -2         18.51          6.58         9.76 o                         
   9  16  -2         11.01        -10.80        15.56 o                         
  10  16  -2         23.96         27.29        17.30 o                         
  11  16  -2         79.24         48.96        39.45 o                         
   0  17  -2         51.87         63.18        11.67 o                         
   1  17  -2         49.05         59.13         7.63 o                         
   2  17  -2         56.18         41.20         7.38 o                         
   3  17  -2        391.74        458.39        16.37 o                         
   4  17  -2        110.38        108.41        10.03 o                         
   5  17  -2        118.10        120.45        12.19 o                         
   6  17  -2         33.68         39.22        11.29 o                         
   7  17  -2         38.43         31.28        13.26 o                         
   8  17  -2         83.15         75.06        24.89 o                         
   9  17  -2          0.85         12.82        26.39 o                         
  10  17  -2          4.10         34.84        64.61 o                         
   0  18  -2         42.61         60.24        13.80 o                         
   1  18  -2        100.39         96.79        17.65 o                         
   2  18  -2         28.61         55.63        13.56 o                         
   3  18  -2         47.63         53.62        12.25 o                         
   4  18  -2         72.83         84.81        13.95 o                         
   5  18  -2         81.56         88.47        15.49 o                         
   6  18  -2         66.48         48.65        20.53 o                         
   7  18  -2          0.30         -9.06        25.41 o                         
   8  18  -2         13.69         -9.10        42.29 o                         
   0  19  -2         26.77         -2.73        26.39 o                         
   1  19  -2          9.73         -2.03        32.49 o                         
   2  19  -2          5.54         -7.76        24.35 o                         
   3  19  -2         63.40         50.54        86.80 o                         
   4  19  -2         29.82        103.02        75.04 o                         
   1  20  -2         13.99        -11.15        47.94 o                         
   2   0  -1      16830.31      16112.35       890.90 o                         
   4   0  -1       2289.69       2204.56        27.12 o                         
   6   0  -1         46.82         71.85         4.66 o                         
   8   0  -1        670.47        703.16        13.53 o                         
  10   0  -1         21.83         15.26         3.71 o                         
  12   0  -1        455.30        413.68        15.12 o                         
  14   0  -1        480.11        486.16        17.94 o                         
  16   0  -1         18.83          9.52         8.17 o                         
  18   0  -1         39.86         59.22        19.66 o                         
   1   1  -1       1786.93       1734.80        18.35 o                         
   2   1  -1       2942.97       2833.00        23.97 o                         
   3   1  -1       2312.41       2215.90        19.54 o                         
   4   1  -1        216.44        244.68         3.67 o                         
   5   1  -1        538.18        528.56         6.56 o                         
   6   1  -1        839.34        947.89        10.58 o                         
   7   1  -1        421.38        419.20         8.26 o                         
   8   1  -1         49.22         50.25         2.63 o                         
   9   1  -1       1495.34       1454.88        17.27 o                         
  10   1  -1         94.61         88.45         4.55 o                         
  11   1  -1        761.40        735.36        12.75 o                         
  12   1  -1        250.70        286.98        10.35 o                         
  13   1  -1        261.19        248.19         8.13 o                         
  14   1  -1         74.40         81.27         5.89 o                         
  15   1  -1         27.84         31.43         5.18 o                         
  16   1  -1         40.35         34.60         6.53 o                         
  17   1  -1         52.33         67.36         9.93 o                         
  18   1  -1         15.02         16.98        13.35 o                         
  19   1  -1         43.56         41.69        31.56 o                         
   1   2  -1       4341.78       4184.63        37.45 o                         
   2   2  -1       2431.99       2311.59        21.05 o                         
   3   2  -1        174.21        163.37         2.78 o                         
   4   2  -1       3123.62       3099.58        27.82 o                         
   5   2  -1        526.35        565.23         6.68 o                         
   6   2  -1       1343.64       1516.58        16.32 o                         
   7   2  -1        864.18        910.62        11.22 o                         
   8   2  -1         15.70         23.17         1.99 o                         
   9   2  -1        787.86        746.88        10.90 o                         
  10   2  -1        308.66        323.95         7.69 o                         
  11   2  -1        301.28        268.34         6.55 o                         
  12   2  -1        383.90        387.17         8.29 o                         
  13   2  -1          7.19          5.38         2.81 o                         
  14   2  -1         19.44         16.92         4.25 o                         
  15   2  -1         79.96         74.38         7.06 o                         
  16   2  -1        141.92        157.74        11.46 o                         
  17   2  -1         28.41         23.68         9.03 o                         
  18   2  -1        212.16        265.05        31.01 o                         
  19   2  -1        111.46        110.17        37.82 o                         
   1   3  -1       3938.07       3928.58        33.52 o                         
   2   3  -1       1745.66       1732.33        16.51 o                         
   3   3  -1       1367.17       1319.62        12.30 o                         
   4   3  -1       1312.20       1490.48        14.99 o                         
   5   3  -1        490.07        494.39         6.62 o                         
   6   3  -1        227.02        230.72         4.16 o                         
   7   3  -1          9.08          5.75         1.20 o                         
   8   3  -1        357.89        324.68         6.30 o                         
   9   3  -1         38.97         43.66         2.70 o                         
  10   3  -1       1475.30       1358.52        17.06 o                         
  11   3  -1         14.86         14.38         2.21 o                         
  12   3  -1        210.23        199.47         6.12 o                         
  13   3  -1        105.53        112.28         5.35 o                         
  14   3  -1         24.59         26.91         3.99 o                         
  15   3  -1         67.00         68.45        10.32 o                         
  16   3  -1         87.12        106.83        12.01 o                         
  17   3  -1         76.72         62.37        12.58 o                         
  18   3  -1        126.92        127.44        35.73 o                         
  19   3  -1         55.49         83.67        38.41 o                         
   1   4  -1        135.75        156.35         2.70 o                         
   2   4  -1        138.45        144.29         2.63 o                         
   3   4  -1       3204.01       3230.91        30.12 o                         
   4   4  -1       2617.69       2803.93        25.98 o                         
   5   4  -1       2090.96       2099.56        20.67 o                         
   6   4  -1       1177.37       1221.88        14.42 o                         
   7   4  -1        708.42        713.76        10.74 o                         
   8   4  -1        206.16        212.36         5.99 o                         
   9   4  -1        122.79        118.18         4.53 o                         
  10   4  -1         28.71         30.64         2.82 o                         
  11   4  -1        319.94        308.59         7.51 o                         
  12   4  -1         61.53         54.93         3.96 o                         
  13   4  -1        138.83        142.59         7.01 o                         
  14   4  -1          3.38         -4.24         4.24 o                         
  15   4  -1         39.96         45.60         7.00 o                         
  16   4  -1        118.60        136.13        13.10 o                         
  17   4  -1        128.31        148.90        16.81 o                         
  18   4  -1         96.25        150.37        35.14 o                         
  19   4  -1         11.26        -27.39        59.25 o                         
   1   5  -1        406.57        475.68         6.12 o                         
   2   5  -1        288.04        291.34         4.35 o                         
   3   5  -1         52.17         84.90         2.53 o                         
   4   5  -1        335.85        373.33         5.71 o                         
   5   5  -1        315.20        307.15         5.57 o                         
   6   5  -1        352.61        387.52         6.42 o                         
   7   5  -1       1179.55       1209.80        14.97 o                         
   8   5  -1         86.87         90.36         4.31 o                         
   9   5  -1        409.07        404.40         8.91 o                         
  10   5  -1        271.17        262.43         8.12 o                         
  11   5  -1         62.37         70.87         4.73 o                         
  12   5  -1         55.53         55.12         4.84 o                         
  13   5  -1          6.85         11.52         3.96 o                         
  14   5  -1        121.30        128.45         8.28 o                         
  15   5  -1         20.95         16.23         6.20 o                         
  16   5  -1         77.90         74.05         8.91 o                         
  17   5  -1         25.49         23.15        17.04 o                         
  18   5  -1        162.03        179.25        38.71 o                         
   1   6  -1        896.37        989.75        10.61 o                         
   2   6  -1       3058.81       3326.30        29.47 o                         
   3   6  -1        404.47        441.60         6.30 o                         
   4   6  -1        456.84        466.69         7.01 o                         
   5   6  -1       1196.75       1162.03        13.92 o                         
   6   6  -1         95.80        125.50         4.28 o                         
   7   6  -1        985.62       1005.90        14.28 o                         
   8   6  -1        480.65        447.27         8.22 o                         
   9   6  -1         83.53         70.91         4.49 o                         
  10   6  -1        639.13        566.85        11.36 o                         
  11   6  -1          4.54          5.03         3.05 o                         
  12   6  -1         84.68         89.11         5.43 o                         
  13   6  -1         33.17         42.01         5.31 o                         
  14   6  -1          8.19          8.87         5.41 o                         
  15   6  -1         28.84         20.14         7.11 o                         
  16   6  -1         16.09         -3.59         8.38 o                         
  17   6  -1          5.42        -15.96        15.96 o                         
   1   7  -1        162.98        179.83         3.72 o                         
   2   7  -1        204.28        178.15         3.97 o                         
   3   7  -1         51.48         54.81         2.41 o                         
   4   7  -1        213.07        217.48         4.28 o                         
   5   7  -1        343.32        346.04         6.59 o                         
   6   7  -1         99.37         90.31         3.85 o                         
   7   7  -1        651.53        621.37         9.98 o                         
   8   7  -1        839.00        824.24        12.81 o                         
   9   7  -1         41.29         26.14         3.02 o                         
  10   7  -1        123.27        118.29         6.45 o                         
  11   7  -1        117.52        115.97         6.49 o                         
  12   7  -1         63.02         49.22         5.40 o                         
  13   7  -1         77.89         80.44         7.22 o                         
  14   7  -1        108.62        106.92         9.80 o                         
  15   7  -1         41.73         16.78         8.64 o                         
  16   7  -1          9.87          0.10        10.14 o                         
  17   7  -1         51.69         56.70        17.70 o                         
   1   8  -1         49.61         53.06         2.43 o                         
   2   8  -1        461.22        448.03         6.77 o                         
   3   8  -1        152.53        151.42         3.90 o                         
   4   8  -1        126.69        131.24         3.79 o                         
   5   8  -1         50.82         71.38         3.57 o                         
   6   8  -1       1013.40        995.37        13.69 o                         
   7   8  -1        476.89        456.33         8.53 o                         
   8   8  -1        269.28        279.89         7.66 o                         
   9   8  -1         63.39         72.46         4.59 o                         
  10   8  -1        329.59        308.43        10.02 o                         
  11   8  -1          3.51          4.73         3.78 o                         
  12   8  -1         81.40         79.37         6.56 o                         
  13   8  -1         17.16         10.42         5.72 o                         
  14   8  -1         41.97         61.48        14.20 o                         
  15   8  -1        222.40        228.25        17.78 o                         
  16   8  -1         22.75         39.66        14.43 o                         
   1   9  -1        326.76        345.43         6.08 o                         
   2   9  -1         17.28         19.13         1.79 o                         
   3   9  -1         61.73         68.10         3.18 o                         
   4   9  -1        422.56        378.19         6.44 o                         
   5   9  -1        307.93        311.08         6.10 o                         
   6   9  -1        100.02         92.43         4.45 o                         
   7   9  -1        301.56        290.52         7.89 o                         
   8   9  -1         32.87         23.64         3.15 o                         
   9   9  -1        578.56        531.66        11.71 o                         
  10   9  -1        110.21        113.85         6.30 o                         
  11   9  -1         24.32         18.78         4.71 o                         
  12   9  -1         22.22         14.74         5.68 o                         
  13   9  -1         19.11         16.73         6.83 o                         
  14   9  -1        134.79        157.15        13.48 o                         
  15   9  -1         67.20         49.79        13.00 o                         
  16   9  -1         37.63         55.64        34.84 o                         
   1  10  -1         84.95         95.17         3.77 o                         
   2  10  -1         55.10         59.78         3.01 o                         
   3  10  -1        182.64        176.38         4.86 o                         
   4  10  -1        434.17        414.90         7.08 o                         
   5  10  -1        122.08        119.24         4.38 o                         
   6  10  -1        281.41        270.19         6.90 o                         
   7  10  -1         48.32         49.17         3.50 o                         
   8  10  -1         28.94         28.62         3.62 o                         
   9  10  -1        220.22        217.84         8.07 o                         
  10  10  -1         45.01         39.40         4.45 o                         
  11  10  -1         47.84         44.60         5.73 o                         
  12  10  -1          1.68          2.23         6.29 o                         
  13  10  -1         51.38         44.19         8.89 o                         
  14  10  -1         22.90         13.16        10.98 o                         
  15  10  -1        118.22        106.24        18.97 o                         
  16  10  -1         17.95         -0.60        30.97 o                         
   1  11  -1        948.71        917.53        12.15 o                         
   2  11  -1        233.68        235.21         5.78 o                         
   3  11  -1        865.03        851.30        11.77 o                         
   4  11  -1        766.43        734.88        10.41 o                         
   5  11  -1        198.14        183.21         5.86 o                         
   6  11  -1        119.17        118.30         5.14 o                         
   7  11  -1        125.76        131.81         5.75 o                         
   8  11  -1         40.15         39.26         4.12 o                         
   9  11  -1        107.57         93.90         5.67 o                         
  10  11  -1        140.97        148.03         7.68 o                         
  11  11  -1          0.33         -1.54         5.58 o                         
  12  11  -1         27.48         22.29         7.83 o                         
  13  11  -1          6.43         16.41         9.59 o                         
  14  11  -1         53.48         70.00        15.09 o                         
  15  11  -1          7.29         21.54        21.25 o                         
  16  11  -1          2.81         -3.87        38.41 o                         
   1  12  -1        228.25        212.88         6.45 o                         
   2  12  -1        312.81        265.25         6.55 o                         
   3  12  -1         22.22         28.83         2.72 o                         
   4  12  -1        479.56        474.63         8.50 o                         
   5  12  -1         22.29         22.07         2.91 o                         
   6  12  -1         94.36         92.71         5.03 o                         
   7  12  -1          8.86          4.62         3.10 o                         
   8  12  -1          8.62          5.47         4.33 o                         
   9  12  -1         19.23         21.96         5.12 o                         
  10  12  -1         57.81         57.49         6.08 o                         
  11  12  -1          4.35         -5.08         5.56 o                         
  12  12  -1         72.83         49.79         9.27 o                         
  13  12  -1         22.37         24.47        11.18 o                         
  14  12  -1        215.94        226.60        24.63 o                         
  15  12  -1        177.45        137.27        44.37 o                         
   1  13  -1        410.56        392.40         8.66 o                         
   2  13  -1         62.71         64.86         3.90 o                         
   3  13  -1         25.61         20.15         2.86 o                         
   4  13  -1        174.12        166.43         5.76 o                         
   5  13  -1         75.79         90.27         4.90 o                         
   6  13  -1         79.67         81.06         5.44 o                         
   7  13  -1        191.52        199.26         8.05 o                         
   8  13  -1        131.11        145.67         8.41 o                         
   9  13  -1         18.71         27.63         5.91 o                         
  10  13  -1         13.02         14.27         6.45 o                         
  11  13  -1          4.50          7.77         6.86 o                         
  12  13  -1          2.56         -3.60        10.80 o                         
  13  13  -1        239.38        257.54        22.57 o                         
  14  13  -1         92.65        109.12        27.37 o                         
   1  14  -1         37.64         39.59         4.05 o                         
   2  14  -1         87.73         93.43         5.38 o                         
   3  14  -1        123.25        125.39         5.50 o                         
   4  14  -1         19.28         20.48         3.46 o                         
   5  14  -1          1.38         -1.38         3.58 o                         
   6  14  -1         84.88         99.57         6.55 o                         
   7  14  -1        479.28        486.43        13.05 o                         
   8  14  -1         15.12          7.45         5.74 o                         
   9  14  -1          9.90         10.47         6.21 o                         
  10  14  -1         23.12         33.20         9.20 o                         
  11  14  -1        144.83        153.45        17.07 o                         
  12  14  -1         44.85         27.60        15.34 o                         
  13  14  -1         43.32         98.19        27.90 o                         
   1  15  -1         42.07         37.66         4.78 o                         
   2  15  -1         32.81         32.88         4.48 o                         
   3  15  -1         11.24          4.24         4.22 o                         
   4  15  -1        376.31        411.94        12.83 o                         
   5  15  -1         25.48         22.64         4.73 o                         
   6  15  -1         78.27         79.28         7.13 o                         
   7  15  -1         53.80         51.97         6.94 o                         
   8  15  -1         53.14         43.56         8.85 o                         
   9  15  -1         36.85         24.57         9.19 o                         
  10  15  -1         40.84         43.65        11.51 o                         
  11  15  -1          5.85         -7.07        18.70 o                         
  12  15  -1        202.99        259.77        30.65 o                         
  13  15  -1         29.19         25.91        40.50 o                         
   1  16  -1          4.57          6.37         5.19 o                         
   2  16  -1        149.53        178.70         8.86 o                         
   3  16  -1         65.01         86.44         7.65 o                         
   4  16  -1        365.11        364.44        12.00 o                         
   5  16  -1         25.75         19.34         5.94 o                         
   6  16  -1        112.37         90.32        10.07 o                         
   7  16  -1         39.17         64.90         8.82 o                         
   8  16  -1          2.29         11.21         9.65 o                         
   9  16  -1          8.75         -5.47        15.37 o                         
  10  16  -1          0.08         -9.26        15.79 o                         
  11  16  -1          8.85         42.41        25.15 o                         
   1  17  -1        196.40        206.38        10.68 o                         
   2  17  -1          8.96          5.33         6.44 o                         
   3  17  -1         89.39         96.09        10.56 o                         
   4  17  -1         73.29         73.94        10.97 o                         
   5  17  -1         51.41         50.85        10.94 o                         
   6  17  -1         25.51         24.39        10.77 o                         
   7  17  -1         81.81         72.34        15.22 o                         
   8  17  -1         66.60         73.57        24.86 o                         
   9  17  -1          7.00        -24.99        24.99 o                         
  10  17  -1        101.10         94.08        45.81 o                         
   1  18  -1         15.25         15.29         9.61 o                         
   2  18  -1         52.89         38.22        16.49 o                         
   3  18  -1        161.86        186.95        17.23 o                         
   4  18  -1         16.91         32.09        12.99 o                         
   5  18  -1         73.41         51.43        14.37 o                         
   6  18  -1         13.86        -11.30        20.57 o                         
   7  18  -1          0.09          8.69        25.64 o                         
   8  18  -1         22.57        -38.41        38.41 o                         
   1  19  -1         34.94         14.13        21.66 o                         
   2  19  -1          5.50        -15.43        29.96 o                         
   3  19  -1        132.28        145.27        31.65 o                         
   4  19  -1         54.15         40.50        71.46 o                         
   1  20  -1         28.00         56.15        41.73 o                         
   2   0   0      30281.57      27379.74       862.50 o                         
   4   0   0       4018.78       3907.71        48.30 o                         
   8   0   0         31.92         42.28         3.79 o                         
  10   0   0       1825.11       1753.81        30.58 o                         
  12   0   0        378.56        365.84        12.67 o                         
  14   0   0         20.21         10.69         5.45 o                         
  16   0   0         27.66         40.98         9.73 o                         
  18   0   0         28.57         49.73        58.06 o                         
   1   1   0        835.28        816.41        11.92 o                         
   2   1   0       2972.99       2896.65        26.47 o                         
   3   1   0         42.36         57.41         2.20 o                         
   4   1   0       1023.65        938.59        10.56 o                         
   5   1   0         32.39         54.34         2.17 o                         
   6   1   0         63.16         72.99         2.69 o                         
   7   1   0        764.93        804.51        10.71 o                         
   8   1   0        971.86        781.48        10.60 o                         
   9   1   0        126.17        130.23         4.74 o                         
  10   1   0        557.64        557.45         8.92 o                         
  11   1   0        777.45        735.61        12.28 o                         
  12   1   0         12.55          5.68         2.61 o                         
  13   1   0        187.46        177.66         7.16 o                         
  14   1   0         32.40         35.37         4.79 o                         
  15   1   0          2.30         -0.45         4.46 o                         
  16   1   0         29.35         21.75         6.19 o                         
  17   1   0          0.80          3.95         6.97 o                         
  18   1   0         49.08         38.07        14.23 o                         
  19   1   0          0.03        -32.16        32.16 o                         
   0   2   0       3891.66       3760.55        44.74 o                         
   1   2   0       2200.14       2099.07        19.36 o                         
   2   2   0       2472.52       2313.01        21.70 o                         
   3   2   0       2858.46       2880.77        28.06 o
[truncated: 371,386 more chars]
